# Supplementary material for: Single-cell transcriptome profiling of the immune space-time landscape reveals dendritic cell regulatory program in polymicrobial sepsis
Source: Theranostics. 2022 May 29;12(10):4606–28. doi: 10.7150/thno.72760 (PMC9254255; doi:10.7150/thno.72760)
Supplement: Supplementary file 2 — Supplementary table. [file thnov12p4606s2.xlsx]

## Sheet: Table S1
Table S1. Annotation of major immune cell types.
Bone marrow				Peripheral blood				Spleen
Cell ID	Sample	Seurat cluster	Annotation cluster	Cell ID	Sample	Seurat cluster	Annotation cluster	Cell ID	Sample	Seurat cluster	Annotation cluster
AAACCCAAGACTCAAA-1_1_1	BM0H	C05	B cell	AAACGAAAGACCTCAT-1_1_1	PB0H	C01	T cell	AAACCCAGTCTACGAT-1_1_1	SP0H	C01	B cell
AAACCCAAGCGAGAAA-1_1_1	BM0H	C09	B cell	AAACGAACACTAGAGG-1_1_1	PB0H	C07	T cell	AAACCCATCACGGACC-1_1_1	SP0H	C01	B cell
AAACCCAAGGACTAAT-1_1_1	BM0H	C07	Myeloid cell	AAACGAACATCGTTCC-1_1_1	PB0H	C01	T cell	AAACCCATCCGCTGTT-1_1_1	SP0H	C01	B cell
AAACCCAAGTGCACAG-1_1_1	BM0H	C03	Myeloid cell	AAACGAAGTCACCACG-1_1_1	PB0H	C01	T cell	AAACGAAAGATCCTAC-1_1_1	SP0H	C01	B cell
AAACCCAGTCGTCGGT-1_1_1	BM0H	C04	B cell	AAACGCTAGTTAGAAC-1_1_1	PB0H	C01	T cell	AAACGAAAGCGGACAT-1_1_1	SP0H	C03	B cell
AAACCCAGTGTGTGTT-1_1_1	BM0H	C03	Myeloid cell	AAACGCTGTAGAATGT-1_1_1	PB0H	C07	T cell	AAACGAACAGCCGTCA-1_1_1	SP0H	C01	B cell
AAACCCAGTTACTCAG-1_1_1	BM0H	C08	Myeloid cell	AAACGCTGTTGCCATA-1_1_1	PB0H	C01	T cell	AAACGAAGTTGATCGT-1_1_1	SP0H	C01	B cell
AAACCCAGTTCCGCGA-1_1_1	BM0H	C03	Myeloid cell	AAACGCTTCGCGCCAA-1_1_1	PB0H	C01	T cell	AAACGCTAGCGAGAAA-1_1_1	SP0H	C01	B cell
AAACCCATCCAGCACG-1_1_1	BM0H	C06	Myeloid cell	AAAGGATCAAAGTGTA-1_1_1	PB0H	C01	T cell	AAACGCTCACGAGAAC-1_1_1	SP0H	C06	B cell
AAACCCATCCTGTACC-1_1_1	BM0H	C04	B cell	AAAGGATCAAGCCCAC-1_1_1	PB0H	C01	T cell	AAACGCTGTACGAGTG-1_1_1	SP0H	C01	B cell
AAACGAACAACAGCTT-1_1_1	BM0H	C03	Myeloid cell	AAAGGATCACGAAAGC-1_1_1	PB0H	C07	T cell	AAACGCTGTGCAACAG-1_1_1	SP0H	C01	B cell
AAACGAACAACCGATT-1_1_1	BM0H	C08	Myeloid cell	AAAGGGCCAAAGGAGA-1_1_1	PB0H	C01	T cell	AAAGAACGTTTGGGTT-1_1_1	SP0H	C01	B cell
AAACGAACACGCGCAT-1_1_1	BM0H	C07	Myeloid cell	AAAGGGCCAGAGGTAC-1_1_1	PB0H	C01	T cell	AAAGAACTCCTAGCTC-1_1_1	SP0H	C01	B cell
AAACGAACAGCTGAAG-1_1_1	BM0H	C05	B cell	AAAGGGCGTTCTCTCG-1_1_1	PB0H	C01	T cell	AAAGGATAGCCACTCG-1_1_1	SP0H	C01	B cell
AAACGAACAGCTGTGC-1_1_1	BM0H	C09	B cell	AAAGGGCTCACTGGGC-1_1_1	PB0H	C01	T cell	AAAGGATCAGTCGTTA-1_1_1	SP0H	C01	B cell
AAACGAACAGGTCTCG-1_1_1	BM0H	C03	Myeloid cell	AAAGGGCTCTTACACT-1_1_1	PB0H	C01	T cell	AAAGGATCATACAGGG-1_1_1	SP0H	C03	B cell
AAACGAACAGTGGTGA-1_1_1	BM0H	C02	Myeloid cell	AAAGGTATCGATACAC-1_1_1	PB0H	C01	T cell	AAAGGATGTGTCGCTG-1_1_1	SP0H	C01	B cell
AAACGAATCCTCTCTT-1_1_1	BM0H	C02	Myeloid cell	AAAGTCCCAATTGAGA-1_1_1	PB0H	C01	T cell	AAAGGGCAGGTGGGTT-1_1_1	SP0H	C01	B cell
AAACGCTAGCCATTCA-1_1_1	BM0H	C09	B cell	AAAGTCCTCCGGTAGC-1_1_1	PB0H	C01	T cell	AAAGGGCGTCGCATTA-1_1_1	SP0H	C01	B cell
AAACGCTAGCTACAAA-1_1_1	BM0H	C03	Myeloid cell	AAAGTGAAGACTTCCA-1_1_1	PB0H	C01	T cell	AAAGGGCGTCGTAATC-1_1_1	SP0H	C01	B cell
AAACGCTAGTTGTAGA-1_1_1	BM0H	C01	Myeloid cell	AAAGTGAAGTGTACAA-1_1_1	PB0H	C01	T cell	AAAGGTAAGGTTCCGC-1_1_1	SP0H	C01	B cell
AAACGCTGTTCACGAT-1_1_1	BM0H	C03	Myeloid cell	AAAGTGACACGGCTAC-1_1_1	PB0H	C01	T cell	AAAGGTAGTTGCGGCT-1_1_1	SP0H	C01	B cell
AAACGCTTCTTACACT-1_1_1	BM0H	C08	Myeloid cell	AAATGGACAAGTGGAC-1_1_1	PB0H	C01	T cell	AAAGGTATCCAAGCAT-1_1_1	SP0H	C01	B cell
AAAGAACAGCCTCACG-1_1_1	BM0H	C14	Myeloid cell	AACAAAGAGATTCGCT-1_1_1	PB0H	C01	T cell	AAAGGTATCTCTCGCA-1_1_1	SP0H	C05	B cell
AAAGAACAGCGTATAA-1_1_1	BM0H	C09	B cell	AACAAAGAGCCTCATA-1_1_1	PB0H	C01	T cell	AAAGGTATCTGTAAGC-1_1_1	SP0H	C01	B cell
AAAGAACGTACAGGTG-1_1_1	BM0H	C02	Myeloid cell	AACAAAGTCCTTATAC-1_1_1	PB0H	C01	T cell	AAAGTCCAGTGCAACG-1_1_1	SP0H	C01	B cell
AAAGAACTCATCGACA-1_1_1	BM0H	C04	B cell	AACAACCAGGGTGGGA-1_1_1	PB0H	C01	T cell	AAAGTGAAGATGGTCG-1_1_1	SP0H	C01	B cell
AAAGGATAGACAGCGT-1_1_1	BM0H	C02	Myeloid cell	AACAACCCAGAGGTTG-1_1_1	PB0H	C01	T cell	AAAGTGAGTGTGTTTG-1_1_1	SP0H	C01	B cell
AAAGGATAGAGAGTTT-1_1_1	BM0H	C07	Myeloid cell	AACAACCGTAAGATTG-1_1_1	PB0H	C01	T cell	AAATGGAGTGACGTCC-1_1_1	SP0H	C01	B cell
AAAGGATGTCGAGTTT-1_1_1	BM0H	C07	Myeloid cell	AACACACAGAGGATCC-1_1_1	PB0H	C01	T cell	AACAAAGAGGCTGAAC-1_1_1	SP0H	C06	B cell
AAAGGGCAGCTAAACA-1_1_1	BM0H	C02	Myeloid cell	AACACACCATTGGGAG-1_1_1	PB0H	C07	T cell	AACAAAGAGTGAGGTC-1_1_1	SP0H	C01	B cell
AAAGGGCAGTGAGGCT-1_1_1	BM0H	C06	Myeloid cell	AACACACGTGAACCGA-1_1_1	PB0H	C01	T cell	AACAACCAGGTCATAA-1_1_1	SP0H	C01	B cell
AAAGGGCAGTGCGTCC-1_1_1	BM0H	C08	Myeloid cell	AACACACGTGTGCCTG-1_1_1	PB0H	C01	T cell	AACAAGATCTGGAAGG-1_1_1	SP0H	C01	B cell
AAAGGGCGTATGAGCG-1_1_1	BM0H	C05	B cell	AACAGGGAGACTCATC-1_1_1	PB0H	C01	T cell	AACACACCAAAGACTA-1_1_1	SP0H	C03	B cell
AAAGGTACACTACGGC-1_1_1	BM0H	C04	B cell	AACAGGGCACATGACT-1_1_1	PB0H	C01	T cell	AACACACTCCACGGAC-1_1_1	SP0H	C01	B cell
AAAGGTAGTTACGGAG-1_1_1	BM0H	C11	NKT cell	AACCAACAGATCGACG-1_1_1	PB0H	C01	T cell	AACAGGGAGCTCCACG-1_1_1	SP0H	C01	B cell
AAAGGTATCGACTCCT-1_1_1	BM0H	C08	Myeloid cell	AACCAACAGGCCTGCT-1_1_1	PB0H	C01	T cell	AACAGGGAGGCTCTAT-1_1_1	SP0H	C06	B cell
AAAGGTATCGTGCATA-1_1_1	BM0H	C03	Myeloid cell	AACCAACTCAAGCGTT-1_1_1	PB0H	C07	T cell	AACCAACCACTACTTT-1_1_1	SP0H	C01	B cell
AAAGTCCAGAATTGTG-1_1_1	BM0H	C05	B cell	AACCACACAACCGACC-1_1_1	PB0H	C01	T cell	AACCACAAGCAAACAT-1_1_1	SP0H	C01	B cell
AAAGTCCAGGAGAATG-1_1_1	BM0H	C01	Myeloid cell	AACCACAGTCGAACGA-1_1_1	PB0H	C07	T cell	AACCACACACACGTGC-1_1_1	SP0H	C01	B cell
AAAGTCCCAAGTGCAG-1_1_1	BM0H	C07	Myeloid cell	AACCACATCCACGGGT-1_1_1	PB0H	C01	T cell	AACCACAGTAACGTTC-1_1_1	SP0H	C01	B cell
AAAGTCCGTCCAAGAG-1_1_1	BM0H	C03	Myeloid cell	AACCATGCAGAGGCTA-1_1_1	PB0H	C01	T cell	AACCACATCATTGTGG-1_1_1	SP0H	C06	B cell
AAAGTCCTCAAGTCTG-1_1_1	BM0H	C03	Myeloid cell	AACCATGGTCTCAAGT-1_1_1	PB0H	C01	T cell	AACCATGCAGCGTGAA-1_1_1	SP0H	C01	B cell
AAAGTCCTCGCAGATT-1_1_1	BM0H	C02	Myeloid cell	AACCATGTCCTAACAG-1_1_1	PB0H	C01	T cell	AACCATGGTGTTTGCA-1_1_1	SP0H	C01	B cell
AAAGTCCTCTCCATAT-1_1_1	BM0H	C03	Myeloid cell	AACCTGAAGCACTCCG-1_1_1	PB0H	C01	T cell	AACCATGTCACTTATC-1_1_1	SP0H	C06	B cell
AAAGTGAAGACACACG-1_1_1	BM0H	C02	Myeloid cell	AACCTGAGTGCTCTCT-1_1_1	PB0H	C01	T cell	AACCCAACAGCAATTC-1_1_1	SP0H	C01	B cell
AAAGTGAAGTAGGCCA-1_1_1	BM0H	C02	Myeloid cell	AACCTGATCAGTGTCA-1_1_1	PB0H	C01	T cell	AACCCAAGTCAAAGCG-1_1_1	SP0H	C01	B cell
AAAGTGACAATTAGGA-1_1_1	BM0H	C04	B cell	AACCTGATCCGAGGCT-1_1_1	PB0H	C01	T cell	AACCTGAAGGATACCG-1_1_1	SP0H	C05	B cell
AAAGTGACACACACGC-1_1_1	BM0H	C02	Myeloid cell	AACCTTTAGTGGTTAA-1_1_1	PB0H	C07	T cell	AACCTTTAGAAGTCTA-1_1_1	SP0H	C03	B cell
AAAGTGACACGACCTG-1_1_1	BM0H	C03	Myeloid cell	AACCTTTGTTTCGGCG-1_1_1	PB0H	C01	T cell	AACCTTTAGACCACGA-1_1_1	SP0H	C01	B cell
AAAGTGACACGGAAGT-1_1_1	BM0H	C08	Myeloid cell	AACGGGACAATGAACA-1_1_1	PB0H	C01	T cell	AACCTTTCAAGACCTT-1_1_1	SP0H	C01	B cell
AAAGTGAGTAGGCTGA-1_1_1	BM0H	C09	B cell	AACGGGACACTCAGAT-1_1_1	PB0H	C01	T cell	AACGAAACATGAATCC-1_1_1	SP0H	C01	B cell
AAAGTGAGTCATCCCT-1_1_1	BM0H	C02	Myeloid cell	AACGGGAGTGACAGCA-1_1_1	PB0H	C01	T cell	AACGAAAGTGTCTTGA-1_1_1	SP0H	C01	B cell
AAAGTGATCTGTTGGA-1_1_1	BM0H	C05	B cell	AACGTCAAGATGGGCT-1_1_1	PB0H	C01	T cell	AACGAAAGTTGCCGCA-1_1_1	SP0H	C01	B cell
AAAGTGATCTTACACT-1_1_1	BM0H	C08	Myeloid cell	AACGTCACAAGCCCAC-1_1_1	PB0H	C01	T cell	AACGTCAAGACTGGGT-1_1_1	SP0H	C01	B cell
AAATGGAAGGGCATGT-1_1_1	BM0H	C01	Myeloid cell	AACTTCTCAGTGTACT-1_1_1	PB0H	C01	T cell	AACGTCACAAGGGCAT-1_1_1	SP0H	C06	B cell
AAATGGACATGAGATA-1_1_1	BM0H	C11	NKT cell	AAGAACAAGGCATCTT-1_1_1	PB0H	C01	T cell	AACGTCAGTGTCTTAG-1_1_1	SP0H	C01	B cell
AAATGGATCGAACCTA-1_1_1	BM0H	C20	B cell	AAGAACATCTTACGGA-1_1_1	PB0H	C01	T cell	AACGTCAGTGTTGAGG-1_1_1	SP0H	C01	B cell
AACAAAGAGCGTTGTT-1_1_1	BM0H	C02	Myeloid cell	AAGACAAAGGGCAGTT-1_1_1	PB0H	C01	T cell	AACTTCTGTCAGTTTG-1_1_1	SP0H	C03	B cell
AACAAAGAGCTGAGTG-1_1_1	BM0H	C02	Myeloid cell	AAGACAAGTAAGATTG-1_1_1	PB0H	C01	T cell	AACTTCTGTCCTGTCT-1_1_1	SP0H	C01	B cell
AACAAAGAGGTTCTTG-1_1_1	BM0H	C07	Myeloid cell	AAGACTCCAAAGACTA-1_1_1	PB0H	C01	T cell	AACTTCTGTTCGGCTG-1_1_1	SP0H	C01	B cell
AACAAAGCAACCCTAA-1_1_1	BM0H	C09	B cell	AAGACTCGTTCCAAAC-1_1_1	PB0H	C01	T cell	AACTTCTGTTCTCGTC-1_1_1	SP0H	C03	B cell
AACAAAGCAGCGTTTA-1_1_1	BM0H	C06	Myeloid cell	AAGACTCGTTCGGCTG-1_1_1	PB0H	C01	T cell	AACTTCTTCCCGTTCA-1_1_1	SP0H	C03	B cell
AACAAAGGTATTGAGA-1_1_1	BM0H	C01	Myeloid cell	AAGATAGCAACCCGCA-1_1_1	PB0H	C01	T cell	AAGAACAAGGAGGGTG-1_1_1	SP0H	C01	B cell
AACAAAGGTCTGCAAT-1_1_1	BM0H	C03	Myeloid cell	AAGATAGTCGGCTGGT-1_1_1	PB0H	C01	T cell	AAGAACAGTAGACACG-1_1_1	SP0H	C03	B cell
AACAAAGGTGCATCTA-1_1_1	BM0H	C02	Myeloid cell	AAGCATCAGCTGCCAC-1_1_1	PB0H	C01	T cell	AAGACAAAGTCTGGAG-1_1_1	SP0H	C01	B cell
AACAAAGGTGCCTACG-1_1_1	BM0H	C01	Myeloid cell	AAGCCATGTTGCGAAG-1_1_1	PB0H	C01	T cell	AAGACAATCGAGAGAC-1_1_1	SP0H	C01	B cell
AACAAAGTCAGCTGAT-1_1_1	BM0H	C13	Myeloid cell	AAGCGAGCATCTCAAG-1_1_1	PB0H	C01	T cell	AAGACTCAGGTTCTAC-1_1_1	SP0H	C01	B cell
AACAAAGTCGTCGATA-1_1_1	BM0H	C07	Myeloid cell	AAGCGTTCAACTGCTA-1_1_1	PB0H	C01	T cell	AAGACTCTCACTGCTC-1_1_1	SP0H	C01	B cell
AACAAAGTCTGGGCAC-1_1_1	BM0H	C01	Myeloid cell	AAGCGTTCATGACGGA-1_1_1	PB0H	C01	T cell	AAGATAGGTTAGTCGT-1_1_1	SP0H	C01	B cell
AACAACCAGTAAACTG-1_1_1	BM0H	C03	Myeloid cell	AAGCGTTGTATCAGGG-1_1_1	PB0H	C01	T cell	AAGATAGTCACAGTGT-1_1_1	SP0H	C05	B cell
AACAACCAGTGCACTT-1_1_1	BM0H	C08	Myeloid cell	AAGCGTTGTATCGATC-1_1_1	PB0H	C01	T cell	AAGATAGTCGTCTAAG-1_1_1	SP0H	C01	B cell
AACAACCGTCTGTTAG-1_1_1	BM0H	C01	Myeloid cell	AAGCGTTTCGACCACG-1_1_1	PB0H	C01	T cell	AAGATAGTCTGGCCAG-1_1_1	SP0H	C01	B cell
AACAACCGTTTCGTTT-1_1_1	BM0H	C03	Myeloid cell	AAGGAATAGCGTACAG-1_1_1	PB0H	C01	T cell	AAGCATCAGATTGCGG-1_1_1	SP0H	C01	B cell
AACAACCTCTTCTAAC-1_1_1	BM0H	C05	B cell	AAGGTAAGTCTCGGGT-1_1_1	PB0H	C01	T cell	AAGCATCTCCATCAGA-1_1_1	SP0H	C01	B cell
AACAACCTCTTTCCGG-1_1_1	BM0H	C07	Myeloid cell	AAGTACCCAGGCGATA-1_1_1	PB0H	C01	T cell	AAGCCATGTGTGGACA-1_1_1	SP0H	C01	B cell
AACAAGAAGAGGATCC-1_1_1	BM0H	C03	Myeloid cell	AAGTACCGTAGAGTTA-1_1_1	PB0H	C01	T cell	AAGCGAGGTCCGTACG-1_1_1	SP0H	C01	B cell
AACAAGAAGATCACCT-1_1_1	BM0H	C04	B cell	AAGTACCTCCTACCAC-1_1_1	PB0H	C01	T cell	AAGCGAGTCTTACGTT-1_1_1	SP0H	C01	B cell
AACAAGACACTGAGGA-1_1_1	BM0H	C07	Myeloid cell	AAGTCGTTCCAATCTT-1_1_1	PB0H	C01	T cell	AAGCGTTGTCACTCTC-1_1_1	SP0H	C01	B cell
AACAAGATCTTACGTT-1_1_1	BM0H	C01	Myeloid cell	AAGTGAAAGGCGTTGA-1_1_1	PB0H	C01	T cell	AAGGAATAGTTACGGG-1_1_1	SP0H	C01	B cell
AACACACAGCGATGCA-1_1_1	BM0H	C04	B cell	AAGTGAAAGGTAGTCG-1_1_1	PB0H	C01	T cell	AAGGTAAAGACCTGGA-1_1_1	SP0H	C01	B cell
AACACACAGTAACGAT-1_1_1	BM0H	C02	Myeloid cell	AAGTGAATCCTTATAC-1_1_1	PB0H	C01	T cell	AAGGTAAGTGCCTGCA-1_1_1	SP0H	C05	B cell
AACACACCAGATAAAC-1_1_1	BM0H	C11	NKT cell	AAGTGAATCTCGCAGG-1_1_1	PB0H	C01	T cell	AAGTACCAGCTGCGAA-1_1_1	SP0H	C01	B cell
AACACACGTAGCTTTG-1_1_1	BM0H	C18	NK cell	AAGTTCGTCAAGGTGG-1_1_1	PB0H	C01	T cell	AAGTACCGTGATCATC-1_1_1	SP0H	C01	B cell
AACACACGTAGTGGCA-1_1_1	BM0H	C08	Myeloid cell	AAGTTCGTCATCGTAG-1_1_1	PB0H	C01	T cell	AAGTCGTAGACATCCT-1_1_1	SP0H	C01	B cell
AACAGGGAGAGGATCC-1_1_1	BM0H	C03	Myeloid cell	AAGTTCGTCGAGGCAA-1_1_1	PB0H	C01	T cell	AAGTCGTTCCACATAG-1_1_1	SP0H	C01	B cell
AACAGGGAGATCGCCC-1_1_1	BM0H	C03	Myeloid cell	AATCACGTCACGGAGA-1_1_1	PB0H	C07	T cell	AAGTGAAGTCTTGTCC-1_1_1	SP0H	C01	B cell
AACAGGGAGCATGCGA-1_1_1	BM0H	C02	Myeloid cell	AATCGACAGCCGTTGC-1_1_1	PB0H	C01	T cell	AAGTGAATCAGGCGAA-1_1_1	SP0H	C01	B cell
AACAGGGCAATGTCAC-1_1_1	BM0H	C01	Myeloid cell	AATCGACTCCTGTACC-1_1_1	PB0H	C01	T cell	AAGTTCGTCCAAGGGA-1_1_1	SP0H	C03	B cell
AACAGGGCACGTACTA-1_1_1	BM0H	C07	Myeloid cell	AATCGTGAGCCATTCA-1_1_1	PB0H	C01	T cell	AAGTTCGTCGCAGAGA-1_1_1	SP0H	C01	B cell
AACAGGGCAGCGAACA-1_1_1	BM0H	C01	Myeloid cell	AATCGTGGTCACTGAT-1_1_1	PB0H	C01	T cell	AATAGAGCATAGCACT-1_1_1	SP0H	C03	B cell
AACAGGGCATCACAGT-1_1_1	BM0H	C13	Myeloid cell	AATGAAGAGAATAGTC-1_1_1	PB0H	C01	T cell	AATAGAGGTCCGAAGA-1_1_1	SP0H	C01	B cell
AACAGGGGTAGATTGA-1_1_1	BM0H	C06	Myeloid cell	AATGAAGAGGGTGGGA-1_1_1	PB0H	C01	T cell	AATAGAGGTCTCAGGC-1_1_1	SP0H	C01	B cell
AACAGGGGTGGCGCTT-1_1_1	BM0H	C03	Myeloid cell	AATGAAGCAGTTAGAA-1_1_1	PB0H	C01	T cell	AATAGAGGTGTCCCTT-1_1_1	SP0H	C01	B cell
AACAGGGGTGTGTGGA-1_1_1	BM0H	C08	Myeloid cell	AATGAAGCATACCGTA-1_1_1	PB0H	C07	T cell	AATAGAGTCGGCTATA-1_1_1	SP0H	C06	B cell
AACAGGGTCTGCGGGT-1_1_1	BM0H	C08	Myeloid cell	AATGAAGGTACCGTGC-1_1_1	PB0H	C01	T cell	AATCACGAGTAAATGC-1_1_1	SP0H	C01	B cell
AACCAACCAAAGCAAT-1_1_1	BM0H	C03	Myeloid cell	AATGAAGGTATTGAGA-1_1_1	PB0H	C01	T cell	AATCACGCACACAGCC-1_1_1	SP0H	C01	B cell
AACCAACCAACCACAT-1_1_1	BM0H	C04	B cell	AATGAAGGTGATAGAT-1_1_1	PB0H	C01	T cell	AATCGACGTCCATAGT-1_1_1	SP0H	C06	B cell
AACCAACCAGGATGAC-1_1_1	BM0H	C03	Myeloid cell	AATGAAGTCCAACTGA-1_1_1	PB0H	C01	T cell	AATCGACGTGAATTGA-1_1_1	SP0H	C01	B cell
AACCAACCATGACTAC-1_1_1	BM0H	C02	Myeloid cell	AATGACCCACTTGAGT-1_1_1	PB0H	C01	T cell	AATCGTGCACCCTAGG-1_1_1	SP0H	C01	B cell
AACCAACGTGTAAACA-1_1_1	BM0H	C15	Myeloid cell	AATGACCGTGTCTAAC-1_1_1	PB0H	C01	T cell	AATCGTGGTACCAGAG-1_1_1	SP0H	C01	B cell
AACCAACGTTTCCAAG-1_1_1	BM0H	C07	Myeloid cell	AATGCCACAATGTCAC-1_1_1	PB0H	C01	T cell	AATCGTGTCACCGCTT-1_1_1	SP0H	C03	B cell
AACCACAAGGGCCAAT-1_1_1	BM0H	C15	Myeloid cell	AATGCCACATGGGAAC-1_1_1	PB0H	C01	T cell	AATGAAGAGTCACGAG-1_1_1	SP0H	C01	B cell
AACCACAAGGTTACCT-1_1_1	BM0H	C19	Progenitor cell	AATGCCAGTCCACGCA-1_1_1	PB0H	C01	T cell	AATGAAGTCCGTGGGT-1_1_1	SP0H	C01	B cell
AACCACACACTTGTGA-1_1_1	BM0H	C04	B cell	AATGCCAGTCGCAGTC-1_1_1	PB0H	C01	T cell	AATGAAGTCTCTCCGA-1_1_1	SP0H	C01	B cell
AACCACATCCAGCACG-1_1_1	BM0H	C01	Myeloid cell	AATGGAAAGCCATATC-1_1_1	PB0H	C01	T cell	AATGACCAGCTAGTTC-1_1_1	SP0H	C01	B cell
AACCATGAGAGAGGTA-1_1_1	BM0H	C05	B cell	AATGGAACAATTTCTC-1_1_1	PB0H	C07	T cell	AATGACCAGGATCATA-1_1_1	SP0H	C01	B cell
AACCATGAGCGAGAAA-1_1_1	BM0H	C06	Myeloid cell	AATGGAACAGTATTCG-1_1_1	PB0H	C01	T cell	AATGACCAGTCACGAG-1_1_1	SP0H	C01	B cell
AACCATGCACCTGATA-1_1_1	BM0H	C04	B cell	AATGGCTCACTAGGTT-1_1_1	PB0H	C01	T cell	AATGACCGTAGTATAG-1_1_1	SP0H	C01	B cell
AACCATGCATCGAAGG-1_1_1	BM0H	C11	NKT cell	AATGGCTGTTGGTGTT-1_1_1	PB0H	C01	T cell	AATGACCGTGCTGATT-1_1_1	SP0H	C01	B cell
AACCATGCATGTTCAG-1_1_1	BM0H	C01	Myeloid cell	AATTCCTAGTCAGCGA-1_1_1	PB0H	C01	T cell	AATGCCATCGCCAGAC-1_1_1	SP0H	C01	B cell
AACCATGCATTGCTTT-1_1_1	BM0H	C05	B cell	AATTCCTCAGGTGAGT-1_1_1	PB0H	C07	T cell	AATGGAAAGACGCCCT-1_1_1	SP0H	C06	B cell
AACCATGGTGGTCTCG-1_1_1	BM0H	C06	Myeloid cell	AATTCCTGTTTGGGTT-1_1_1	PB0H	C07	T cell	AATGGAATCGTCAACA-1_1_1	SP0H	C01	B cell
AACCATGGTTCAAGGG-1_1_1	BM0H	C04	B cell	AATTTCCCAAGCCTGC-1_1_1	PB0H	C01	T cell	AATGGCTGTCGGCACT-1_1_1	SP0H	C06	B cell
AACCATGTCCAGCAAT-1_1_1	BM0H	C01	Myeloid cell	AATTTCCGTCCGACGT-1_1_1	PB0H	C01	T cell	AATGGCTGTGGCTACC-1_1_1	SP0H	C01	B cell
AACCATGTCTTCTTCC-1_1_1	BM0H	C06	Myeloid cell	ACAAAGAAGAGCAGAA-1_1_1	PB0H	C01	T cell	AATTCCTGTAGATCGG-1_1_1	SP0H	C01	B cell
AACCCAAAGATTGAGT-1_1_1	BM0H	C04	B cell	ACAAAGAAGGAACGTC-1_1_1	PB0H	C01	T cell	AATTTCCCACCCATAA-1_1_1	SP0H	C01	B cell
AACCCAACAAGAGCTG-1_1_1	BM0H	C09	B cell	ACAAAGACAAGTGGTG-1_1_1	PB0H	C01	T cell	AATTTCCGTCACTGAT-1_1_1	SP0H	C01	B cell
AACCCAAGTACGATGG-1_1_1	BM0H	C06	Myeloid cell	ACAAAGATCTGCGATA-1_1_1	PB0H	C07	T cell	ACAACCAGTAAGCGGT-1_1_1	SP0H	C01	B cell
AACCCAAGTGTTCAGT-1_1_1	BM0H	C03	Myeloid cell	ACAACCACACAGCTTA-1_1_1	PB0H	C01	T cell	ACAAGCTAGTGGACGT-1_1_1	SP0H	C01	B cell
AACCCAATCCGATCTC-1_1_1	BM0H	C03	Myeloid cell	ACAACCACACGACGCT-1_1_1	PB0H	C01	T cell	ACAAGCTCACGGTGAA-1_1_1	SP0H	C01	B cell
AACCCAATCCGTGTCT-1_1_1	BM0H	C03	Myeloid cell	ACAACCATCTTGAACG-1_1_1	PB0H	C01	T cell	ACAAGCTGTTCGTAAC-1_1_1	SP0H	C01	B cell
AACCCAATCTAATTCC-1_1_1	BM0H	C02	Myeloid cell	ACAAGCTCAGAAGCGT-1_1_1	PB0H	C01	T cell	ACACAGTAGAGGGTAA-1_1_1	SP0H	C01	B cell
AACCCAATCTCTCGAC-1_1_1	BM0H	C07	Myeloid cell	ACAAGCTTCTGCCCTA-1_1_1	PB0H	C01	T cell	ACACAGTCAAGGCCTC-1_1_1	SP0H	C01	B cell
AACCTGACAACCGGAA-1_1_1	BM0H	C09	B cell	ACACCAAAGCCGGATA-1_1_1	PB0H	C01	T cell	ACACAGTGTCGATGCC-1_1_1	SP0H	C01	B cell
AACCTGACATCGGAAG-1_1_1	BM0H	C01	Myeloid cell	ACACGCGGTAGGCTCC-1_1_1	PB0H	C15	T cell	ACACAGTGTTGGCTAT-1_1_1	SP0H	C01	B cell
AACCTGAGTCGTACAT-1_1_1	BM0H	C02	Myeloid cell	ACACGCGGTTCTCACC-1_1_1	PB0H	C01	T cell	ACACCAAGTAATGTGA-1_1_1	SP0H	C01	B cell
AACCTGAGTGAACCGA-1_1_1	BM0H	C06	Myeloid cell	ACACTGAAGACGGTCA-1_1_1	PB0H	C01	T cell	ACACCAAGTGAGTTTC-1_1_1	SP0H	C01	B cell
AACCTGAGTTGCCTAA-1_1_1	BM0H	C04	B cell	ACAGAAAAGTATGTAG-1_1_1	PB0H	C01	T cell	ACACTGACAGAGTAAT-1_1_1	SP0H	C01	B cell
AACCTGAGTTTAGAGA-1_1_1	BM0H	C06	Myeloid cell	ACAGAAACAGAACTCT-1_1_1	PB0H	C01	T cell	ACACTGAGTTCCCACT-1_1_1	SP0H	C01	B cell
AACCTGATCATCCTAT-1_1_1	BM0H	C08	Myeloid cell	ACAGCCGAGTCATGGG-1_1_1	PB0H	C01	T cell	ACAGCCGAGAAACCAT-1_1_1	SP0H	C01	B cell
AACCTGATCCAGCTCT-1_1_1	BM0H	C06	Myeloid cell	ACAGCCGGTAAGTCAA-1_1_1	PB0H	C01	T cell	ACATCCCCACTCATAG-1_1_1	SP0H	C01	B cell
AACCTGATCCCATTTA-1_1_1	BM0H	C02	Myeloid cell	ACAGGGAGTTCAATCG-1_1_1	PB0H	C01	T cell	ACATCCCCAGCGTACC-1_1_1	SP0H	C01	B cell
AACCTTTAGATTGCGG-1_1_1	BM0H	C09	B cell	ACATCCCTCAAGGAGC-1_1_1	PB0H	C01	T cell	ACATCGACAGGATGAC-1_1_1	SP0H	C01	B cell
AACCTTTAGGAAGAAC-1_1_1	BM0H	C01	Myeloid cell	ACATCGACACTGTTCC-1_1_1	PB0H	C01	T cell	ACATCGAGTTGGAGGT-1_1_1	SP0H	C01	B cell
AACCTTTAGGGCAGTT-1_1_1	BM0H	C07	Myeloid cell	ACATCGAGTATTCCTT-1_1_1	PB0H	C01	T cell	ACATTTCAGACAGTCG-1_1_1	SP0H	C06	B cell
AACCTTTAGTAGGTTA-1_1_1	BM0H	C04	B cell	ACATCGAGTTCGGCCA-1_1_1	PB0H	C01	T cell	ACATTTCAGTATGACA-1_1_1	SP0H	C01	B cell
AACCTTTCAACATACC-1_1_1	BM0H	C14	Myeloid cell	ACATGCAAGAGCAAGA-1_1_1	PB0H	C01	T cell	ACATTTCGTCCTTAAG-1_1_1	SP0H	C06	B cell
AACCTTTCAATCGCGC-1_1_1	BM0H	C03	Myeloid cell	ACATGCACACCTCTAC-1_1_1	PB0H	C01	T cell	ACATTTCTCCGTCAAA-1_1_1	SP0H	C01	B cell
AACCTTTCATCGCTGG-1_1_1	BM0H	C01	Myeloid cell	ACATGCAGTAACACGG-1_1_1	PB0H	C07	T cell	ACATTTCTCGTGGTAT-1_1_1	SP0H	C01	B cell
AACCTTTCATCTGCGG-1_1_1	BM0H	C03	Myeloid cell	ACATTTCAGCTGGCTC-1_1_1	PB0H	C01	T cell	ACCAAACTCTTTCAGT-1_1_1	SP0H	C01	B cell
AACCTTTGTCATGGCC-1_1_1	BM0H	C03	Myeloid cell	ACATTTCGTGCGGATA-1_1_1	PB0H	C01	T cell	ACCAACAAGACGCCCT-1_1_1	SP0H	C01	B cell
AACCTTTGTCTAACTG-1_1_1	BM0H	C04	B cell	ACATTTCTCATAGCAC-1_1_1	PB0H	C01	T cell	ACCAACAGTGACCGAA-1_1_1	SP0H	C01	B cell
AACCTTTGTCTGCATA-1_1_1	BM0H	C03	Myeloid cell	ACCAAACTCACGGACC-1_1_1	PB0H	C01	T cell	ACCATTTAGCGACATG-1_1_1	SP0H	C01	B cell
AACCTTTTCAAGCTTG-1_1_1	BM0H	C06	Myeloid cell	ACCACAAGTAATCAGA-1_1_1	PB0H	C01	T cell	ACCATTTTCCTCTGCA-1_1_1	SP0H	C01	B cell
AACCTTTTCATCCCGT-1_1_1	BM0H	C02	Myeloid cell	ACCACAAGTGAATGTA-1_1_1	PB0H	C01	T cell	ACCCAAACATGGTACT-1_1_1	SP0H	C01	B cell
AACGAAAAGAGCCTGA-1_1_1	BM0H	C01	Myeloid cell	ACCACAAGTGGCGTAA-1_1_1	PB0H	C01	T cell	ACCCAAATCAGAGCGA-1_1_1	SP0H	C01	B cell
AACGAAAAGGTCGTCC-1_1_1	BM0H	C02	Myeloid cell	ACCATTTCACACTTAG-1_1_1	PB0H	C01	T cell	ACCCTCAGTGCTCTTC-1_1_1	SP0H	C01	B cell
AACGAAACACTTGTGA-1_1_1	BM0H	C08	Myeloid cell	ACCATTTGTAAGGTCG-1_1_1	PB0H	C07	T cell	ACCCTTGCAAGTCGTT-1_1_1	SP0H	C01	B cell
AACGAAACAGAACCGA-1_1_1	BM0H	C01	Myeloid cell	ACCATTTTCTGCTCTG-1_1_1	PB0H	C01	T cell	ACCCTTGCACCTCAGG-1_1_1	SP0H	C01	B cell
AACGAAAGTGACTAAA-1_1_1	BM0H	C02	Myeloid cell	ACCCAAAAGATTGGGC-1_1_1	PB0H	C01	T cell	ACCCTTGTCGAACGGA-1_1_1	SP0H	C01	B cell
AACGAAATCGATTGGT-1_1_1	BM0H	C10	Progenitor cell	ACCCAAAGTTAGAAAC-1_1_1	PB0H	C01	T cell	ACCCTTGTCGCTCATC-1_1_1	SP0H	C01	B cell
AACGAAATCGCCTTGT-1_1_1	BM0H	C07	Myeloid cell	ACCCAAATCGCTTGAA-1_1_1	PB0H	C01	T cell	ACCCTTGTCGCTGTTC-1_1_1	SP0H	C01	B cell
AACGGGAAGAGTCGAC-1_1_1	BM0H	C11	NKT cell	ACCCTCATCCTAAACG-1_1_1	PB0H	C01	T cell	ACCTACCAGCTGCCTG-1_1_1	SP0H	C01	B cell
AACGGGAAGATCGACG-1_1_1	BM0H	C01	Myeloid cell	ACCCTTGCACTACCCT-1_1_1	PB0H	C01	T cell	ACCTACCTCCATTGCC-1_1_1	SP0H	C01	B cell
AACGGGAAGCGAGAAA-1_1_1	BM0H	C04	B cell	ACCCTTGCAGATCCTA-1_1_1	PB0H	C01	T cell	ACCTGAACAAAGGCGT-1_1_1	SP0H	C01	B cell
AACGGGAAGTCATGGG-1_1_1	BM0H	C14	Myeloid cell	ACCCTTGTCTCAAAGC-1_1_1	PB0H	C01	T cell	ACCTGTCAGTACAGAT-1_1_1	SP0H	C01	B cell
AACGGGAAGTTGCCTA-1_1_1	BM0H	C05	B cell	ACCGTTCGTCCGAAGA-1_1_1	PB0H	C01	T cell	ACGATCAGTGCTGATT-1_1_1	SP0H	C01	B cell
AACGGGACAATCCAGT-1_1_1	BM0H	C01	Myeloid cell	ACCTACCCACACCTGG-1_1_1	PB0H	C01	T cell	ACGATCAGTTACGTAC-1_1_1	SP0H	C01	B cell
AACGGGACAGAAGTGC-1_1_1	BM0H	C02	Myeloid cell	ACCTGAACAAGTCCAT-1_1_1	PB0H	C01	T cell	ACGATGTAGGGAACAA-1_1_1	SP0H	C01	B cell
AACGGGACAGAGTCAG-1_1_1	BM0H	C18	NK cell	ACCTGAACATGTTCGA-1_1_1	PB0H	C01	T cell	ACGATGTCATTCAGGT-1_1_1	SP0H	C06	B cell
AACGGGACAGTTAAAG-1_1_1	BM0H	C01	Myeloid cell	ACCTGAAGTTGTTGCA-1_1_1	PB0H	C01	T cell	ACGATGTTCCCTCTCC-1_1_1	SP0H	C01	B cell
AACGGGATCGGTGTTA-1_1_1	BM0H	C02	Myeloid cell	ACCTGAATCGACACTA-1_1_1	PB0H	C01	T cell	ACGATGTTCTAGTTCT-1_1_1	SP0H	C01	B cell
AACGGGATCGTAGGAG-1_1_1	BM0H	C02	Myeloid cell	ACCTGTCCACCGTCTT-1_1_1	PB0H	C01	T cell	ACGCACGAGTCATACC-1_1_1	SP0H	C01	B cell
AACGTCAGTAAGTTAG-1_1_1	BM0H	C07	Myeloid cell	ACCTGTCGTAGAATAC-1_1_1	PB0H	C01	T cell	ACGCACGGTGGCTGAA-1_1_1	SP0H	C01	B cell
AACGTCAGTCAACACT-1_1_1	BM0H	C06	Myeloid cell	ACGATCAGTGAAAGTT-1_1_1	PB0H	C01	T cell	ACGGTCGAGCTAGTTC-1_1_1	SP0H	C01	B cell
AACGTCAGTCCGACGT-1_1_1	BM0H	C02	Myeloid cell	ACGATCAGTGACTAAA-1_1_1	PB0H	C01	T cell	ACGGTCGAGTGTTGAA-1_1_1	SP0H	C01	B cell
AACGTCAGTGGTCAAG-1_1_1	BM0H	C04	B cell	ACGATCATCGAGCCAC-1_1_1	PB0H	C01	T cell	ACGGTCGGTGCATCTA-1_1_1	SP0H	C01	B cell
AACGTCAGTTCTTGCC-1_1_1	BM0H	C02	Myeloid cell	ACGATGTAGACCAAAT-1_1_1	PB0H	C01	T cell	ACGGTTACAAGAGTTA-1_1_1	SP0H	C01	B cell
AACGTCATCAGCTTGA-1_1_1	BM0H	C18	NK cell	ACGATGTAGCCGTTGC-1_1_1	PB0H	C01	T cell	ACGGTTAGTGCACAAG-1_1_1	SP0H	C01	B cell
AACGTCATCCGTAGGC-1_1_1	BM0H	C21	B cell	ACGATGTGTCTTCGAA-1_1_1	PB0H	C01	T cell	ACGGTTAGTTCGTGCG-1_1_1	SP0H	C01	B cell
AACTTCTAGACCGCCT-1_1_1	BM0H	C07	Myeloid cell	ACGATGTTCCGAACGC-1_1_1	PB0H	C01	T cell	ACGGTTATCGCTGTTC-1_1_1	SP0H	C01	B cell
AACTTCTAGCACTCTA-1_1_1	BM0H	C02	Myeloid cell	ACGCACGCAGCTGGTC-1_1_1	PB0H	C01	T cell	ACGTAACAGAAAGCGA-1_1_1	SP0H	C01	B cell
AACTTCTAGGGATCGT-1_1_1	BM0H	C02	Myeloid cell	ACGCACGCATCGCTCT-1_1_1	PB0H	C01	T cell	ACGTAACCAGTAGTGG-1_1_1	SP0H	C03	B cell
AACTTCTGTCATCAGT-1_1_1	BM0H	C05	B cell	ACGCACGGTGATTCAC-1_1_1	PB0H	C01	T cell	ACGTAACGTGACAACG-1_1_1	SP0H	C01	B cell
AACTTCTGTCCTATAG-1_1_1	BM0H	C01	Myeloid cell	ACGGAAGAGAAGTATC-1_1_1	PB0H	C01	T cell	ACGTAACTCACTGAAC-1_1_1	SP0H	C01	B cell
AACTTCTGTGAGGCAT-1_1_1	BM0H	C03	Myeloid cell	ACGGAAGAGGCATCTT-1_1_1	PB0H	C01	T cell	ACGTACAGTGGACCAA-1_1_1	SP0H	C03	B cell
AACTTCTGTGTATTCG-1_1_1	BM0H	C20	B cell	ACGGAAGGTTAAACAG-1_1_1	PB0H	C01	T cell	ACGTAGTGTAGTGGCA-1_1_1	SP0H	C03	B cell
AACTTCTTCCACATAG-1_1_1	BM0H	C05	B cell	ACGGAAGTCAATCGGT-1_1_1	PB0H	C01	T cell	ACGTCCTTCCGCACGA-1_1_1	SP0H	C01	B cell
AAGAACAAGATGGCAC-1_1_1	BM0H	C02	Myeloid cell	ACGGAAGTCCATAAGC-1_1_1	PB0H	C01	T cell	ACGTTCCCAGTTGGTT-1_1_1	SP0H	C01	B cell
AAGAACAAGTCCTACA-1_1_1	BM0H	C06	Myeloid cell	ACGGGTCAGGGTCAAC-1_1_1	PB0H	C01	T cell	ACGTTCCGTGACCTGC-1_1_1	SP0H	C01	B cell
AAGAACAGTAGGATAT-1_1_1	BM0H	C05	B cell	ACGGGTCCAAGCGATG-1_1_1	PB0H	C01	T cell	ACTATCTCAATTGCAC-1_1_1	SP0H	C01	B cell
AAGAACAGTGTGTACT-1_1_1	BM0H	C09	B cell	ACGGGTCGTACCAGAG-1_1_1	PB0H	C01	T cell	ACTATGGCAGTTGCGC-1_1_1	SP0H	C01	B cell
AAGAACATCAAGCCTA-1_1_1	BM0H	C09	B cell	ACGGTCGAGTAGTCAA-1_1_1	PB0H	C01	T cell	ACTATGGGTCGCTTAA-1_1_1	SP0H	C01	B cell
AAGAACATCCTACCGT-1_1_1	BM0H	C04	B cell	ACGGTCGGTCAACGCC-1_1_1	PB0H	C01	T cell	ACTATGGGTCTTGAAC-1_1_1	SP0H	C01	B cell
AAGAACATCCTCTAGC-1_1_1	BM0H	C10	Progenitor cell	ACGGTCGGTGAGATCG-1_1_1	PB0H	C01	T cell	ACTATGGTCCGCGAGT-1_1_1	SP0H	C01	B cell
AAGACAAAGCACTCGC-1_1_1	BM0H	C04	B cell	ACGGTCGGTGCATGTT-1_1_1	PB0H	C07	T cell	ACTCCCACAACTAGAA-1_1_1	SP0H	C01	B cell
AAGACAAAGGGTCTTT-1_1_1	BM0H	C04	B cell	ACGGTCGTCCAACTAG-1_1_1	PB0H	C01	T cell	ACTGATGAGGTTGCCC-1_1_1	SP0H	C01	B cell
AAGACAAAGTCAGGGT-1_1_1	BM0H	C01	Myeloid cell	ACGGTTATCTTCCGTG-1_1_1	PB0H	C01	T cell	ACTGATGCAACTAGAA-1_1_1	SP0H	C01	B cell
AAGACAACACAGAGCA-1_1_1	BM0H	C18	NK cell	ACGGTTATCTTTGCGC-1_1_1	PB0H	C01	T cell	ACTGATGCAGGTCTCG-1_1_1	SP0H	C01	B cell
AAGACAAGTCCGTACG-1_1_1	BM0H	C03	Myeloid cell	ACGTAACCAGGTGGAT-1_1_1	PB0H	C01	T cell	ACTGATGGTACGATTC-1_1_1	SP0H	C01	B cell
AAGACAAGTTCAATCG-1_1_1	BM0H	C06	Myeloid cell	ACGTACACAGCTTTCC-1_1_1	PB0H	C01	T cell	ACTGATGGTAGAAACT-1_1_1	SP0H	C01	B cell
AAGACAATCGTCCTCA-1_1_1	BM0H	C13	Myeloid cell	ACGTACATCCACCTGT-1_1_1	PB0H	C01	T cell	ACTGCAAAGATGCCGA-1_1_1	SP0H	C01	B cell
AAGACTCCAAAGGGTC-1_1_1	BM0H	C02	Myeloid cell	ACGTAGTAGTAGCCAG-1_1_1	PB0H	C01	T cell	ACTGCAATCCCTCTCC-1_1_1	SP0H	C03	B cell
AAGACTCCAAATGAAC-1_1_1	BM0H	C02	Myeloid cell	ACGTCCTGTATACCTG-1_1_1	PB0H	C01	T cell	ACTGTCCCAACCAACT-1_1_1	SP0H	C03	B cell
AAGACTCCACTCAGAT-1_1_1	BM0H	C07	Myeloid cell	ACGTTCCTCAGTCATG-1_1_1	PB0H	C01	T cell	ACTGTCCTCCATTCGC-1_1_1	SP0H	C01	B cell
AAGACTCCATGATGCT-1_1_1	BM0H	C09	B cell	ACTACGAGTCACTAGT-1_1_1	PB0H	C01	T cell	ACTGTCCTCCTATTGT-1_1_1	SP0H	C06	B cell
AAGACTCGTCCCGTGA-1_1_1	BM0H	C03	Myeloid cell	ACTATCTGTCCCGTGA-1_1_1	PB0H	C01	T cell	ACTGTCCTCTGTAACG-1_1_1	SP0H	C06	B cell
AAGACTCGTCTTCAAG-1_1_1	BM0H	C08	Myeloid cell	ACTATCTTCCAGTTCC-1_1_1	PB0H	C01	T cell	ACTGTGACACAGCTGC-1_1_1	SP0H	C01	B cell
AAGACTCTCAATGTCG-1_1_1	BM0H	C02	Myeloid cell	ACTATGGAGCTAGAGC-1_1_1	PB0H	C01	T cell	ACTGTGATCCTCTAGC-1_1_1	SP0H	C01	B cell
AAGATAGAGATCACCT-1_1_1	BM0H	C06	Myeloid cell	ACTATTCCAAGGTCGA-1_1_1	PB0H	C01	T cell	ACTTAGGAGCTGTACT-1_1_1	SP0H	C01	B cell
AAGATAGCAACCGGAA-1_1_1	BM0H	C09	B cell	ACTCTCGAGACAGCGT-1_1_1	PB0H	C01	T cell	ACTTAGGGTATCGTAC-1_1_1	SP0H	C03	B cell
AAGATAGCAACTGAAA-1_1_1	BM0H	C07	Myeloid cell	ACTCTCGGTTCTAAGC-1_1_1	PB0H	C01	T cell	ACTTAGGGTCTGTCCT-1_1_1	SP0H	C01	B cell
AAGATAGCAGCAGTAG-1_1_1	BM0H	C08	Myeloid cell	ACTCTCGTCGACATAC-1_1_1	PB0H	C07	T cell	ACTTATCAGATTAGTG-1_1_1	SP0H	C01	B cell
AAGATAGCAGCAGTCC-1_1_1	BM0H	C01	Myeloid cell	ACTGATGAGCGCGTTC-1_1_1	PB0H	C01	T cell	ACTTATCGTCGTATTG-1_1_1	SP0H	C01	B cell
AAGCATCAGCTCCACG-1_1_1	BM0H	C08	Myeloid cell	ACTGATGGTGACACAG-1_1_1	PB0H	C01	T cell	ACTTCCGAGGTTGACG-1_1_1	SP0H	C03	B cell
AAGCATCCAATCTCTT-1_1_1	BM0H	C03	Myeloid cell	ACTGATGGTTTGCCGG-1_1_1	PB0H	C01	T cell	ACTTCCGTCCGATAAC-1_1_1	SP0H	C01	B cell
AAGCATCCATCGCTGG-1_1_1	BM0H	C02	Myeloid cell	ACTGCAAAGGACATCG-1_1_1	PB0H	C01	T cell	ACTTCGCAGGAGTATT-1_1_1	SP0H	C06	B cell
AAGCATCGTCAAATCC-1_1_1	BM0H	C06	Myeloid cell	ACTGCAACAAACTCGT-1_1_1	PB0H	C07	T cell	ACTTCGCTCGCAAGAG-1_1_1	SP0H	C06	B cell
AAGCATCGTGAGATCG-1_1_1	BM0H	C03	Myeloid cell	ACTGCAATCCACAGGC-1_1_1	PB0H	C01	T cell	ACTTTGTTCCCATTTA-1_1_1	SP0H	C01	B cell
AAGCCATAGCAATAAC-1_1_1	BM0H	C04	B cell	ACTGCAATCTGCGATA-1_1_1	PB0H	C01	T cell	AGAAATGGTACGCGTC-1_1_1	SP0H	C01	B cell
AAGCCATAGCTATCTG-1_1_1	BM0H	C15	Myeloid cell	ACTGTCCAGTTGGCGA-1_1_1	PB0H	C07	T cell	AGAACCTGTGATGTAA-1_1_1	SP0H	C01	B cell
AAGCCATAGGTGCTTT-1_1_1	BM0H	C02	Myeloid cell	ACTGTCCGTCCAGGTC-1_1_1	PB0H	C01	T cell	AGAAGCGTCAGTAGGG-1_1_1	SP0H	C01	B cell
AAGCCATAGTCTCCTC-1_1_1	BM0H	C09	B cell	ACTGTCCGTTCGGTCG-1_1_1	PB0H	C01	T cell	AGAAGTAGTCGTTGCG-1_1_1	SP0H	C01	B cell
AAGCCATAGTTGGGAC-1_1_1	BM0H	C02	Myeloid cell	ACTGTCCGTTTGGAGG-1_1_1	PB0H	C01	T cell	AGACAAATCCTGGGAC-1_1_1	SP0H	C01	B cell
AAGCCATCAACATCGT-1_1_1	BM0H	C08	Myeloid cell	ACTGTGAAGGGAACAA-1_1_1	PB0H	C01	T cell	AGACACTCAACACACT-1_1_1	SP0H	C01	B cell
AAGCCATGTTAGGAGC-1_1_1	BM0H	C09	B cell	ACTGTGACACTGCTTC-1_1_1	PB0H	C01	T cell	AGACACTCAGGTGACA-1_1_1	SP0H	C01	B cell
AAGCCATGTTCTGAGT-1_1_1	BM0H	C03	Myeloid cell	ACTGTGAGTCTTACTT-1_1_1	PB0H	C01	T cell	AGACAGGAGAGATTCA-1_1_1	SP0H	C01	B cell
AAGCCATTCAGTGATC-1_1_1	BM0H	C09	B cell	ACTGTGAGTTTAGTCG-1_1_1	PB0H	C01	T cell	AGACAGGCATGGGTCC-1_1_1	SP0H	C01	B cell
AAGCCATTCGGACAAG-1_1_1	BM0H	C05	B cell	ACTGTGATCATCGGGC-1_1_1	PB0H	C01	T cell	AGACCCGAGCTGGTGA-1_1_1	SP0H	C01	B cell
AAGCGAGCAATCCTTT-1_1_1	BM0H	C14	Myeloid cell	ACTTAGGCAGAGTCAG-1_1_1	PB0H	C01	T cell	AGACTCACATAAGCGG-1_1_1	SP0H	C03	B cell
AAGCGAGGTCCAGCCA-1_1_1	BM0H	C03	Myeloid cell	ACTTAGGGTCGACTTA-1_1_1	PB0H	C01	T cell	AGACTCACATTGCAAC-1_1_1	SP0H	C01	B cell
AAGCGAGGTGTCTCCT-1_1_1	BM0H	C13	Myeloid cell	ACTTAGGTCGCCGAGT-1_1_1	PB0H	C01	T cell	AGACTCATCCGTTGGG-1_1_1	SP0H	C01	B cell
AAGCGAGGTGTTACTG-1_1_1	BM0H	C03	Myeloid cell	ACTTATCAGATCGCTT-1_1_1	PB0H	C01	T cell	AGACTCATCGCAGTCG-1_1_1	SP0H	C01	B cell
AAGCGAGGTTGCACGC-1_1_1	BM0H	C02	Myeloid cell	ACTTATCGTACGAAAT-1_1_1	PB0H	C14	Others	AGAGAATAGGAACGCT-1_1_1	SP0H	C01	B cell
AAGCGAGTCCAAGAGG-1_1_1	BM0H	C13	Myeloid cell	ACTTATCGTTGTTGTG-1_1_1	PB0H	C01	T cell	AGAGAATAGGTGCTGA-1_1_1	SP0H	C01	B cell
AAGCGTTAGACATAGT-1_1_1	BM0H	C10	Progenitor cell	ACTTCCGAGAGAAGGT-1_1_1	PB0H	C01	T cell	AGAGAGCAGAGGGTCT-1_1_1	SP0H	C01	B cell
AAGCGTTAGCTAAGTA-1_1_1	BM0H	C02	Myeloid cell	ACTTCCGAGTTCACTG-1_1_1	PB0H	C01	T cell	AGAGAGCTCCCAAGTA-1_1_1	SP0H	C01	B cell
AAGCGTTCAATTGCCA-1_1_1	BM0H	C08	Myeloid cell	ACTTCCGTCTGTCGCT-1_1_1	PB0H	C01	T cell	AGAGCAGCACACCGAC-1_1_1	SP0H	C01	B cell
AAGCGTTCACAAGGTG-1_1_1	BM0H	C01	Myeloid cell	ACTTCGCCAAGATGGC-1_1_1	PB0H	C01	T cell	AGAGCCCTCCAGCCTT-1_1_1	SP0H	C03	B cell
AAGCGTTCAGCTGAAG-1_1_1	BM0H	C01	Myeloid cell	ACTTCGCCATAGGTAA-1_1_1	PB0H	C01	T cell	AGATAGACAAATGCTC-1_1_1	SP0H	C01	B cell
AAGCGTTCATCGGAAG-1_1_1	BM0H	C04	B cell	ACTTTCACATGCGTGC-1_1_1	PB0H	C01	T cell	AGATAGACATTGACCA-1_1_1	SP0H	C01	B cell
AAGCGTTGTTACCTGA-1_1_1	BM0H	C02	Myeloid cell	AGAAATGAGCAGCACA-1_1_1	PB0H	C01	T cell	AGATAGAGTAGCCCTG-1_1_1	SP0H	C01	B cell
AAGCGTTTCAGACCTA-1_1_1	BM0H	C01	Myeloid cell	AGAAATGAGCGCATCC-1_1_1	PB0H	C01	T cell	AGATCCAGTAACGGTG-1_1_1	SP0H	C06	B cell
AAGCGTTTCAGGTAAA-1_1_1	BM0H	C01	Myeloid cell	AGAACAAAGTGGCGAT-1_1_1	PB0H	C01	T cell	AGATCCAGTTATCTGG-1_1_1	SP0H	C01	B cell
AAGCGTTTCATGCCAA-1_1_1	BM0H	C04	B cell	AGAACAACAAGCAATA-1_1_1	PB0H	C01	T cell	AGATCGTAGATCCAAA-1_1_1	SP0H	C06	B cell
AAGCGTTTCCATTGTT-1_1_1	BM0H	C03	Myeloid cell	AGAACAACAGGTATGG-1_1_1	PB0H	C01	T cell	AGATCGTAGCCGTAAG-1_1_1	SP0H	C01	B cell
AAGGAATAGCTGAAGC-1_1_1	BM0H	C07	Myeloid cell	AGAACCTAGGCTTAAA-1_1_1	PB0H	C01	T cell	AGATCGTTCCTAGAGT-1_1_1	SP0H	C01	B cell
AAGGAATAGGTCCAGA-1_1_1	BM0H	C06	Myeloid cell	AGAACCTAGGTTGAGC-1_1_1	PB0H	C01	T cell	AGATGAAGTCTCACGG-1_1_1	SP0H	C01	B cell
AAGGAATAGTGGCGAT-1_1_1	BM0H	C03	Myeloid cell	AGAACCTCACCGTGGT-1_1_1	PB0H	C01	T cell	AGCATCACAGACCGCT-1_1_1	SP0H	C01	B cell
AAGGAATCAACCGCTG-1_1_1	BM0H	C05	B cell	AGAACCTTCCTACGGG-1_1_1	PB0H	C01	T cell	AGCATCAGTGGTCTGC-1_1_1	SP0H	C06	B cell
AAGGAATCAGTCAACT-1_1_1	BM0H	C03	Myeloid cell	AGAACCTTCCTGATAG-1_1_1	PB0H	C01	T cell	AGCATCATCCACACCT-1_1_1	SP0H	C01	B cell
AAGGAATCAGTTACCA-1_1_1	BM0H	C06	Myeloid cell	AGAAGCGTCAGGCGAA-1_1_1	PB0H	C07	T cell	AGCATCATCTCCCATG-1_1_1	SP0H	C01	B cell
AAGGAATTCGCTTGAA-1_1_1	BM0H	C14	Myeloid cell	AGAAGTACAGCAGAAC-1_1_1	PB0H	C01	T cell	AGCATCATCTTCGGAA-1_1_1	SP0H	C01	B cell
AAGGTAAAGCGATCGA-1_1_1	BM0H	C01	Myeloid cell	AGAAGTACAGTTTCGA-1_1_1	PB0H	C01	T cell	AGCCAATTCTGCTGAA-1_1_1	SP0H	C01	B cell
AAGGTAAAGTCAGAGC-1_1_1	BM0H	C06	Myeloid cell	AGAAGTAGTCAGGTGA-1_1_1	PB0H	C01	T cell	AGCCACGCAGTTCCAA-1_1_1	SP0H	C01	B cell
AAGGTAACAGGGAATC-1_1_1	BM0H	C03	Myeloid cell	AGAAGTAGTGTTCAGT-1_1_1	PB0H	C07	T cell	AGCCAGCAGATGAAGG-1_1_1	SP0H	C01	B cell
AAGGTAATCTCTCAAT-1_1_1	BM0H	C09	B cell	AGAAGTATCAGAATAG-1_1_1	PB0H	C01	T cell	AGCCAGCGTAAGTTGA-1_1_1	SP0H	C01	B cell
AAGTACCCAAATGAGT-1_1_1	BM0H	C04	B cell	AGACACTCAGAAATCA-1_1_1	PB0H	C01	T cell	AGCCAGCTCCTTTAGT-1_1_1	SP0H	C01	B cell
AAGTACCGTCTACGAT-1_1_1	BM0H	C08	Myeloid cell	AGACAGGCATAGGCGA-1_1_1	PB0H	C01	T cell	AGCGATTAGGAAAGAC-1_1_1	SP0H	C01	B cell
AAGTACCGTTATGGTC-1_1_1	BM0H	C05	B cell	AGACAGGGTCTACACA-1_1_1	PB0H	C01	T cell	AGCGATTGTGCCTAAT-1_1_1	SP0H	C01	B cell
AAGTACCTCGGCACTG-1_1_1	BM0H	C09	B cell	AGACAGGTCATTGCTT-1_1_1	PB0H	C01	T cell	AGCGATTTCTGAGATC-1_1_1	SP0H	C06	B cell
AAGTACCTCTCATAGG-1_1_1	BM0H	C04	B cell	AGACCATCAAATCAGA-1_1_1	PB0H	C01	T cell	AGCGCCAGTAGAGGAA-1_1_1	SP0H	C01	B cell
AAGTCGTAGCAACTTC-1_1_1	BM0H	C02	Myeloid cell	AGACCATGTTACCTTT-1_1_1	PB0H	C01	T cell	AGCGCTGAGCGATGCA-1_1_1	SP0H	C01	B cell
AAGTCGTAGCTACAAA-1_1_1	BM0H	C07	Myeloid cell	AGACCCGTCAGGTGTT-1_1_1	PB0H	C01	T cell	AGCGTATAGAAGCTGC-1_1_1	SP0H	C01	B cell
AAGTCGTAGGCCTAGA-1_1_1	BM0H	C04	B cell	AGACTCAAGATGTTCC-1_1_1	PB0H	C01	T cell	AGCGTCGAGATGCCGA-1_1_1	SP0H	C01	B cell
AAGTCGTGTGGCTGAA-1_1_1	BM0H	C02	Myeloid cell	AGACTCAAGGGAGGAC-1_1_1	PB0H	C01	T cell	AGCTTCCAGTGGTTAA-1_1_1	SP0H	C01	B cell
AAGTCGTTCTACCAGA-1_1_1	BM0H	C02	Myeloid cell	AGACTCAAGTCACAGG-1_1_1	PB0H	C07	T cell	AGCTTCCTCGGTCTGG-1_1_1	SP0H	C01	B cell
AAGTCGTTCTGCTAGA-1_1_1	BM0H	C02	Myeloid cell	AGACTCATCACTGCTC-1_1_1	PB0H	C01	T cell	AGCTTCCTCTGATTCT-1_1_1	SP0H	C01	B cell
AAGTCGTTCTGCTTAT-1_1_1	BM0H	C03	Myeloid cell	AGACTCATCCCAAGCG-1_1_1	PB0H	C01	T cell	AGGAAATAGACGATAT-1_1_1	SP0H	C01	B cell
AAGTGAAAGTTCTCTT-1_1_1	BM0H	C08	Myeloid cell	AGACTCATCTTCCGTG-1_1_1	PB0H	C01	T cell	AGGAAATAGAGGGTGG-1_1_1	SP0H	C01	B cell
AAGTGAACACGGGTAA-1_1_1	BM0H	C18	NK cell	AGAGAATTCTTTGATC-1_1_1	PB0H	C01	T cell	AGGAAATAGCATTTCG-1_1_1	SP0H	C01	B cell
AAGTGAACATACCACA-1_1_1	BM0H	C08	Myeloid cell	AGAGAGCAGAACTGAT-1_1_1	PB0H	C01	T cell	AGGAAATAGCGTGCTC-1_1_1	SP0H	C01	B cell
AAGTGAAGTTCCACGG-1_1_1	BM0H	C06	Myeloid cell	AGAGAGCGTAGGCTCC-1_1_1	PB0H	C01	T cell	AGGAAATCAAGCGCAA-1_1_1	SP0H	C01	B cell
AAGTGAATCAGGAGAC-1_1_1	BM0H	C05	B cell	AGAGAGCTCAAGTCGT-1_1_1	PB0H	C01	T cell	AGGAAATCAGGTTACT-1_1_1	SP0H	C01	B cell
AAGTGAATCATTGTTC-1_1_1	BM0H	C04	B cell	AGAGCAGCAACGGGTA-1_1_1	PB0H	C01	T cell	AGGAATAGTTAGGGTG-1_1_1	SP0H	C01	B cell
AAGTGAATCTTCGTAT-1_1_1	BM0H	C05	B cell	AGAGCCCAGTAACCGG-1_1_1	PB0H	C01	T cell	AGGAATATCGTCAACA-1_1_1	SP0H	C01	B cell
AAGTTCGCAGAATGTA-1_1_1	BM0H	C20	B cell	AGATAGAAGAAGTCCG-1_1_1	PB0H	C01	T cell	AGGACGAAGAATCGCG-1_1_1	SP0H	C01	B cell
AAGTTCGCAGCCTATA-1_1_1	BM0H	C04	B cell	AGATAGAAGGCTAGCA-1_1_1	PB0H	C01	T cell	AGGACGAAGGAGTCTG-1_1_1	SP0H	C01	B cell
AAGTTCGCAGCGTTGC-1_1_1	BM0H	C01	Myeloid cell	AGATAGAAGTGATCGG-1_1_1	PB0H	C01	T cell	AGGACGACAGGACTAG-1_1_1	SP0H	C01	B cell
AAGTTCGGTGTTTACG-1_1_1	BM0H	C01	Myeloid cell	AGATAGAGTGAGTTGG-1_1_1	PB0H	C01	T cell	AGGACGATCGTCTACC-1_1_1	SP0H	C03	B cell
AAGTTCGTCTTTCCGG-1_1_1	BM0H	C02	Myeloid cell	AGATCCATCCATCTCG-1_1_1	PB0H	C01	T cell	AGGACTTAGCTAAGTA-1_1_1	SP0H	C01	B cell
AATAGAGGTGCAATAA-1_1_1	BM0H	C03	Myeloid cell	AGATGAAAGATGTTGA-1_1_1	PB0H	C01	T cell	AGGACTTCAGAGCTAG-1_1_1	SP0H	C01	B cell
AATAGAGTCACAGAGG-1_1_1	BM0H	C02	Myeloid cell	AGATGCTGTTTCGACA-1_1_1	PB0H	C01	T cell	AGGACTTTCCTATGGA-1_1_1	SP0H	C01	B cell
AATAGAGTCCTAAACG-1_1_1	BM0H	C03	Myeloid cell	AGATGCTTCGCTGATA-1_1_1	PB0H	C01	T cell	AGGATAAAGGTGCGAT-1_1_1	SP0H	C01	B cell
AATCACGAGACTCTAC-1_1_1	BM0H	C03	Myeloid cell	AGCATCAAGACATCAA-1_1_1	PB0H	C01	T cell	AGGATAATCGTAGTGT-1_1_1	SP0H	C01	B cell
AATCACGAGGAGTATT-1_1_1	BM0H	C01	Myeloid cell	AGCATCAGTGCGAGTA-1_1_1	PB0H	C01	T cell	AGGATCTAGAGGGTCT-1_1_1	SP0H	C06	B cell
AATCACGAGTTAGTAG-1_1_1	BM0H	C02	Myeloid cell	AGCATCATCGTCAACA-1_1_1	PB0H	C01	T cell	AGGATCTGTGCAGGAT-1_1_1	SP0H	C01	B cell
AATCACGCAATCCAGT-1_1_1	BM0H	C01	Myeloid cell	AGCCAATGTGTCATTG-1_1_1	PB0H	C01	T cell	AGGATCTGTGTGTCGC-1_1_1	SP0H	C01	B cell
AATCACGCACAACGCC-1_1_1	BM0H	C08	Myeloid cell	AGCCAATTCTACCCAC-1_1_1	PB0H	C01	T cell	AGGATCTTCCGTGACG-1_1_1	SP0H	C01	B cell
AATCACGCAGGCGTTC-1_1_1	BM0H	C01	Myeloid cell	AGCCACGCAATTAGGA-1_1_1	PB0H	C01	T cell	AGGCATTCAACCGATT-1_1_1	SP0H	C01	B cell
AATCACGGTACCGTGC-1_1_1	BM0H	C04	B cell	AGCCACGGTCGTGGTC-1_1_1	PB0H	C01	T cell	AGGCATTCATCCCGTT-1_1_1	SP0H	C01	B cell
AATCACGGTTCTCAGA-1_1_1	BM0H	C07	Myeloid cell	AGCCACGGTTCGAAGG-1_1_1	PB0H	C01	T cell	AGGCATTGTGCGTTTA-1_1_1	SP0H	C06	B cell
AATCGACAGAGAAGGT-1_1_1	BM0H	C02	Myeloid cell	AGCCAGCGTCTCGGAC-1_1_1	PB0H	C01	T cell	AGGCATTTCAAGTAAG-1_1_1	SP0H	C01	B cell
AATCGACAGGAAGTAG-1_1_1	BM0H	C01	Myeloid cell	AGCCAGCGTGAGTAAT-1_1_1	PB0H	C01	T cell	AGGCCACAGGGTTTCT-1_1_1	SP0H	C03	B cell
AATCGACAGGATACAT-1_1_1	BM0H	C12	Myeloid cell	AGCCAGCTCACCTGGG-1_1_1	PB0H	C01	T cell	AGGGAGTTCATTACGG-1_1_1	SP0H	C01	B cell
AATCGACCAAAGCAAT-1_1_1	BM0H	C09	B cell	AGCGATTTCCGTAGTA-1_1_1	PB0H	C01	T cell	AGGGAGTTCCCGTAAA-1_1_1	SP0H	C01	B cell
AATCGACCAAATTGCC-1_1_1	BM0H	C01	Myeloid cell	AGCGCCAGTCGCATGC-1_1_1	PB0H	C01	T cell	AGGGCCTTCACATCAG-1_1_1	SP0H	C01	B cell
AATCGACTCTAGACAC-1_1_1	BM0H	C03	Myeloid cell	AGCGCCATCGATACAC-1_1_1	PB0H	C01	T cell	AGGGTCCCATCATTGG-1_1_1	SP0H	C01	B cell
AATCGTGAGCACGTCC-1_1_1	BM0H	C02	Myeloid cell	AGCGCCATCGTGCAGC-1_1_1	PB0H	C01	T cell	AGGGTGAGTCGACGCT-1_1_1	SP0H	C01	B cell
AATCGTGGTAGCTGAG-1_1_1	BM0H	C04	B cell	AGCGTATAGGTCACAG-1_1_1	PB0H	C01	T cell	AGGGTGAGTTAACCTG-1_1_1	SP0H	C01	B cell
AATCGTGGTCCAGTTA-1_1_1	BM0H	C09	B cell	AGCGTATCATCCTAAG-1_1_1	PB0H	C01	T cell	AGGGTTTGTAGCGCCT-1_1_1	SP0H	C06	B cell
AATCGTGGTTCCGTTC-1_1_1	BM0H	C05	B cell	AGCGTATTCTATTTCG-1_1_1	PB0H	C01	T cell	AGGGTTTGTCGCCACA-1_1_1	SP0H	C01	B cell
AATCGTGTCAAGAGTA-1_1_1	BM0H	C02	Myeloid cell	AGCGTCGAGAAGTCCG-1_1_1	PB0H	C01	T cell	AGGTAGGAGCCGTAAG-1_1_1	SP0H	C01	B cell
AATCGTGTCGCCGAGT-1_1_1	BM0H	C03	Myeloid cell	AGCGTCGGTGAGAGGG-1_1_1	PB0H	C01	T cell	AGGTAGGCACTCCTTG-1_1_1	SP0H	C01	B cell
AATCGTGTCTGTCGCT-1_1_1	BM0H	C06	Myeloid cell	AGCTACAAGGGTAATT-1_1_1	PB0H	C01	T cell	AGGTAGGGTACCATAC-1_1_1	SP0H	C03	B cell
AATGAAGAGATTGTGA-1_1_1	BM0H	C05	B cell	AGCTACACACTACGGC-1_1_1	PB0H	C01	T cell	AGGTCATAGACCTGGA-1_1_1	SP0H	C06	B cell
AATGAAGAGGCGAACT-1_1_1	BM0H	C08	Myeloid cell	AGCTACAGTGAACCGA-1_1_1	PB0H	C01	T cell	AGGTCATGTTAGGACG-1_1_1	SP0H	C01	B cell
AATGAAGCACCCGTAG-1_1_1	BM0H	C08	Myeloid cell	AGCTCAAAGAGCCATG-1_1_1	PB0H	C01	T cell	AGGTCTAAGCGTTCAT-1_1_1	SP0H	C01	B cell
AATGAAGGTCACTAGT-1_1_1	BM0H	C02	Myeloid cell	AGCTCAAAGAGTGACC-1_1_1	PB0H	C01	T cell	AGGTCTAAGCTCGCAC-1_1_1	SP0H	C01	B cell
AATGACCAGATTGAGT-1_1_1	BM0H	C10	Progenitor cell	AGCTCAATCCAACCGG-1_1_1	PB0H	C01	T cell	AGGTCTACAGCTTCGG-1_1_1	SP0H	C01	B cell
AATGACCAGTATCTGC-1_1_1	BM0H	C01	Myeloid cell	AGCTTCCAGCGGTAAC-1_1_1	PB0H	C01	T cell	AGGTCTATCTCTGCTG-1_1_1	SP0H	C06	B cell
AATGACCCAGCCCAGT-1_1_1	BM0H	C01	Myeloid cell	AGCTTCCCATAACTCG-1_1_1	PB0H	C01	T cell	AGGTGTTGTGTTCAGT-1_1_1	SP0H	C03	B cell
AATGACCCAGCGGTTC-1_1_1	BM0H	C05	B cell	AGCTTCCTCCGTTTCG-1_1_1	PB0H	C01	T cell	AGGTGTTTCTGAACGT-1_1_1	SP0H	C03	B cell
AATGACCCATACCATG-1_1_1	BM0H	C05	B cell	AGCTTCCTCCTTTGAT-1_1_1	PB0H	C07	T cell	AGGTTACAGACTCATC-1_1_1	SP0H	C01	B cell
AATGACCCATGGCTAT-1_1_1	BM0H	C03	Myeloid cell	AGGAAATAGGTATTGA-1_1_1	PB0H	C01	T cell	AGGTTACCATGAATCC-1_1_1	SP0H	C01	B cell
AATGACCGTACGCGTC-1_1_1	BM0H	C02	Myeloid cell	AGGAAATTCTGCATAG-1_1_1	PB0H	C01	T cell	AGGTTGTAGAATTCAG-1_1_1	SP0H	C01	B cell
AATGACCGTCGCTGCA-1_1_1	BM0H	C03	Myeloid cell	AGGAATAGTGGGTCAA-1_1_1	PB0H	C01	T cell	AGGTTGTAGGATGGCT-1_1_1	SP0H	C03	B cell
AATGACCTCATGTCAG-1_1_1	BM0H	C22	Myeloid cell	AGGACGATCCGCACGA-1_1_1	PB0H	C01	T cell	AGGTTGTAGTCCCGGT-1_1_1	SP0H	C03	B cell
AATGACCTCGCGGACT-1_1_1	BM0H	C05	B cell	AGGACTTAGCTATCCA-1_1_1	PB0H	C01	T cell	AGGTTGTGTGGGTCAA-1_1_1	SP0H	C06	B cell
AATGCCAAGAAACCAT-1_1_1	BM0H	C02	Myeloid cell	AGGACTTCACTAGGTT-1_1_1	PB0H	C01	T cell	AGTAACCTCAGCACCG-1_1_1	SP0H	C01	B cell
AATGCCAAGTGTACAA-1_1_1	BM0H	C02	Myeloid cell	AGGACTTGTCCTGAAT-1_1_1	PB0H	C01	T cell	AGTACCACAATGGGTG-1_1_1	SP0H	C06	B cell
AATGCCACAATAGGGC-1_1_1	BM0H	C01	Myeloid cell	AGGAGGTCAACTGAAA-1_1_1	PB0H	C01	T cell	AGTACCATCGACCAAT-1_1_1	SP0H	C01	B cell
AATGCCACACGTGAGA-1_1_1	BM0H	C01	Myeloid cell	AGGATAACAGAGATTA-1_1_1	PB0H	C01	T cell	AGTACTGAGGGAGGAC-1_1_1	SP0H	C03	B cell
AATGCCACACTCGATA-1_1_1	BM0H	C02	Myeloid cell	AGGATAATCGCAATTG-1_1_1	PB0H	C01	T cell	AGTAGCTTCGTTCTAT-1_1_1	SP0H	C01	B cell
AATGCCACATAGAATG-1_1_1	BM0H	C06	Myeloid cell	AGGATAATCGTGCACG-1_1_1	PB0H	C07	T cell	AGTAGTCAGCGTGCCT-1_1_1	SP0H	C01	B cell
AATGCCAGTACGCGTC-1_1_1	BM0H	C05	B cell	AGGATCTGTCGACGCT-1_1_1	PB0H	C01	T cell	AGTAGTCCAAGTATAG-1_1_1	SP0H	C01	B cell
AATGCCAGTAGGGTAC-1_1_1	BM0H	C01	Myeloid cell	AGGATCTTCCGTGCGA-1_1_1	PB0H	C01	T cell	AGTCAACAGACACACG-1_1_1	SP0H	C06	B cell
AATGCCAGTTATGGTC-1_1_1	BM0H	C03	Myeloid cell	AGGCATTAGCGACAGT-1_1_1	PB0H	C01	T cell	AGTCAACGTACAAGTA-1_1_1	SP0H	C01	B cell
AATGCCATCCGATGCG-1_1_1	BM0H	C02	Myeloid cell	AGGCATTAGTTCGGTT-1_1_1	PB0H	C01	T cell	AGTCAACTCTTGCGCT-1_1_1	SP0H	C01	B cell
AATGGAACAAATCAGA-1_1_1	BM0H	C04	B cell	AGGCATTCACTGTGTA-1_1_1	PB0H	C01	T cell	AGTCACAGTCTTCAAG-1_1_1	SP0H	C01	B cell
AATGGAACAGGAATAT-1_1_1	BM0H	C02	Myeloid cell	AGGCCACGTTGACGGA-1_1_1	PB0H	C01	T cell	AGTCATGAGTAAGGGA-1_1_1	SP0H	C01	B cell
AATGGAAGTAGATTAG-1_1_1	BM0H	C08	Myeloid cell	AGGGAGTCAACTACGT-1_1_1	PB0H	C01	T cell	AGTCATGTCGTCACCT-1_1_1	SP0H	C06	B cell
AATGGAAGTCGCCTAG-1_1_1	BM0H	C03	Myeloid cell	AGGGCTCAGAGGTCAC-1_1_1	PB0H	C01	T cell	AGTCTCCAGCGTCAAG-1_1_1	SP0H	C01	B cell
AATGGAATCTAGCAAC-1_1_1	BM0H	C02	Myeloid cell	AGGGCTCTCCTTATGT-1_1_1	PB0H	C07	T cell	AGTCTCCCATGGAATA-1_1_1	SP0H	C03	B cell
AATGGCTAGCTGTGCC-1_1_1	BM0H	C05	B cell	AGGGTGAAGGGCGAGA-1_1_1	PB0H	C01	T cell	AGTCTCCTCCGAGGCT-1_1_1	SP0H	C03	B cell
AATGGCTCAGACACAG-1_1_1	BM0H	C05	B cell	AGGGTTTAGCTTCTAG-1_1_1	PB0H	C01	T cell	AGTGACTTCGTAGTGT-1_1_1	SP0H	C05	B cell
AATGGCTCAGTTGCGC-1_1_1	BM0H	C09	B cell	AGGGTTTGTATGAAAC-1_1_1	PB0H	C01	T cell	AGTGATCAGTCAGCGA-1_1_1	SP0H	C01	B cell
AATGGCTCAGTTGTCA-1_1_1	BM0H	C05	B cell	AGGGTTTGTGTACATC-1_1_1	PB0H	C01	T cell	AGTGATCCAAAGTATG-1_1_1	SP0H	C01	B cell
AATGGCTGTAGATTGA-1_1_1	BM0H	C01	Myeloid cell	AGGTAGGGTTCTTCAT-1_1_1	PB0H	C01	T cell	AGTGATCCAGCGTGAA-1_1_1	SP0H	C01	B cell
AATGGCTGTAGCTTAC-1_1_1	BM0H	C02	Myeloid cell	AGGTCTAAGCCTATTG-1_1_1	PB0H	C01	T cell	AGTGATCGTCGCACAC-1_1_1	SP0H	C03	B cell
AATTCCTAGAGAGGTA-1_1_1	BM0H	C02	Myeloid cell	AGGTCTAGTCCGGACT-1_1_1	PB0H	C01	T cell	AGTGCCGAGTGTCATC-1_1_1	SP0H	C01	B cell
AATTCCTAGCACTCGC-1_1_1	BM0H	C01	Myeloid cell	AGGTCTAGTCTTAGTG-1_1_1	PB0H	C01	T cell	AGTGCCGCACTGTGAT-1_1_1	SP0H	C01	B cell
AATTCCTAGCCTATCA-1_1_1	BM0H	C02	Myeloid cell	AGGTGTTCATAAGATG-1_1_1	PB0H	C01	T cell	AGTGTTGCAGAAATCA-1_1_1	SP0H	C01	B cell
AATTCCTCAGCGTTGC-1_1_1	BM0H	C07	Myeloid cell	AGGTGTTTCCATAAGC-1_1_1	PB0H	C01	T cell	AGTTCCCCAGAAGTGC-1_1_1	SP0H	C03	B cell
AATTCCTGTAGTCTTG-1_1_1	BM0H	C02	Myeloid cell	AGGTTACCAGAGGACT-1_1_1	PB0H	C01	T cell	AGTTCGAAGTTCCAGT-1_1_1	SP0H	C01	B cell
AATTCCTTCAGGGTAG-1_1_1	BM0H	C08	Myeloid cell	AGGTTGTCATCTGTTT-1_1_1	PB0H	C01	T cell	AGTTCGACATCGATGT-1_1_1	SP0H	C01	B cell
AATTCCTTCCAAGCCG-1_1_1	BM0H	C03	Myeloid cell	AGGTTGTGTCGAGTGA-1_1_1	PB0H	C01	T cell	ATACCTTGTACCTAGT-1_1_1	SP0H	C01	B cell
AATTTCCAGGAGGTTC-1_1_1	BM0H	C01	Myeloid cell	AGGTTGTGTGTCCGGT-1_1_1	PB0H	C01	T cell	ATACCTTGTTGTAGCT-1_1_1	SP0H	C06	B cell
AATTTCCCATCTGCGG-1_1_1	BM0H	C23	B cell	AGGTTGTGTTAAGAAC-1_1_1	PB0H	C01	T cell	ATACCTTTCGGCATAT-1_1_1	SP0H	C01	B cell
AATTTCCGTATCGTTG-1_1_1	BM0H	C09	B cell	AGTAACCCAGAACTCT-1_1_1	PB0H	C01	T cell	ATACTTCCAAGGCGTA-1_1_1	SP0H	C01	B cell
AATTTCCGTCCTTAAG-1_1_1	BM0H	C01	Myeloid cell	AGTACCACACACCGAC-1_1_1	PB0H	C01	T cell	ATACTTCCACTTGTCC-1_1_1	SP0H	C01	B cell
AATTTCCGTGAGTTGG-1_1_1	BM0H	C04	B cell	AGTACCACACCCTATC-1_1_1	PB0H	C01	T cell	ATAGGCTAGCTGGAGT-1_1_1	SP0H	C01	B cell
AATTTCCGTGCGTGCT-1_1_1	BM0H	C01	Myeloid cell	AGTACCAGTATCGTGT-1_1_1	PB0H	C01	T cell	ATATCCTCAAGGTCTT-1_1_1	SP0H	C01	B cell
AATTTCCTCCGGACGT-1_1_1	BM0H	C03	Myeloid cell	AGTACTGCACTTACAG-1_1_1	PB0H	C01	T cell	ATCACAGGTGACTGTT-1_1_1	SP0H	C01	B cell
AATTTCCTCCTCATAT-1_1_1	BM0H	C14	Myeloid cell	AGTACTGTCATTGCTT-1_1_1	PB0H	C01	T cell	ATCACAGGTGAGCGAT-1_1_1	SP0H	C03	B cell
ACAAAGACAATCGCCG-1_1_1	BM0H	C01	Myeloid cell	AGTAGCTAGGATTTCC-1_1_1	PB0H	C01	T cell	ATCACAGTCTACCACC-1_1_1	SP0H	C01	B cell
ACAAAGAGTGGGTATG-1_1_1	BM0H	C01	Myeloid cell	AGTAGCTGTAACACCT-1_1_1	PB0H	C14	Others	ATCACGAAGCACTCCG-1_1_1	SP0H	C01	B cell
ACAAAGAGTGTTAAAG-1_1_1	BM0H	C04	B cell	AGTAGTCAGCCAGAGT-1_1_1	PB0H	C01	T cell	ATCACGAAGCTCTATG-1_1_1	SP0H	C01	B cell
ACAAAGAGTGTTCGTA-1_1_1	BM0H	C02	Myeloid cell	AGTAGTCCATTAGGCT-1_1_1	PB0H	C01	T cell	ATCAGGTGTATCCTCC-1_1_1	SP0H	C01	B cell
ACAAAGATCCTTACCG-1_1_1	BM0H	C09	B cell	AGTAGTCGTCCAAAGG-1_1_1	PB0H	C01	T cell	ATCAGGTGTCCGGTCA-1_1_1	SP0H	C01	B cell
ACAAAGATCTGCGGGT-1_1_1	BM0H	C01	Myeloid cell	AGTAGTCGTGTCTTCC-1_1_1	PB0H	C01	T cell	ATCATTCAGCATAGGC-1_1_1	SP0H	C03	B cell
ACAACCAAGGAGACCT-1_1_1	BM0H	C11	NKT cell	AGTCAACAGTTCTACG-1_1_1	PB0H	C01	T cell	ATCATTCTCACGAGGA-1_1_1	SP0H	C01	B cell
ACAACCACATCATCTT-1_1_1	BM0H	C09	B cell	AGTCAACCAAGGTCAG-1_1_1	PB0H	C01	T cell	ATCCACCCATGTGGTT-1_1_1	SP0H	C01	B cell
ACAACCACATGCTGCG-1_1_1	BM0H	C02	Myeloid cell	AGTCACAAGTATGATG-1_1_1	PB0H	C01	T cell	ATCCACCGTGTCCGTG-1_1_1	SP0H	C06	B cell
ACAACCAGTCACAGAG-1_1_1	BM0H	C23	B cell	AGTCACAGTATCGTAC-1_1_1	PB0H	C01	T cell	ATCCACCTCAACGAGG-1_1_1	SP0H	C01	B cell
ACAACCAGTCTGTTAG-1_1_1	BM0H	C05	B cell	AGTCACAGTCGAAACG-1_1_1	PB0H	C01	T cell	ATCCACCTCGCCTTGT-1_1_1	SP0H	C01	B cell
ACAAGCTAGAATTTGG-1_1_1	BM0H	C02	Myeloid cell	AGTCACAGTTGGCCTG-1_1_1	PB0H	C01	T cell	ATCCCTGAGCCATATC-1_1_1	SP0H	C06	B cell
ACAAGCTAGCGTCAAG-1_1_1	BM0H	C07	Myeloid cell	AGTCATGAGCAAATGT-1_1_1	PB0H	C01	T cell	ATCCCTGAGGATTCAA-1_1_1	SP0H	C01	B cell
ACAAGCTAGGATGTTA-1_1_1	BM0H	C01	Myeloid cell	AGTCATGCATAGGTAA-1_1_1	PB0H	C01	T cell	ATCCCTGTCTGTACAG-1_1_1	SP0H	C01	B cell
ACAAGCTAGTTGAAAC-1_1_1	BM0H	C01	Myeloid cell	AGTCATGGTGGAGAAA-1_1_1	PB0H	C01	T cell	ATCCGTCTCACATACG-1_1_1	SP0H	C01	B cell
ACAAGCTCAAGAGATT-1_1_1	BM0H	C14	Myeloid cell	AGTCTCCAGCCTTCTC-1_1_1	PB0H	C01	T cell	ATCCGTCTCATTGAGC-1_1_1	SP0H	C01	B cell
ACAAGCTGTTGTCATG-1_1_1	BM0H	C03	Myeloid cell	AGTCTCCTCAGGAGAC-1_1_1	PB0H	C01	T cell	ATCCGTCTCGTAGGGA-1_1_1	SP0H	C01	B cell
ACAAGCTTCAGACCTA-1_1_1	BM0H	C07	Myeloid cell	AGTCTCCTCCCAGTGG-1_1_1	PB0H	C01	T cell	ATCGATGAGAATCGTA-1_1_1	SP0H	C01	B cell
ACACAGTAGAGGATCC-1_1_1	BM0H	C03	Myeloid cell	AGTGACTAGAGTTGAT-1_1_1	PB0H	C01	T cell	ATCGATGCATGGGATG-1_1_1	SP0H	C01	B cell
ACACAGTAGCTCATAC-1_1_1	BM0H	C03	Myeloid cell	AGTGACTCACAAGTGG-1_1_1	PB0H	C01	T cell	ATCGCCTAGCTGGAGT-1_1_1	SP0H	C01	B cell
ACACAGTAGTCGAATA-1_1_1	BM0H	C02	Myeloid cell	AGTGACTCACCACATA-1_1_1	PB0H	C01	T cell	ATCGCCTCATGGAATA-1_1_1	SP0H	C01	B cell
ACACAGTCAACCTAAC-1_1_1	BM0H	C03	Myeloid cell	AGTGACTGTATCGATC-1_1_1	PB0H	C01	T cell	ATCGGATCAAGCCATT-1_1_1	SP0H	C01	B cell
ACACAGTCAAGCTCTA-1_1_1	BM0H	C06	Myeloid cell	AGTGACTTCTGTGTGA-1_1_1	PB0H	C01	T cell	ATCGGCGCACCTGCTT-1_1_1	SP0H	C01	B cell
ACACAGTCAGCCCAGT-1_1_1	BM0H	C02	Myeloid cell	AGTGACTTCTTAGCTT-1_1_1	PB0H	C01	T cell	ATCGTAGAGCGTGAAC-1_1_1	SP0H	C06	B cell
ACACAGTCAGCGACAA-1_1_1	BM0H	C08	Myeloid cell	AGTGATCCAGATCATC-1_1_1	PB0H	C01	T cell	ATCGTAGGTTAAAGTG-1_1_1	SP0H	C01	B cell
ACACAGTCATCATTGG-1_1_1	BM0H	C11	NKT cell	AGTGCCGAGAGTTCGG-1_1_1	PB0H	C01	T cell	ATCGTCCAGGAACTCG-1_1_1	SP0H	C01	B cell
ACACAGTGTAATCAAG-1_1_1	BM0H	C05	B cell	AGTGCCGCAAGCCATT-1_1_1	PB0H	C01	T cell	ATCGTCCGTCTTTATC-1_1_1	SP0H	C01	B cell
ACACAGTGTGCGGTAA-1_1_1	BM0H	C09	B cell	AGTGTTGAGTAAACAC-1_1_1	PB0H	C01	T cell	ATCGTGATCGGAGATG-1_1_1	SP0H	C01	B cell
ACACAGTTCGGAGATG-1_1_1	BM0H	C01	Myeloid cell	AGTGTTGGTATCCCAA-1_1_1	PB0H	C01	T cell	ATCTCTAAGCGTATAA-1_1_1	SP0H	C01	B cell
ACACAGTTCTTTGGAG-1_1_1	BM0H	C06	Myeloid cell	AGTGTTGTCGACTCCT-1_1_1	PB0H	C01	T cell	ATCTCTACATCGTGCG-1_1_1	SP0H	C06	B cell
ACACCAAAGATAGCTA-1_1_1	BM0H	C05	B cell	AGTTAGCAGACGCCAA-1_1_1	PB0H	C01	T cell	ATCTTCACATAGACTC-1_1_1	SP0H	C01	B cell
ACACCAAAGCGGATCA-1_1_1	BM0H	C01	Myeloid cell	AGTTAGCAGTTTCGGT-1_1_1	PB0H	C01	T cell	ATCTTCAGTTCCGTTC-1_1_1	SP0H	C01	B cell
ACACCAACACGTCGGT-1_1_1	BM0H	C02	Myeloid cell	AGTTAGCGTTGTGGCC-1_1_1	PB0H	C01	T cell	ATGAAAGAGCTGAAGC-1_1_1	SP0H	C01	B cell
ACACCAACACGTTCGG-1_1_1	BM0H	C01	Myeloid cell	AGTTCCCAGTCCGTCG-1_1_1	PB0H	C01	T cell	ATGAAAGAGGGCTTCC-1_1_1	SP0H	C01	B cell
ACACCAATCAGGCGAA-1_1_1	BM0H	C02	Myeloid cell	AGTTCCCTCACCATCC-1_1_1	PB0H	C01	T cell	ATGAAAGTCGTCCTTG-1_1_1	SP0H	C01	B cell
ACACCAATCCATCGTC-1_1_1	BM0H	C02	Myeloid cell	AGTTCGACAATTCTCT-1_1_1	PB0H	C01	T cell	ATGACCATCTGTACAG-1_1_1	SP0H	C01	B cell
ACACCAATCCTTTAGT-1_1_1	BM0H	C02	Myeloid cell	AGTTCGACAGGATCTT-1_1_1	PB0H	C01	T cell	ATGAGGGGTCATGACT-1_1_1	SP0H	C01	B cell
ACACCAATCGTGTGAT-1_1_1	BM0H	C04	B cell	AGTTCGATCATTGTTC-1_1_1	PB0H	C07	T cell	ATGAGGGTCAAGGTGG-1_1_1	SP0H	C01	B cell
ACACGCGAGAGCTGCA-1_1_1	BM0H	C03	Myeloid cell	ATACCGACACCTGCAG-1_1_1	PB0H	C01	T cell	ATGAGTCAGACGCCAA-1_1_1	SP0H	C01	B cell
ACACGCGAGTTTGAGA-1_1_1	BM0H	C22	Myeloid cell	ATACCTTAGTACAGCG-1_1_1	PB0H	C01	T cell	ATGAGTCGTGTATTCG-1_1_1	SP0H	C01	B cell
ACACGCGCAGATTTCG-1_1_1	BM0H	C05	B cell	ATACCTTGTTGGCCTG-1_1_1	PB0H	C01	T cell	ATGATCGAGACTGGGT-1_1_1	SP0H	C01	B cell
ACACGCGGTAGGCTCC-1_1_1	BM0H	C03	Myeloid cell	ATACTTCAGGTTCAGG-1_1_1	PB0H	C01	T cell	ATGATCGTCTGCACCT-1_1_1	SP0H	C01	B cell
ACACGCGGTCTAGTGT-1_1_1	BM0H	C04	B cell	ATACTTCCAGTTAGGG-1_1_1	PB0H	C01	T cell	ATGCGATAGCACGGAT-1_1_1	SP0H	C01	B cell
ACACGCGGTGGTGATG-1_1_1	BM0H	C03	Myeloid cell	ATACTTCTCGCACGGT-1_1_1	PB0H	C01	T cell	ATGGAGGAGTGTTGTC-1_1_1	SP0H	C01	B cell
ACACGCGGTTCGTGCG-1_1_1	BM0H	C07	Myeloid cell	ATAGAGAAGGGTCTTT-1_1_1	PB0H	C01	T cell	ATGGAGGGTACACGCC-1_1_1	SP0H	C01	B cell
ACACGCGGTTTCGCTC-1_1_1	BM0H	C02	Myeloid cell	ATAGAGACAAGTGACG-1_1_1	PB0H	C01	T cell	ATGGAGGGTTGATCGT-1_1_1	SP0H	C01	B cell
ACACGCGTCGGCTGAC-1_1_1	BM0H	C04	B cell	ATAGAGACAATCGAAA-1_1_1	PB0H	C01	T cell	ATGGAGGGTTGCATAC-1_1_1	SP0H	C01	B cell
ACACTGAAGCGGACAT-1_1_1	BM0H	C04	B cell	ATAGAGAGTTCTCACC-1_1_1	PB0H	C01	T cell	ATGGATCCACATAGCT-1_1_1	SP0H	C01	B cell
ACACTGACAAGGTTGG-1_1_1	BM0H	C09	B cell	ATAGGCTCACCGCTGA-1_1_1	PB0H	C01	T cell	ATGGGAGAGGGACACT-1_1_1	SP0H	C01	B cell
ACACTGACAAGTCCCG-1_1_1	BM0H	C02	Myeloid cell	ATAGGCTTCACGATCA-1_1_1	PB0H	C01	T cell	ATGGGAGTCCGTAGTA-1_1_1	SP0H	C01	B cell
ACACTGAGTACTCAAC-1_1_1	BM0H	C06	Myeloid cell	ATATCCTTCAGTGATC-1_1_1	PB0H	C07	T cell	ATGGGTTAGCTCCGAC-1_1_1	SP0H	C01	B cell
ACACTGAGTAGTGCGA-1_1_1	BM0H	C07	Myeloid cell	ATATCCTTCTGGGCCA-1_1_1	PB0H	C01	T cell	ATGGGTTTCAACCTTT-1_1_1	SP0H	C01	B cell
ACACTGAGTCCTCATC-1_1_1	BM0H	C06	Myeloid cell	ATCACAGAGGCACGAT-1_1_1	PB0H	C01	T cell	ATGTCCCCATACCAGT-1_1_1	SP0H	C01	B cell
ACACTGAGTTGCTAGT-1_1_1	BM0H	C09	B cell	ATCACAGGTCGTTCAA-1_1_1	PB0H	C01	T cell	ATTACTCAGAGGCTGT-1_1_1	SP0H	C01	B cell
ACACTGATCCCAACTC-1_1_1	BM0H	C02	Myeloid cell	ATCACGATCGGATTAC-1_1_1	PB0H	C07	T cell	ATTATCCCAGATACCT-1_1_1	SP0H	C01	B cell
ACACTGATCCGCATAA-1_1_1	BM0H	C02	Myeloid cell	ATCACTTAGCAACTTC-1_1_1	PB0H	C01	T cell	ATTATCCCATGAAGGC-1_1_1	SP0H	C01	B cell
ACAGAAAAGAACTGAT-1_1_1	BM0H	C03	Myeloid cell	ATCATTCCATACCACA-1_1_1	PB0H	C07	T cell	ATTCACTAGGGAGAAT-1_1_1	SP0H	C01	B cell
ACAGAAAAGCCACAAG-1_1_1	BM0H	C03	Myeloid cell	ATCATTCCATCATTGG-1_1_1	PB0H	C07	T cell	ATTCACTCACCAATTG-1_1_1	SP0H	C01	B cell
ACAGAAAAGGCGAACT-1_1_1	BM0H	C07	Myeloid cell	ATCATTCGTGCAATGG-1_1_1	PB0H	C01	T cell	ATTCAGGAGACTACGG-1_1_1	SP0H	C01	B cell
ACAGAAAAGTACTGGG-1_1_1	BM0H	C03	Myeloid cell	ATCATTCGTTCGTACA-1_1_1	PB0H	C01	T cell	ATTCAGGGTGTCCGTG-1_1_1	SP0H	C01	B cell
ACAGAAACAAGCGCAA-1_1_1	BM0H	C05	B cell	ATCATTCTCACGTAGT-1_1_1	PB0H	C01	T cell	ATTCATCGTGTTCATG-1_1_1	SP0H	C01	B cell
ACAGAAACACACCAGC-1_1_1	BM0H	C14	Myeloid cell	ATCCACCAGCACCGAA-1_1_1	PB0H	C01	T cell	ATTCCATCAAAGAACT-1_1_1	SP0H	C01	B cell
ACAGAAACAGCCTACG-1_1_1	BM0H	C02	Myeloid cell	ATCCACCAGTCATAGA-1_1_1	PB0H	C01	T cell	ATTCCATCACATCATG-1_1_1	SP0H	C01	B cell
ACAGAAACAGGGATAC-1_1_1	BM0H	C07	Myeloid cell	ATCCACCCACTCACTC-1_1_1	PB0H	C01	T cell	ATTCCATCAGGACAGT-1_1_1	SP0H	C01	B cell
ACAGAAAGTCTAGATC-1_1_1	BM0H	C03	Myeloid cell	ATCCATTAGCGCAATG-1_1_1	PB0H	C01	T cell	ATTCGTTAGACGGTTG-1_1_1	SP0H	C01	B cell
ACAGAAAGTTCAGGTT-1_1_1	BM0H	C01	Myeloid cell	ATCCATTCAAGCGATG-1_1_1	PB0H	C01	T cell	ATTCGTTGTCTTGCGG-1_1_1	SP0H	C01	B cell
ACAGAAAGTTCGGCTG-1_1_1	BM0H	C06	Myeloid cell	ATCCATTCACTGGCCA-1_1_1	PB0H	C01	T cell	ATTCTACAGAAGGGAT-1_1_1	SP0H	C01	B cell
ACAGAAATCAGGTGTT-1_1_1	BM0H	C02	Myeloid cell	ATCCATTGTGGATGAC-1_1_1	PB0H	C01	T cell	ATTCTACAGGCGACAT-1_1_1	SP0H	C01	B cell
ACAGCCGAGAGGGCGA-1_1_1	BM0H	C08	Myeloid cell	ATCCATTTCCAACACA-1_1_1	PB0H	C07	T cell	ATTCTACCACCATATG-1_1_1	SP0H	C01	B cell
ACAGCCGAGGAAAGTG-1_1_1	BM0H	C15	Myeloid cell	ATCCCTGGTCGGAAAC-1_1_1	PB0H	C01	T cell	ATTCTACGTTGTAGCT-1_1_1	SP0H	C01	B cell
ACAGCCGCAACAGCCC-1_1_1	BM0H	C04	B cell	ATCCGTCCACAAGCCC-1_1_1	PB0H	C01	T cell	ATTCTACTCGACGAGA-1_1_1	SP0H	C01	B cell
ACAGCCGCACATTGTG-1_1_1	BM0H	C04	B cell	ATCCGTCGTCCGCAGT-1_1_1	PB0H	C01	T cell	ATTCTTGTCAACACCA-1_1_1	SP0H	C05	B cell
ACAGCCGCATCCTTCG-1_1_1	BM0H	C02	Myeloid cell	ATCCTATAGCATATGA-1_1_1	PB0H	C01	T cell	ATTCTTGTCACACCCT-1_1_1	SP0H	C03	B cell
ACAGCCGGTAAGGTCG-1_1_1	BM0H	C03	Myeloid cell	ATCCTATCACACGGAA-1_1_1	PB0H	C07	T cell	ATTCTTGTCCGTCCTA-1_1_1	SP0H	C01	B cell
ACAGCCGGTGATAGTA-1_1_1	BM0H	C01	Myeloid cell	ATCGATGAGAGGGTAA-1_1_1	PB0H	C01	T cell	ATTGGGTAGGCTCTAT-1_1_1	SP0H	C01	B cell
ACAGCCGTCTCTCTTC-1_1_1	BM0H	C02	Myeloid cell	ATCGATGAGCATCCTA-1_1_1	PB0H	C01	T cell	ATTGTTCAGATACAGT-1_1_1	SP0H	C01	B cell
ACAGCCGTCTGTCCCA-1_1_1	BM0H	C02	Myeloid cell	ATCGATGGTTTACTTC-1_1_1	PB0H	C01	T cell	ATTGTTCAGGTTGGTG-1_1_1	SP0H	C06	B cell
ACAGGGAAGATGAACT-1_1_1	BM0H	C01	Myeloid cell	ATCGCCTAGTCGAAAT-1_1_1	PB0H	C01	T cell	ATTTACCAGATAACGT-1_1_1	SP0H	C06	B cell
ACAGGGAAGCTCGTGC-1_1_1	BM0H	C03	Myeloid cell	ATCGCCTCAAGCTACT-1_1_1	PB0H	C01	T cell	ATTTACCTCGCTTGAA-1_1_1	SP0H	C01	B cell
ACAGGGACACGCGGTT-1_1_1	BM0H	C01	Myeloid cell	ATCGCCTGTACCATAC-1_1_1	PB0H	C01	T cell	ATTTACCTCGTTAGTG-1_1_1	SP0H	C01	B cell
ACATCCCAGACCATTC-1_1_1	BM0H	C05	B cell	ATCGCCTGTCTTCATT-1_1_1	PB0H	C01	T cell	ATTTCACGTCTAATCG-1_1_1	SP0H	C01	B cell
ACATCCCAGACGTCGA-1_1_1	BM0H	C02	Myeloid cell	ATCGGATTCTCCAATT-1_1_1	PB0H	C01	T cell	ATTTCTGCAAGCACCC-1_1_1	SP0H	C01	B cell
ACATCCCAGTCTCGTA-1_1_1	BM0H	C02	Myeloid cell	ATCGGCGCAGACTCTA-1_1_1	PB0H	C07	T cell	ATTTCTGGTTCTGAGT-1_1_1	SP0H	C01	B cell
ACATCCCCAAGCCTGC-1_1_1	BM0H	C08	Myeloid cell	ATCGTAGCAGACGGAT-1_1_1	PB0H	C01	T cell	ATTTCTGTCCGTTTCG-1_1_1	SP0H	C06	B cell
ACATCCCCACGTATAC-1_1_1	BM0H	C08	Myeloid cell	ATCGTAGGTATCGTAC-1_1_1	PB0H	C01	T cell	CAAAGAAAGAGGTTAT-1_1_1	SP0H	C01	B cell
ACATCCCCAGCTGTGC-1_1_1	BM0H	C09	B cell	ATCGTCCAGAGTGACC-1_1_1	PB0H	C01	T cell	CAAAGAAAGATACCAA-1_1_1	SP0H	C01	B cell
ACATCCCCAGTTCCAA-1_1_1	BM0H	C07	Myeloid cell	ATCGTCCAGTCAGGGT-1_1_1	PB0H	C01	T cell	CAACAGTCACTGTTCC-1_1_1	SP0H	C01	B cell
ACATCCCCATAATCGC-1_1_1	BM0H	C02	Myeloid cell	ATCGTCCGTTTACTTC-1_1_1	PB0H	C01	T cell	CAACAGTGTCATAAAG-1_1_1	SP0H	C01	B cell
ACATCCCGTGCCTTCT-1_1_1	BM0H	C02	Myeloid cell	ATCGTGATCCCATTCG-1_1_1	PB0H	C01	T cell	CAACAGTGTTTACGAC-1_1_1	SP0H	C01	B cell
ACATCCCGTGCGTTTA-1_1_1	BM0H	C02	Myeloid cell	ATCTCTACACACCGAC-1_1_1	PB0H	C01	T cell	CAACAGTTCAGTAGGG-1_1_1	SP0H	C01	B cell
ACATCCCGTTAGAAAC-1_1_1	BM0H	C06	Myeloid cell	ATCTCTAGTGTGGACA-1_1_1	PB0H	C01	T cell	CAACCAATCCACCTGT-1_1_1	SP0H	C01	B cell
ACATCCCTCCTGCTAC-1_1_1	BM0H	C02	Myeloid cell	ATCTTCAAGAGCATCG-1_1_1	PB0H	C01	T cell	CAACCTCTCGAGTCCG-1_1_1	SP0H	C01	B cell
ACATCCCTCGTTATCT-1_1_1	BM0H	C02	Myeloid cell	ATCTTCACAGCCTTCT-1_1_1	PB0H	C01	T cell	CAACGATGTCGTACTA-1_1_1	SP0H	C01	B cell
ACATCCCTCTAGCATG-1_1_1	BM0H	C03	Myeloid cell	ATCTTCACAGTAACAA-1_1_1	PB0H	C01	T cell	CAACGGCCAGCAGTCC-1_1_1	SP0H	C01	B cell
ACATCCCTCTATTTCG-1_1_1	BM0H	C05	B cell	ATCTTCATCGCCAGAC-1_1_1	PB0H	C01	T cell	CAAGACTAGACCAGAC-1_1_1	SP0H	C06	B cell
ACATCGAAGCATCTTG-1_1_1	BM0H	C03	Myeloid cell	ATGAAAGCAACTGAAA-1_1_1	PB0H	C01	T cell	CAAGAGGAGTGTACAA-1_1_1	SP0H	C01	B cell
ACATCGAAGGGATCAC-1_1_1	BM0H	C03	Myeloid cell	ATGAAAGCAATCTGCA-1_1_1	PB0H	C01	T cell	CAAGAGGTCAGGCGAA-1_1_1	SP0H	C01	B cell
ACATCGACAACCGATT-1_1_1	BM0H	C05	B cell	ATGAAAGGTGCCTGCA-1_1_1	PB0H	C01	T cell	CAAGAGGTCCGTGACG-1_1_1	SP0H	C01	B cell
ACATCGACAATAACCC-1_1_1	BM0H	C04	B cell	ATGAAAGGTTAGGACG-1_1_1	PB0H	C01	T cell	CAAGAGGTCCGTGCGA-1_1_1	SP0H	C01	B cell
ACATCGACATAGAAAC-1_1_1	BM0H	C06	Myeloid cell	ATGACCAAGAAGCTGC-1_1_1	PB0H	C01	T cell	CAAGCTAGTGATAGTA-1_1_1	SP0H	C01	B cell
ACATCGAGTAAGATCA-1_1_1	BM0H	C06	Myeloid cell	ATGACCACAGTCGAGA-1_1_1	PB0H	C01	T cell	CAAGCTAGTTCAAACC-1_1_1	SP0H	C01	B cell
ACATCGAGTAGCACAG-1_1_1	BM0H	C01	Myeloid cell	ATGACCAGTTCAGCTA-1_1_1	PB0H	C01	T cell	CAAGCTATCCTCTCTT-1_1_1	SP0H	C03	B cell
ACATCGAGTCTGTGTA-1_1_1	BM0H	C05	B cell	ATGACCATCCTTCACG-1_1_1	PB0H	C01	T cell	CAAGGGACACTCCGAG-1_1_1	SP0H	C01	B cell
ACATCGAGTCTTGAGT-1_1_1	BM0H	C23	B cell	ATGAGGGGTCGGAACA-1_1_1	PB0H	C01	T cell	CAAGGGACAGCTGTTA-1_1_1	SP0H	C01	B cell
ACATCGAGTTAGGAGC-1_1_1	BM0H	C08	Myeloid cell	ATGAGTCAGATACGAT-1_1_1	PB0H	C01	T cell	CAATACGGTATTGACC-1_1_1	SP0H	C01	B cell
ACATCGATCAGACCCG-1_1_1	BM0H	C11	NKT cell	ATGAGTCAGTATGAAC-1_1_1	PB0H	C01	T cell	CAATACGTCTCTCTAA-1_1_1	SP0H	C01	B cell
ACATGCACAATAGTCC-1_1_1	BM0H	C04	B cell	ATGCATGCAATCAGCT-1_1_1	PB0H	C01	T cell	CAATCGAGTCCGAAGA-1_1_1	SP0H	C01	B cell
ACATGCACACAGTATC-1_1_1	BM0H	C03	Myeloid cell	ATGCATGTCCTATTGT-1_1_1	PB0H	C01	T cell	CAATGACAGCCACTCG-1_1_1	SP0H	C01	B cell
ACATGCACAGCCTTCT-1_1_1	BM0H	C05	B cell	ATGCCTCAGAAGGTAG-1_1_1	PB0H	C01	T cell	CAATGACTCGCAACAT-1_1_1	SP0H	C01	B cell
ACATGCAGTGCTCTTC-1_1_1	BM0H	C09	B cell	ATGCCTCAGGAGTCTG-1_1_1	PB0H	C01	T cell	CAATTTCCATGTAACC-1_1_1	SP0H	C06	B cell
ACATGCAGTTGTTTGG-1_1_1	BM0H	C01	Myeloid cell	ATGCCTCGTAATGCTC-1_1_1	PB0H	C01	T cell	CACAACAAGATGCTTC-1_1_1	SP0H	C01	B cell
ACATGCATCACACCGG-1_1_1	BM0H	C08	Myeloid cell	ATGCCTCTCTACCACC-1_1_1	PB0H	C07	T cell	CACAACAAGTTGTCAC-1_1_1	SP0H	C01	B cell
ACATGCATCGCCTTTG-1_1_1	BM0H	C21	B cell	ATGCGATGTAAGTTGA-1_1_1	PB0H	C01	T cell	CACAACACACCACATA-1_1_1	SP0H	C01	B cell
ACATTTCCAAAGAACT-1_1_1	BM0H	C03	Myeloid cell	ATGCGATGTCAGGTAG-1_1_1	PB0H	C01	T cell	CACAACACACGACGAA-1_1_1	SP0H	C01	B cell
ACATTTCCAATTAGGA-1_1_1	BM0H	C01	Myeloid cell	ATGGAGGGTCACATTG-1_1_1	PB0H	C07	T cell	CACAACACATGGCCCA-1_1_1	SP0H	C01	B cell
ACATTTCGTAGATTAG-1_1_1	BM0H	C06	Myeloid cell	ATGGATCTCAAATGAG-1_1_1	PB0H	C01	T cell	CACAACAGTATGAGAT-1_1_1	SP0H	C01	B cell
ACATTTCGTCCTTGTC-1_1_1	BM0H	C02	Myeloid cell	ATGGGTTAGACCCGCT-1_1_1	PB0H	C07	T cell	CACACAACAGTTGTCA-1_1_1	SP0H	C01	B cell
ACATTTCGTGTGACCC-1_1_1	BM0H	C04	B cell	ATGGGTTCAAGCAGGT-1_1_1	PB0H	C01	T cell	CACACAATCATGGCCG-1_1_1	SP0H	C01	B cell
ACATTTCTCGTAATGC-1_1_1	BM0H	C03	Myeloid cell	ATGGTTGAGATGCTGG-1_1_1	PB0H	C01	T cell	CACAGATCACAAGCAG-1_1_1	SP0H	C01	B cell
ACCAAACAGATGACAT-1_1_1	BM0H	C14	Myeloid cell	ATGGTTGCATTGAAAG-1_1_1	PB0H	C01	T cell	CACAGATCATGAGAAT-1_1_1	SP0H	C01	B cell
ACCAAACAGGGCCTCT-1_1_1	BM0H	C03	Myeloid cell	ATGGTTGGTCCACTTC-1_1_1	PB0H	C07	T cell	CACAGATTCGACATAC-1_1_1	SP0H	C01	B cell
ACCAAACCAGCTGAGA-1_1_1	BM0H	C08	Myeloid cell	ATGTCCCAGGCGCTCT-1_1_1	PB0H	C01	T cell	CACAGGCAGCATTGTC-1_1_1	SP0H	C01	B cell
ACCAAACGTGAACCGA-1_1_1	BM0H	C09	B cell	ATGTCCCTCGGACGTC-1_1_1	PB0H	C01	T cell	CACAGGCCAGCTACTA-1_1_1	SP0H	C05	B cell
ACCAAACGTGTTGATC-1_1_1	BM0H	C09	B cell	ATGTCTTAGAAGATCT-1_1_1	PB0H	C01	T cell	CACAGGCGTGGATGAC-1_1_1	SP0H	C01	B cell
ACCAAACGTTCGCGTG-1_1_1	BM0H	C13	Myeloid cell	ATGTCTTCACGCCACA-1_1_1	PB0H	C01	T cell	CACAGGCGTTGTGGAG-1_1_1	SP0H	C01	B cell
ACCAAACGTTCGGACC-1_1_1	BM0H	C02	Myeloid cell	ATGTCTTGTCGTCTCT-1_1_1	PB0H	C01	T cell	CACATGAGTCCTGGGT-1_1_1	SP0H	C01	B cell
ACCAAACGTTCGGTCG-1_1_1	BM0H	C04	B cell	ATTACCTCACTAACCA-1_1_1	PB0H	C01	T cell	CACATGAGTCTCACGG-1_1_1	SP0H	C03	B cell
ACCAAACTCCTACACC-1_1_1	BM0H	C07	Myeloid cell	ATTACTCAGCCATATC-1_1_1	PB0H	C01	T cell	CACATGATCACCATAG-1_1_1	SP0H	C06	B cell
ACCAACAAGGCATCGA-1_1_1	BM0H	C06	Myeloid cell	ATTACTCCATACTTTC-1_1_1	PB0H	C01	T cell	CACCGTTAGTCACGCC-1_1_1	SP0H	C01	B cell
ACCAACACACGGGCTT-1_1_1	BM0H	C02	Myeloid cell	ATTACTCCATGCACTA-1_1_1	PB0H	C01	T cell	CACCGTTCAGCAGACA-1_1_1	SP0H	C01	B cell
ACCAACATCGCCAGAC-1_1_1	BM0H	C08	Myeloid cell	ATTACTCGTCTTCAAG-1_1_1	PB0H	C01	T cell	CACGAATCACTCTAGA-1_1_1	SP0H	C01	B cell
ACCACAAAGCTTTGTG-1_1_1	BM0H	C04	B cell	ATTACTCTCGGAATGG-1_1_1	PB0H	C01	T cell	CACGGGTCAACTCCCT-1_1_1	SP0H	C01	B cell
ACCACAACAGAGGTTG-1_1_1	BM0H	C03	Myeloid cell	ATTATCCCACCTGCGA-1_1_1	PB0H	C01	T cell	CACGTGGAGTTCATCG-1_1_1	SP0H	C01	B cell
ACCACAAGTACTCCCT-1_1_1	BM0H	C05	B cell	ATTCACTAGTCAGGGT-1_1_1	PB0H	C01	T cell	CACGTTCAGGATGAGA-1_1_1	SP0H	C01	B cell
ACCACAATCCGGCAGT-1_1_1	BM0H	C03	Myeloid cell	ATTCACTCATTGCAAC-1_1_1	PB0H	C01	T cell	CACGTTCCAACGGTAG-1_1_1	SP0H	C01	B cell
ACCATTTAGTACAACA-1_1_1	BM0H	C03	Myeloid cell	ATTCAGGAGAAGAACG-1_1_1	PB0H	C01	T cell	CACTAAGCAGGCATGA-1_1_1	SP0H	C01	B cell
ACCATTTAGTTAACAG-1_1_1	BM0H	C08	Myeloid cell	ATTCAGGTCCATTTCA-1_1_1	PB0H	C01	T cell	CACTGAAGTATTAAGG-1_1_1	SP0H	C01	B cell
ACCATTTCATTCACAG-1_1_1	BM0H	C07	Myeloid cell	ATTCATCCAGCTCCTT-1_1_1	PB0H	C01	T cell	CACTGTCCATTCGGGC-1_1_1	SP0H	C03	B cell
ACCCAAAAGGAGGGTG-1_1_1	BM0H	C05	B cell	ATTCATCCAGGACGAT-1_1_1	PB0H	C01	T cell	CACTGTCGTCTTTCAT-1_1_1	SP0H	C01	B cell
ACCCAAACAACGGGTA-1_1_1	BM0H	C01	Myeloid cell	ATTCATCGTCATAACC-1_1_1	PB0H	C01	T cell	CACTGTCGTTAGGAGC-1_1_1	SP0H	C01	B cell
ACCCAAACATTCCTCG-1_1_1	BM0H	C05	B cell	ATTCATCGTGGTTTAC-1_1_1	PB0H	C01	T cell	CACTGTCTCCTACCAC-1_1_1	SP0H	C01	B cell
ACCCAAAGTATTCCTT-1_1_1	BM0H	C02	Myeloid cell	ATTCCATAGAGGTCAC-1_1_1	PB0H	C01	T cell	CAGAGCCAGCCTGCCA-1_1_1	SP0H	C01	B cell
ACCCAAAGTGTCTTCC-1_1_1	BM0H	C02	Myeloid cell	ATTCCATAGCCTAGGA-1_1_1	PB0H	C01	T cell	CAGAGCCGTCGCACGT-1_1_1	SP0H	C01	B cell
ACCCAAATCCACTTTA-1_1_1	BM0H	C02	Myeloid cell	ATTCCATTCATTGCCC-1_1_1	PB0H	C01	T cell	CAGATACCACTGCACG-1_1_1	SP0H	C01	B cell
ACCCAAATCCTTCTAA-1_1_1	BM0H	C02	Myeloid cell	ATTCCCGAGGACTGGT-1_1_1	PB0H	C01	T cell	CAGATACCATAACAGA-1_1_1	SP0H	C01	B cell
ACCCTCAAGACTCATC-1_1_1	BM0H	C06	Myeloid cell	ATTCCTAAGGCGCTCT-1_1_1	PB0H	C01	T cell	CAGATACTCATGAGGG-1_1_1	SP0H	C01	B cell
ACCCTCACAAGCTACT-1_1_1	BM0H	C04	B cell	ATTCCTAGTCTGTGAT-1_1_1	PB0H	C01	T cell	CAGATACTCCAGCCTT-1_1_1	SP0H	C01	B cell
ACCCTCACACAAGGTG-1_1_1	BM0H	C02	Myeloid cell	ATTCGTTAGCAAGGAA-1_1_1	PB0H	C01	T cell	CAGATTGGTGCACAAG-1_1_1	SP0H	C01	B cell
ACCCTCACACATTACG-1_1_1	BM0H	C04	B cell	ATTCGTTCATGCTGCG-1_1_1	PB0H	C01	T cell	CAGATTGGTGGCCTCA-1_1_1	SP0H	C03	B cell
ACCCTCACACGCTGCA-1_1_1	BM0H	C05	B cell	ATTCGTTTCAAGAGTA-1_1_1	PB0H	C01	T cell	CAGCAATAGCAGTAAT-1_1_1	SP0H	C01	B cell
ACCCTCAGTACAAGCG-1_1_1	BM0H	C05	B cell	ATTCTACCACGTATAC-1_1_1	PB0H	C01	T cell	CAGCAATCATAAGATG-1_1_1	SP0H	C03	B cell
ACCCTCAGTCCCAAAT-1_1_1	BM0H	C04	B cell	ATTCTACGTCCACATA-1_1_1	PB0H	C01	T cell	CAGCAATCATTAAGCC-1_1_1	SP0H	C01	B cell
ACCCTCAGTGGAGAAA-1_1_1	BM0H	C08	Myeloid cell	ATTCTACTCCTATTTG-1_1_1	PB0H	C01	T cell	CAGCAATTCAACTACG-1_1_1	SP0H	C01	B cell
ACCCTCAGTTCGAGCC-1_1_1	BM0H	C03	Myeloid cell	ATTCTTGAGTGAATAC-1_1_1	PB0H	C01	T cell	CAGCACGAGGCATCTT-1_1_1	SP0H	C01	B cell
ACCCTTGAGGCGAACT-1_1_1	BM0H	C19	Progenitor cell	ATTCTTGCAGACCAAG-1_1_1	PB0H	C01	T cell	CAGCACGCATGACGAG-1_1_1	SP0H	C01	B cell
ACCCTTGCATGTTACG-1_1_1	BM0H	C03	Myeloid cell	ATTCTTGGTATGTCAC-1_1_1	PB0H	C01	T cell	CAGCACGGTAGGAGGG-1_1_1	SP0H	C01	B cell
ACCCTTGGTAACCCTA-1_1_1	BM0H	C04	B cell	ATTCTTGGTTGAGAGC-1_1_1	PB0H	C01	T cell	CAGCAGCAGTTGAAAC-1_1_1	SP0H	C01	B cell
ACCCTTGGTCTGATCA-1_1_1	BM0H	C06	Myeloid cell	ATTGGGTGTACGTGAG-1_1_1	PB0H	C01	T cell	CAGCAGCTCCCGAAAT-1_1_1	SP0H	C01	B cell
ACCCTTGGTGTTAACC-1_1_1	BM0H	C04	B cell	ATTGGGTGTCTCGACG-1_1_1	PB0H	C01	T cell	CAGCAGCTCGACATTG-1_1_1	SP0H	C01	B cell
ACCCTTGTCCCGTGTT-1_1_1	BM0H	C14	Myeloid cell	ATTGGGTTCTGCATAG-1_1_1	PB0H	C07	T cell	CAGCCAGAGGTATAGT-1_1_1	SP0H	C01	B cell
ACCCTTGTCTCTATAC-1_1_1	BM0H	C02	Myeloid cell	ATTTACCCAAGCACAG-1_1_1	PB0H	C01	T cell	CAGCGTGCAGTTCTAG-1_1_1	SP0H	C01	B cell
ACCGTTCAGACCCTTA-1_1_1	BM0H	C02	Myeloid cell	ATTTCACAGCTTAGTC-1_1_1	PB0H	C01	T cell	CAGGCCAAGGAAAGAC-1_1_1	SP0H	C01	B cell
ACCGTTCAGCGACTTT-1_1_1	BM0H	C02	Myeloid cell	ATTTCACTCTTAGTTC-1_1_1	PB0H	C07	T cell	CAGGCCACAAATGGTA-1_1_1	SP0H	C03	B cell
ACCGTTCAGTAGACAT-1_1_1	BM0H	C09	B cell	ATTTCTGAGGTTATAG-1_1_1	PB0H	C14	Others	CAGGTATAGTCACACT-1_1_1	SP0H	C01	B cell
ACCGTTCCAGCGTTGC-1_1_1	BM0H	C01	Myeloid cell	ATTTCTGAGTTACGAA-1_1_1	PB0H	C01	T cell	CAGTGCGCAACAAGAT-1_1_1	SP0H	C01	B cell
ACCGTTCGTACAGAGC-1_1_1	BM0H	C09	B cell	ATTTCTGGTCGCTCGA-1_1_1	PB0H	C14	Others	CAGTGCGCAACCGTAT-1_1_1	SP0H	C06	B cell
ACCGTTCGTGAGATTA-1_1_1	BM0H	C03	Myeloid cell	CAAAGAAGTACTTGTG-1_1_1	PB0H	C01	T cell	CAGTGCGCACTGTTCC-1_1_1	SP0H	C01	B cell
ACCGTTCGTTTACCTT-1_1_1	BM0H	C05	B cell	CAAAGAAGTGGATCAG-1_1_1	PB0H	C01	T cell	CAGTTCCGTTAAACAG-1_1_1	SP0H	C01	B cell
ACCGTTCTCACCGGTG-1_1_1	BM0H	C02	Myeloid cell	CAACAACGTGCCTGAC-1_1_1	PB0H	C01	T cell	CATAAGCCACATAACC-1_1_1	SP0H	C01	B cell
ACCGTTCTCGTGGGAA-1_1_1	BM0H	C01	Myeloid cell	CAACAGTCACAAATGA-1_1_1	PB0H	C07	T cell	CATAAGCCAGTATTCG-1_1_1	SP0H	C01	B cell
ACCGTTCTCTCAAAGC-1_1_1	BM0H	C02	Myeloid cell	CAACCAAAGAGATCGC-1_1_1	PB0H	C01	T cell	CATACAGAGCTGTCCG-1_1_1	SP0H	C01	B cell
ACCGTTCTCTCATTTG-1_1_1	BM0H	C02	Myeloid cell	CAACCAAAGCAATTAG-1_1_1	PB0H	C01	T cell	CATACCCAGGTAAGAG-1_1_1	SP0H	C01	B cell
ACCGTTCTCTTTGGAG-1_1_1	BM0H	C15	Myeloid cell	CAACCTCAGATAACAC-1_1_1	PB0H	C01	T cell	CATACCCGTTAGCGGA-1_1_1	SP0H	C01	B cell
ACCTACCAGTAGTCCT-1_1_1	BM0H	C05	B cell	CAACCTCAGGACTAAT-1_1_1	PB0H	C01	T cell	CATACCCTCACTGGGC-1_1_1	SP0H	C01	B cell
ACCTACCCAGGCTACC-1_1_1	BM0H	C11	NKT cell	CAACCTCGTCACTCAA-1_1_1	PB0H	C01	T cell	CATAGACGTTAAGGAT-1_1_1	SP0H	C01	B cell
ACCTACCCAGGTTACT-1_1_1	BM0H	C14	Myeloid cell	CAACCTCGTGCACGCT-1_1_1	PB0H	C01	T cell	CATCAAGAGCGGCTCT-1_1_1	SP0H	C01	B cell
ACCTACCGTCCCGTGA-1_1_1	BM0H	C01	Myeloid cell	CAACGATCATGACGGA-1_1_1	PB0H	C01	T cell	CATCCACAGATTGACA-1_1_1	SP0H	C01	B cell
ACCTACCGTCTAATCG-1_1_1	BM0H	C07	Myeloid cell	CAACGATGTCATCCGG-1_1_1	PB0H	C01	T cell	CATCCACGTACTCGCG-1_1_1	SP0H	C01	B cell
ACCTGAAAGAGGTTAT-1_1_1	BM0H	C02	Myeloid cell	CAACGGCTCCACAGCG-1_1_1	PB0H	C01	T cell	CATCCGTAGAAAGTCT-1_1_1	SP0H	C03	B cell
ACCTGAAAGCCATATC-1_1_1	BM0H	C04	B cell	CAAGACTCACCTGATA-1_1_1	PB0H	C01	T cell	CATCCGTAGGTGGTTG-1_1_1	SP0H	C01	B cell
ACCTGAAGTAGTCCTA-1_1_1	BM0H	C03	Myeloid cell	CAAGAGGGTCTAACTG-1_1_1	PB0H	C01	T cell	CATCCGTCACCATTCC-1_1_1	SP0H	C01	B cell
ACCTGAAGTGCTCGTG-1_1_1	BM0H	C01	Myeloid cell	CAAGAGGTCCAGTTCC-1_1_1	PB0H	C01	T cell	CATCGCTGTTCTGAGT-1_1_1	SP0H	C01	B cell
ACCTGAAGTTCGTTCC-1_1_1	BM0H	C02	Myeloid cell	CAAGCTAGTTGTGCAT-1_1_1	PB0H	C01	T cell	CATCGGGGTGCCTGAC-1_1_1	SP0H	C01	B cell
ACCTGTCAGACGACGT-1_1_1	BM0H	C08	Myeloid cell	CAAGGGACAGATCATC-1_1_1	PB0H	C01	T cell	CATCGGGTCAAAGACA-1_1_1	SP0H	C01	B cell
ACCTGTCCACGCGCTA-1_1_1	BM0H	C06	Myeloid cell	CAATACGGTAGTCACT-1_1_1	PB0H	C01	T cell	CATCGTCTCCGCGGAT-1_1_1	SP0H	C01	B cell
ACCTGTCCACGGTGTC-1_1_1	BM0H	C02	Myeloid cell	CAATCGAAGAAGCGCT-1_1_1	PB0H	C01	T cell	CATGAGTCAGCAGAAC-1_1_1	SP0H	C05	B cell
ACCTGTCCACTACGGC-1_1_1	BM0H	C06	Myeloid cell	CAATCGAAGAATGTTG-1_1_1	PB0H	C01	T cell	CATGAGTTCGACGCGT-1_1_1	SP0H	C01	B cell
ACCTGTCCATCCTATT-1_1_1	BM0H	C02	Myeloid cell	CAATCGAAGACGATAT-1_1_1	PB0H	C01	T cell	CATGCAAGTTCAACGT-1_1_1	SP0H	C01	B cell
ACCTGTCCATGGCACC-1_1_1	BM0H	C08	Myeloid cell	CAATCGAAGTCCCAGC-1_1_1	PB0H	C01	T cell	CATGCTCCATATAGCC-1_1_1	SP0H	C01	B cell
ACCTGTCGTGAGGCAT-1_1_1	BM0H	C07	Myeloid cell	CAATTTCCAAGGTTGG-1_1_1	PB0H	C01	T cell	CATGGATCACTGCTTC-1_1_1	SP0H	C01	B cell
ACCTGTCGTGCAGGAT-1_1_1	BM0H	C15	Myeloid cell	CACAACACATCTAGAC-1_1_1	PB0H	C01	T cell	CATGGATGTATGCGGA-1_1_1	SP0H	C03	B cell
ACCTGTCGTGTTATCG-1_1_1	BM0H	C09	B cell	CACAACAGTACAGAGC-1_1_1	PB0H	C01	T cell	CATGGTACAATCTGCA-1_1_1	SP0H	C01	B cell
ACCTGTCGTTGCACGC-1_1_1	BM0H	C01	Myeloid cell	CACAACATCCAGTGTA-1_1_1	PB0H	C01	T cell	CATGGTACAGAGTTGG-1_1_1	SP0H	C01	B cell
ACCTGTCTCAGATTGC-1_1_1	BM0H	C03	Myeloid cell	CACACAACATACTGAC-1_1_1	PB0H	C01	T cell	CATTCATAGCGCATCC-1_1_1	SP0H	C01	B cell
ACCTGTCTCTGAGCAT-1_1_1	BM0H	C03	Myeloid cell	CACACAAGTCATTGCA-1_1_1	PB0H	C01	T cell	CATTCATTCCCAGGAC-1_1_1	SP0H	C01	B cell
ACGATCAAGATACAGT-1_1_1	BM0H	C04	B cell	CACAGATAGACATAGT-1_1_1	PB0H	C01	T cell	CATTCCGCATTCTTCA-1_1_1	SP0H	C01	B cell
ACGATCAAGTCATTGC-1_1_1	BM0H	C06	Myeloid cell	CACAGATAGACGACTG-1_1_1	PB0H	C01	T cell	CATTCCGGTCTCACGG-1_1_1	SP0H	C03	B cell
ACGATCACAACCGCCA-1_1_1	BM0H	C14	Myeloid cell	CACAGATAGAGAGGTA-1_1_1	PB0H	C01	T cell	CATTCTAAGAAGAACG-1_1_1	SP0H	C01	B cell
ACGATCACAATTTCCT-1_1_1	BM0H	C01	Myeloid cell	CACAGATAGCAAATGT-1_1_1	PB0H	C01	T cell	CATTCTAAGATTACCC-1_1_1	SP0H	C01	B cell
ACGATCACAGCCGTTG-1_1_1	BM0H	C01	Myeloid cell	CACAGATCACGGCTAC-1_1_1	PB0H	C01	T cell	CATTCTAAGCAGCGAT-1_1_1	SP0H	C01	B cell
ACGATCAGTGGGTCAA-1_1_1	BM0H	C07	Myeloid cell	CACAGATCATGCAGGA-1_1_1	PB0H	C01	T cell	CATTCTAAGCATGCGA-1_1_1	SP0H	C01	B cell
ACGATCAGTTTCACTT-1_1_1	BM0H	C04	B cell	CACAGGCAGATTAGAC-1_1_1	PB0H	C07	T cell	CATTGAGGTGCGTCGT-1_1_1	SP0H	C01	B cell
ACGATCATCAATCGGT-1_1_1	BM0H	C02	Myeloid cell	CACAGGCAGCTAGAAT-1_1_1	PB0H	C01	T cell	CATTGAGTCACCGCTT-1_1_1	SP0H	C01	B cell
ACGATGTAGCACACAG-1_1_1	BM0H	C06	Myeloid cell	CACAGGCCACGCAGTC-1_1_1	PB0H	C01	T cell	CATTGAGTCTGTCAGA-1_1_1	SP0H	C01	B cell
ACGATGTAGCGGTAAC-1_1_1	BM0H	C02	Myeloid cell	CACATGAAGTACGAGC-1_1_1	PB0H	C01	T cell	CATTGCCAGGATTTAG-1_1_1	SP0H	C01	B cell
ACGATGTCAGCTACTA-1_1_1	BM0H	C03	Myeloid cell	CACATGAGTCGTACAT-1_1_1	PB0H	C01	T cell	CATTGCCCAAATTGGA-1_1_1	SP0H	C01	B cell
ACGATGTCAGGCCTGT-1_1_1	BM0H	C08	Myeloid cell	CACCAAAGTAGCGTAG-1_1_1	PB0H	C01	T cell	CATTGCCGTCTGTCCT-1_1_1	SP0H	C01	B cell
ACGATGTCATCATCTT-1_1_1	BM0H	C08	Myeloid cell	CACCAAAGTGCGGTAA-1_1_1	PB0H	C01	T cell	CATTGTTCATAGCACT-1_1_1	SP0H	C01	B cell
ACGATGTCATTGACTG-1_1_1	BM0H	C21	B cell	CACCGTTAGACTCCGC-1_1_1	PB0H	C01	T cell	CCAAGCGCATGAGTAA-1_1_1	SP0H	C01	B cell
ACGATGTGTCCTGAAT-1_1_1	BM0H	C06	Myeloid cell	CACCGTTCATTATGCG-1_1_1	PB0H	C01	T cell	CCAAGCGGTGGCTAGA-1_1_1	SP0H	C01	B cell
ACGATGTGTTGTCTAG-1_1_1	BM0H	C08	Myeloid cell	CACCGTTGTATGAGAT-1_1_1	PB0H	C01	T cell	CCAAGCGTCAACCCGG-1_1_1	SP0H	C01	B cell
ACGATGTTCTATACGG-1_1_1	BM0H	C02	Myeloid cell	CACCGTTGTCACCACG-1_1_1	PB0H	C01	T cell	CCAAGCGTCCGTGACG-1_1_1	SP0H	C01	B cell
ACGATGTTCTATGTGG-1_1_1	BM0H	C14	Myeloid cell	CACGAATGTTCGGACC-1_1_1	PB0H	C01	T cell	CCAAGCGTCTACTATC-1_1_1	SP0H	C03	B cell
ACGATGTTCTCGCTCA-1_1_1	BM0H	C01	Myeloid cell	CACGAATTCGCCATAA-1_1_1	PB0H	C07	T cell	CCAATGAAGGTGCTAG-1_1_1	SP0H	C03	B cell
ACGATGTTCTGGTTGA-1_1_1	BM0H	C20	B cell	CACGGGTAGCATGCAG-1_1_1	PB0H	C01	T cell	CCAATGACATTGGCAT-1_1_1	SP0H	C03	B cell
ACGCACGAGATAGGGA-1_1_1	BM0H	C01	Myeloid cell	CACGGGTGTTCTCGTC-1_1_1	PB0H	C01	T cell	CCAATGAGTAGACAAT-1_1_1	SP0H	C01	B cell
ACGCACGAGGTAATCA-1_1_1	BM0H	C02	Myeloid cell	CACGGGTTCAGGGTAG-1_1_1	PB0H	C01	T cell	CCAATTTCAACGATTC-1_1_1	SP0H	C01	B cell
ACGCACGAGTCGAATA-1_1_1	BM0H	C01	Myeloid cell	CACGTTCGTCGTGCCA-1_1_1	PB0H	C07	T cell	CCAATTTGTGGCTACC-1_1_1	SP0H	C01	B cell
ACGCACGCAAGTGGCA-1_1_1	BM0H	C07	Myeloid cell	CACTAAGGTACCGCGT-1_1_1	PB0H	C01	T cell	CCACAAAAGAATGTTG-1_1_1	SP0H	C01	B cell
ACGCACGCACGCCAGT-1_1_1	BM0H	C09	B cell	CACTGAAAGCGGATCA-1_1_1	PB0H	C01	T cell	CCACAAAGTAACGCGA-1_1_1	SP0H	C01	B cell
ACGCACGCACGGTGCT-1_1_1	BM0H	C07	Myeloid cell	CACTGAAGTAACTGCT-1_1_1	PB0H	C01	T cell	CCACAAATCGACGATT-1_1_1	SP0H	C01	B cell
ACGCACGGTCATGACT-1_1_1	BM0H	C01	Myeloid cell	CACTGAATCCGAAGGA-1_1_1	PB0H	C07	T cell	CCACACTGTATGCAAA-1_1_1	SP0H	C01	B cell
ACGCACGGTCGTGGTC-1_1_1	BM0H	C14	Myeloid cell	CACTGAATCCGTATGA-1_1_1	PB0H	C01	T cell	CCACACTGTCTCGGGT-1_1_1	SP0H	C01	B cell
ACGCACGTCCTCACTG-1_1_1	BM0H	C02	Myeloid cell	CACTGTCCAAGAAACT-1_1_1	PB0H	C01	T cell	CCACGAGGTCCACGCA-1_1_1	SP0H	C01	B cell
ACGCACGTCGCGTTTC-1_1_1	BM0H	C07	Myeloid cell	CACTTCGGTAGTCCTA-1_1_1	PB0H	C01	T cell	CCACGAGGTCGGCTAC-1_1_1	SP0H	C01	B cell
ACGCACGTCTTCCACG-1_1_1	BM0H	C01	Myeloid cell	CAGAGCCTCGAGCCTG-1_1_1	PB0H	C01	T cell	CCACGTTGTAGTAAGT-1_1_1	SP0H	C01	B cell
ACGGAAGAGGGTCAAC-1_1_1	BM0H	C02	Myeloid cell	CAGATACCATTATGCG-1_1_1	PB0H	C01	T cell	CCACGTTGTCACTCGG-1_1_1	SP0H	C01	B cell
ACGGAAGAGGGTGGGA-1_1_1	BM0H	C01	Myeloid cell	CAGATACTCGCGCCAA-1_1_1	PB0H	C01	T cell	CCACGTTTCACGGAGA-1_1_1	SP0H	C01	B cell
ACGGAAGCACGAAAGC-1_1_1	BM0H	C05	B cell	CAGATCACAAGGGTCA-1_1_1	PB0H	C01	T cell	CCACTTGTCCATAGGT-1_1_1	SP0H	C01	B cell
ACGGAAGTCATTGGTG-1_1_1	BM0H	C04	B cell	CAGATCATCGAGATAA-1_1_1	PB0H	C01	T cell	CCATAAGGTGAATGAT-1_1_1	SP0H	C01	B cell
ACGGGTCAGCTTCTAG-1_1_1	BM0H	C11	NKT cell	CAGATTGAGGACTGGT-1_1_1	PB0H	C01	T cell	CCATAAGGTGGCTGCT-1_1_1	SP0H	C01	B cell
ACGGGTCAGGCGTTGA-1_1_1	BM0H	C02	Myeloid cell	CAGATTGCAAGCTGTT-1_1_1	PB0H	C07	T cell	CCATCACAGTCATAGA-1_1_1	SP0H	C01	B cell
ACGGGTCAGGTTACCT-1_1_1	BM0H	C01	Myeloid cell	CAGATTGCAAGTGGAC-1_1_1	PB0H	C01	T cell	CCCAACTCAGTCCGTG-1_1_1	SP0H	C01	B cell
ACGGGTCCAACCACGC-1_1_1	BM0H	C05	B cell	CAGCAATCAACCGGAA-1_1_1	PB0H	C01	T cell	CCCAACTGTCAACCAT-1_1_1	SP0H	C01	B cell
ACGGGTCCAGGCTCTG-1_1_1	BM0H	C02	Myeloid cell	CAGCAATCACGACTAT-1_1_1	PB0H	C07	T cell	CCCAACTTCGCCGAAC-1_1_1	SP0H	C01	B cell
ACGGGTCGTCGTCAGC-1_1_1	BM0H	C02	Myeloid cell	CAGCAATTCACCCTTG-1_1_1	PB0H	C01	T cell	CCCATTGCAATTGCGT-1_1_1	SP0H	C01	B cell
ACGGTCGAGCGTCTGC-1_1_1	BM0H	C15	Myeloid cell	CAGCACGGTAGTCGTT-1_1_1	PB0H	C01	T cell	CCCATTGTCCGTGTAA-1_1_1	SP0H	C01	B cell
ACGGTCGAGCTGTGCC-1_1_1	BM0H	C07	Myeloid cell	CAGCACGGTTGCTTGA-1_1_1	PB0H	C01	T cell	CCCGAAGGTCTTGAGT-1_1_1	SP0H	C01	B cell
ACGGTCGAGGGTACAC-1_1_1	BM0H	C01	Myeloid cell	CAGCACGTCCCTCTAG-1_1_1	PB0H	C01	T cell	CCCGGAAGTAACATAG-1_1_1	SP0H	C01	B cell
ACGGTCGCATTGTACG-1_1_1	BM0H	C02	Myeloid cell	CAGCAGCAGGGAGTTC-1_1_1	PB0H	C01	T cell	CCCGGAAGTATTCCGA-1_1_1	SP0H	C03	B cell
ACGGTCGGTGTCCACG-1_1_1	BM0H	C09	B cell	CAGCAGCGTCAAACGG-1_1_1	PB0H	C01	T cell	CCCGGAAGTCCTGTTC-1_1_1	SP0H	C03	B cell
ACGGTCGGTTCTGAGT-1_1_1	BM0H	C12	Myeloid cell	CAGCCAGAGGATATGT-1_1_1	PB0H	C01	T cell	CCCTAACCATCAGCAT-1_1_1	SP0H	C01	B cell
ACGGTTACAAATCGTC-1_1_1	BM0H	C02	Myeloid cell	CAGCCAGTCGGAGATG-1_1_1	PB0H	C01	T cell	CCCTAACTCGCACGGT-1_1_1	SP0H	C01	B cell
ACGGTTAGTGTTCGTA-1_1_1	BM0H	C03	Myeloid cell	CAGCGTGGTTCAAGTC-1_1_1	PB0H	C01	T cell	CCCTCAAAGCACCGAA-1_1_1	SP0H	C01	B cell
ACGGTTAGTTTACGTG-1_1_1	BM0H	C03	Myeloid cell	CAGCGTGTCCACCTCA-1_1_1	PB0H	C01	T cell	CCCTCAATCGGTGTAT-1_1_1	SP0H	C01	B cell
ACGTAACAGGTGCATG-1_1_1	BM0H	C15	Myeloid cell	CAGGCCACAATTAGGA-1_1_1	PB0H	C01	T cell	CCCTCTCAGCACCGAA-1_1_1	SP0H	C01	B cell
ACGTAACAGTGGGAAA-1_1_1	BM0H	C02	Myeloid cell	CAGGCCACATGCTGCG-1_1_1	PB0H	C01	T cell	CCCTCTCCACCGAATT-1_1_1	SP0H	C01	B cell
ACGTAACCAGTGTATC-1_1_1	BM0H	C01	Myeloid cell	CAGGGCTAGGCCCAAA-1_1_1	PB0H	C01	T cell	CCCTTAGAGCTCTGTA-1_1_1	SP0H	C01	B cell
ACGTAACGTCTACTGA-1_1_1	BM0H	C06	Myeloid cell	CAGGGCTAGTTCCGTA-1_1_1	PB0H	C01	T cell	CCCTTAGAGGGCAGAG-1_1_1	SP0H	C01	B cell
ACGTAACTCCGGCTTT-1_1_1	BM0H	C04	B cell	CAGGGCTGTCGGCTAC-1_1_1	PB0H	C07	T cell	CCCTTAGGTAACATCC-1_1_1	SP0H	C01	B cell
ACGTAACTCTGTCGTC-1_1_1	BM0H	C01	Myeloid cell	CAGGTATAGGGCAGAG-1_1_1	PB0H	C07	T cell	CCCTTAGTCTTACCGC-1_1_1	SP0H	C01	B cell
ACGTACACAAGTATCC-1_1_1	BM0H	C07	Myeloid cell	CAGGTATAGTTACGGG-1_1_1	PB0H	C01	T cell	CCGAACGTCCGACATA-1_1_1	SP0H	C01	B cell
ACGTACACAGGTCCGT-1_1_1	BM0H	C07	Myeloid cell	CAGTGCGGTCTACTGA-1_1_1	PB0H	C01	T cell	CCGATGGCAAACGTGG-1_1_1	SP0H	C06	B cell
ACGTACACATTGGGAG-1_1_1	BM0H	C01	Myeloid cell	CAGTGCGTCTACCCAC-1_1_1	PB0H	C01	T cell	CCGATGGCACGTATAC-1_1_1	SP0H	C01	B cell
ACGTACATCACGATAC-1_1_1	BM0H	C06	Myeloid cell	CAGTTAGAGGCAGTCA-1_1_1	PB0H	C01	T cell	CCGATGGGTAGCTTTG-1_1_1	SP0H	C01	B cell
ACGTACATCGAGTGAG-1_1_1	BM0H	C02	Myeloid cell	CAGTTAGAGTAAGCAT-1_1_1	PB0H	C01	T cell	CCGATGGGTTGTCAGT-1_1_1	SP0H	C01	B cell
ACGTACATCGTCCTTG-1_1_1	BM0H	C03	Myeloid cell	CAGTTAGTCAACTGGT-1_1_1	PB0H	C01	T cell	CCGCAAGGTTTCCAAG-1_1_1	SP0H	C01	B cell
ACGTAGTAGAAGGTAG-1_1_1	BM0H	C01	Myeloid cell	CAGTTCCCAACCGTAT-1_1_1	PB0H	C01	T cell	CCGGACAAGCTTAGTC-1_1_1	SP0H	C06	B cell
ACGTAGTAGCATTTGC-1_1_1	BM0H	C03	Myeloid cell	CAGTTCCCAGACCATT-1_1_1	PB0H	C01	T cell	CCGGGTAAGATGTTGA-1_1_1	SP0H	C06	B cell
ACGTAGTAGGGAGGTG-1_1_1	BM0H	C08	Myeloid cell	CAGTTCCGTCGCTTAA-1_1_1	PB0H	C01	T cell	CCGGGTACAAATCCCA-1_1_1	SP0H	C03	B cell
ACGTAGTAGGTCGCCT-1_1_1	BM0H	C02	Myeloid cell	CATAAGCAGTGAGCCA-1_1_1	PB0H	C01	T cell	CCGGGTACAGAGATTA-1_1_1	SP0H	C05	B cell
ACGTAGTCAACTCCCT-1_1_1	BM0H	C01	Myeloid cell	CATAAGCGTAGGACCA-1_1_1	PB0H	C01	T cell	CCGGTGAAGATAGCTA-1_1_1	SP0H	C01	B cell
ACGTAGTGTCACCCTT-1_1_1	BM0H	C05	B cell	CATAAGCTCATGCGGC-1_1_1	PB0H	C01	T cell	CCGGTGATCCTTCTAA-1_1_1	SP0H	C01	B cell
ACGTAGTGTCGAACGA-1_1_1	BM0H	C02	Myeloid cell	CATACAGAGGTCGTAG-1_1_1	PB0H	C01	T cell	CCGTAGGGTCTCAAGT-1_1_1	SP0H	C01	B cell
ACGTAGTGTTACACTG-1_1_1	BM0H	C01	Myeloid cell	CATACAGGTACTCAAC-1_1_1	PB0H	C01	T cell	CCGTGAGAGGCCCAAA-1_1_1	SP0H	C01	B cell
ACGTAGTTCATGAGAA-1_1_1	BM0H	C01	Myeloid cell	CATACAGGTGGATCGA-1_1_1	PB0H	C01	T cell	CCGTGAGCATACAGCT-1_1_1	SP0H	C01	B cell
ACGTAGTTCGCATAGT-1_1_1	BM0H	C06	Myeloid cell	CATACCCGTGCCTACG-1_1_1	PB0H	C01	T cell	CCGTTCACAATGAACA-1_1_1	SP0H	C01	B cell
ACGTAGTTCGGAGCAA-1_1_1	BM0H	C12	Myeloid cell	CATACCCTCTGGAAGG-1_1_1	PB0H	C01	T cell	CCGTTCACATGGCTGC-1_1_1	SP0H	C01	B cell
ACGTCCTAGGGTAATT-1_1_1	BM0H	C06	Myeloid cell	CATACTTCACTAGTAC-1_1_1	PB0H	C01	T cell	CCTAAGAGTAACATAG-1_1_1	SP0H	C01	B cell
ACGTCCTAGTCTCTGA-1_1_1	BM0H	C02	Myeloid cell	CATACTTGTTCCGTTC-1_1_1	PB0H	C01	T cell	CCTAAGATCAAGTGGG-1_1_1	SP0H	C01	B cell
ACGTCCTAGTGGTGGT-1_1_1	BM0H	C14	Myeloid cell	CATACTTTCCATCACC-1_1_1	PB0H	C01	T cell	CCTACGTAGTACTGTC-1_1_1	SP0H	C01	B cell
ACGTCCTCAATAGGGC-1_1_1	BM0H	C02	Myeloid cell	CATAGACAGCCATTCA-1_1_1	PB0H	C01	T cell	CCTACGTGTATGAAGT-1_1_1	SP0H	C01	B cell
ACGTCCTCAATTAGGA-1_1_1	BM0H	C02	Myeloid cell	CATAGACGTGAATTGA-1_1_1	PB0H	C01	T cell	CCTACGTGTGTCTCCT-1_1_1	SP0H	C01	B cell
ACGTCCTCACGTAGTT-1_1_1	BM0H	C01	Myeloid cell	CATAGACTCATTACCT-1_1_1	PB0H	C01	T cell	CCTACGTTCGCAATGT-1_1_1	SP0H	C01	B cell
ACGTCCTCATACGCAT-1_1_1	BM0H	C05	B cell	CATCAAGAGGGATCTG-1_1_1	PB0H	C01	T cell	CCTATCGGTGACTGTT-1_1_1	SP0H	C01	B cell
ACGTCCTGTCCTTGTC-1_1_1	BM0H	C13	Myeloid cell	CATCAAGCAGAGGTAC-1_1_1	PB0H	C01	T cell	CCTATCGTCGGCATAT-1_1_1	SP0H	C01	B cell
ACGTCCTGTGACACGA-1_1_1	BM0H	C04	B cell	CATCCACCACGGTGCT-1_1_1	PB0H	C01	T cell	CCTCAACCAATAGTAG-1_1_1	SP0H	C03	B cell
ACGTCCTGTTGCATAC-1_1_1	BM0H	C19	Progenitor cell	CATCCACCATCGCTGG-1_1_1	PB0H	C01	T cell	CCTCAACTCCTCTTTC-1_1_1	SP0H	C01	B cell
ACGTCCTGTTTACACG-1_1_1	BM0H	C01	Myeloid cell	CATCCACCATTCTTCA-1_1_1	PB0H	C01	T cell	CCTCACATCCCAGGAC-1_1_1	SP0H	C01	B cell
ACGTCCTTCGTCCTCA-1_1_1	BM0H	C11	NKT cell	CATCCACGTAGACACG-1_1_1	PB0H	C01	T cell	CCTCAGTGTCGGAACA-1_1_1	SP0H	C01	B cell
ACGTTCCCAATTGCAC-1_1_1	BM0H	C06	Myeloid cell	CATCCACGTTTCTTAC-1_1_1	PB0H	C01	T cell	CCTCATGAGCTCCACG-1_1_1	SP0H	C01	B cell
ACGTTCCCACGGGTAA-1_1_1	BM0H	C03	Myeloid cell	CATCCCAGTTTACACG-1_1_1	PB0H	C01	T cell	CCTCATGCAAAGACTA-1_1_1	SP0H	C01	B cell
ACGTTCCCACGGTGTC-1_1_1	BM0H	C06	Myeloid cell	CATCCCATCGCTCATC-1_1_1	PB0H	C01	T cell	CCTCCAAAGTACTGGG-1_1_1	SP0H	C01	B cell
ACGTTCCGTCGGTGTC-1_1_1	BM0H	C03	Myeloid cell	CATCCGTGTGATCGTT-1_1_1	PB0H	C01	T cell	CCTCCAAGTGTAGCAG-1_1_1	SP0H	C01	B cell
ACGTTCCTCACGGACC-1_1_1	BM0H	C05	B cell	CATCGCTAGTAGGTTA-1_1_1	PB0H	C01	T cell	CCTCCAAGTGTTCATG-1_1_1	SP0H	C01	B cell
ACGTTCCTCCATCCGT-1_1_1	BM0H	C03	Myeloid cell	CATCGCTGTACGCTAT-1_1_1	PB0H	C07	T cell	CCTCCAATCGACGACC-1_1_1	SP0H	C03	B cell
ACTACGAAGTCTGCAT-1_1_1	BM0H	C06	Myeloid cell	CATCGGGAGATCCTAC-1_1_1	PB0H	C01	T cell	CCTCTAGTCAACTGAC-1_1_1	SP0H	C01	B cell
ACTACGACAAAGACGC-1_1_1	BM0H	C04	B cell	CATCGGGGTGTCCATA-1_1_1	PB0H	C01	T cell	CCTCTCCAGGCGCTTC-1_1_1	SP0H	C01	B cell
ACTACGACAGCCTACG-1_1_1	BM0H	C06	Myeloid cell	CATCGGGTCGGTAGGA-1_1_1	PB0H	C01	T cell	CCTCTCCGTGGCTTGC-1_1_1	SP0H	C01	B cell
ACTACGACATCATTGG-1_1_1	BM0H	C01	Myeloid cell	CATGAGTCAGGTTTAC-1_1_1	PB0H	C01	T cell	CCTGCATAGGAAACGA-1_1_1	SP0H	C01	B cell
ACTACGAGTATCGTGT-1_1_1	BM0H	C02	Myeloid cell	CATGAGTGTCAGTTTG-1_1_1	PB0H	C07	T cell	CCTGTTGTCTGCTAGA-1_1_1	SP0H	C01	B cell
ACTACGAGTCACTTAG-1_1_1	BM0H	C07	Myeloid cell	CATGAGTGTGTTAACC-1_1_1	PB0H	C01	T cell	CCTTCAGGTAGTGATA-1_1_1	SP0H	C01	B cell
ACTACGAGTCTTCAAG-1_1_1	BM0H	C01	Myeloid cell	CATGCAACACCTGATA-1_1_1	PB0H	C01	T cell	CCTTTGGAGTAATTGG-1_1_1	SP0H	C01	B cell
ACTACGAGTTGCACGC-1_1_1	BM0H	C04	B cell	CATGCAACACTATGTG-1_1_1	PB0H	C01	T cell	CCTTTGGGTCTCAAGT-1_1_1	SP0H	C01	B cell
ACTACGATCACATCAG-1_1_1	BM0H	C02	Myeloid cell	CATGCAACAGCCGTTG-1_1_1	PB0H	C01	T cell	CCTTTGGGTGTCTCCT-1_1_1	SP0H	C01	B cell
ACTACGATCCCGTGAG-1_1_1	BM0H	C09	B cell	CATGCAAGTAGCGCCT-1_1_1	PB0H	C01	T cell	CGAAGTTAGAGTTGAT-1_1_1	SP0H	C05	B cell
ACTACGATCGAAGGAC-1_1_1	BM0H	C02	Myeloid cell	CATGCAAGTAGGACCA-1_1_1	PB0H	C01	T cell	CGAAGTTAGATGGCAC-1_1_1	SP0H	C01	B cell
ACTATCTCAACTTGCA-1_1_1	BM0H	C03	Myeloid cell	CATGCAAGTTCAGCGC-1_1_1	PB0H	C01	T cell	CGAATTGCATCTGCGG-1_1_1	SP0H	C01	B cell
ACTATCTCATCTTCGC-1_1_1	BM0H	C05	B cell	CATGCCTGTTCTGACA-1_1_1	PB0H	C01	T cell	CGAATTGGTCCCAAAT-1_1_1	SP0H	C01	B cell
ACTATCTGTGAGATAT-1_1_1	BM0H	C06	Myeloid cell	CATGCGGAGAATTGTG-1_1_1	PB0H	C01	T cell	CGACAGCCAAGTTTGC-1_1_1	SP0H	C01	B cell
ACTATCTTCACTTCTA-1_1_1	BM0H	C05	B cell	CATGCTCGTATTTCCT-1_1_1	PB0H	C01	T cell	CGACAGCCATTAGGAA-1_1_1	SP0H	C01	B cell
ACTATCTTCATTGAGC-1_1_1	BM0H	C18	NK cell	CATGGATAGTCGGCCT-1_1_1	PB0H	C01	T cell	CGACAGCTCCCTTGGT-1_1_1	SP0H	C06	B cell
ACTATGGAGGTCGTGA-1_1_1	BM0H	C10	Progenitor cell	CATGGATGTGTCCTAA-1_1_1	PB0H	C01	T cell	CGACAGCTCCTACCAC-1_1_1	SP0H	C01	B cell
ACTATGGAGTAGGTTA-1_1_1	BM0H	C03	Myeloid cell	CATGGTACATTCTTCA-1_1_1	PB0H	C01	T cell	CGACAGCTCGTGGACC-1_1_1	SP0H	C01	B cell
ACTATGGAGTCCCAGC-1_1_1	BM0H	C12	Myeloid cell	CATGGTAGTGTCTTCC-1_1_1	PB0H	C01	T cell	CGACAGCTCTTAATCC-1_1_1	SP0H	C01	B cell
ACTATGGAGTCGTCTA-1_1_1	BM0H	C13	Myeloid cell	CATGGTATCGTGGGAA-1_1_1	PB0H	C01	T cell	CGAGAAGGTAACAAGT-1_1_1	SP0H	C01	B cell
ACTATGGCAACGCATT-1_1_1	BM0H	C01	Myeloid cell	CATGGTATCTCCGTGT-1_1_1	PB0H	C01	T cell	CGAGGAAGTGGACCAA-1_1_1	SP0H	C01	B cell
ACTATGGCAAGAGCTG-1_1_1	BM0H	C01	Myeloid cell	CATTCATAGACATATG-1_1_1	PB0H	C01	T cell	CGAGGCTGTCGTTGCG-1_1_1	SP0H	C03	B cell
ACTATGGCAGCTACAT-1_1_1	BM0H	C04	B cell	CATTCCGAGAGCTGCA-1_1_1	PB0H	C01	T cell	CGAGGCTTCACTTATC-1_1_1	SP0H	C01	B cell
ACTATGGCAGTAGAGC-1_1_1	BM0H	C14	Myeloid cell	CATTCCGAGGTGCCAA-1_1_1	PB0H	C01	T cell	CGAGTGCCAAAGGCGT-1_1_1	SP0H	C01	B cell
ACTATGGCATGATCTG-1_1_1	BM0H	C02	Myeloid cell	CATTCTACACTAGGTT-1_1_1	PB0H	C01	T cell	CGAGTGCGTATACAGA-1_1_1	SP0H	C01	B cell
ACTATGGGTTGTCAGT-1_1_1	BM0H	C08	Myeloid cell	CATTCTAGTAGACGGT-1_1_1	PB0H	C07	T cell	CGAGTGCGTTGCCATA-1_1_1	SP0H	C01	B cell
ACTATGGTCATCTACT-1_1_1	BM0H	C08	Myeloid cell	CATTCTATCCGTGTCT-1_1_1	PB0H	C01	T cell	CGAGTGCGTTGTTGAC-1_1_1	SP0H	C01	B cell
ACTATGGTCTATCCAT-1_1_1	BM0H	C02	Myeloid cell	CATTGAGAGACTTAAG-1_1_1	PB0H	C01	T cell	CGAGTTATCCAGCAAT-1_1_1	SP0H	C01	B cell
ACTATTCAGAGGTTTA-1_1_1	BM0H	C04	B cell	CATTGCCCATCATCTT-1_1_1	PB0H	C01	T cell	CGAGTTATCTCTTGCG-1_1_1	SP0H	C01	B cell
ACTATTCAGATGAACT-1_1_1	BM0H	C03	Myeloid cell	CATTGCCGTGGAACCA-1_1_1	PB0H	C01	T cell	CGATCGGAGGTCGAGT-1_1_1	SP0H	C01	B cell
ACTATTCAGGTGCCTC-1_1_1	BM0H	C05	B cell	CATTGCCGTTCTATCT-1_1_1	PB0H	C01	T cell	CGATCGGCACTAGGCC-1_1_1	SP0H	C03	B cell
ACTATTCCACCCAAGC-1_1_1	BM0H	C05	B cell	CATTTCAAGATGCTGG-1_1_1	PB0H	C01	T cell	CGATGCGGTATCTTCT-1_1_1	SP0H	C01	B cell
ACTATTCCAGAAGTGC-1_1_1	BM0H	C01	Myeloid cell	CATTTCAAGCAACAAT-1_1_1	PB0H	C01	T cell	CGATGGCGTCATGCAT-1_1_1	SP0H	C05	B cell
ACTATTCGTGTCCCTT-1_1_1	BM0H	C20	B cell	CATTTCAAGGTAACTA-1_1_1	PB0H	C01	T cell	CGATGGCTCGTGTGAT-1_1_1	SP0H	C01	B cell
ACTATTCTCAAGGAGC-1_1_1	BM0H	C02	Myeloid cell	CATTTCAGTTTCGGCG-1_1_1	PB0H	C01	T cell	CGCAGGTTCGAACCAT-1_1_1	SP0H	C06	B cell
ACTATTCTCGACCACG-1_1_1	BM0H	C04	B cell	CCAAGCGAGTACTGTC-1_1_1	PB0H	C01	T cell	CGCATGGTCTGCTGAA-1_1_1	SP0H	C01	B cell
ACTATTCTCGTAGGGA-1_1_1	BM0H	C06	Myeloid cell	CCAAGCGGTTTGTTGG-1_1_1	PB0H	C01	T cell	CGCCAGAGTCGAGCTC-1_1_1	SP0H	C01	B cell
ACTATTCTCTTGCAGA-1_1_1	BM0H	C09	B cell	CCAATGAAGATAACGT-1_1_1	PB0H	C01	T cell	CGCCATTAGATAACGT-1_1_1	SP0H	C01	B cell
ACTCCCAAGAGAGTGA-1_1_1	BM0H	C06	Myeloid cell	CCAATGAAGCCAGTAG-1_1_1	PB0H	C01	T cell	CGCCATTCAACTTGGT-1_1_1	SP0H	C06	B cell
ACTCCCACAAAGCTAA-1_1_1	BM0H	C02	Myeloid cell	CCAATGACAAACACCT-1_1_1	PB0H	C01	T cell	CGCCATTCACATAACC-1_1_1	SP0H	C01	B cell
ACTCCCACAAGAAACT-1_1_1	BM0H	C07	Myeloid cell	CCAATTTGTACCTATG-1_1_1	PB0H	C07	T cell	CGCCATTTCCACCTCA-1_1_1	SP0H	C01	B cell
ACTCCCACAGCTGGTC-1_1_1	BM0H	C04	B cell	CCACAAACATTCAGGT-1_1_1	PB0H	C01	T cell	CGCGTGAAGCCGAATG-1_1_1	SP0H	C01	B cell
ACTCCCATCACTACTT-1_1_1	BM0H	C14	Myeloid cell	CCACACTAGTGCAAAT-1_1_1	PB0H	C07	T cell	CGCGTGATCTTCACAT-1_1_1	SP0H	C03	B cell
ACTCCCATCGGCTATA-1_1_1	BM0H	C03	Myeloid cell	CCACACTCACTCCGAG-1_1_1	PB0H	C01	T cell	CGGAACCCACCCATAA-1_1_1	SP0H	C01	B cell
ACTCTCGAGATCCAAA-1_1_1	BM0H	C11	NKT cell	CCACACTGTACGTTCA-1_1_1	PB0H	C01	T cell	CGGAACCCAGTCAGAG-1_1_1	SP0H	C01	B cell
ACTCTCGCACACTGGC-1_1_1	BM0H	C02	Myeloid cell	CCACACTTCCCGAGTG-1_1_1	PB0H	C01	T cell	CGGAACCTCAACCCGG-1_1_1	SP0H	C01	B cell
ACTCTCGGTTTCGACA-1_1_1	BM0H	C13	Myeloid cell	CCACCATGTGATTAGA-1_1_1	PB0H	C01	T cell	CGGAATTAGATCGCTT-1_1_1	SP0H	C01	B cell
ACTCTCGTCTGTTGGA-1_1_1	BM0H	C05	B cell	CCACCATGTGTTTCTT-1_1_1	PB0H	C07	T cell	CGGAATTCAAAGACTA-1_1_1	SP0H	C01	B cell
ACTGATGAGAGCAGTC-1_1_1	BM0H	C03	Myeloid cell	CCACGAGTCGCCACTT-1_1_1	PB0H	C01	T cell	CGGAATTTCAACGTGT-1_1_1	SP0H	C06	B cell
ACTGATGAGCTTGTTG-1_1_1	BM0H	C06	Myeloid cell	CCACGAGTCTACACAG-1_1_1	PB0H	C01	T cell	CGGAATTTCGCCTTTG-1_1_1	SP0H	C01	B cell
ACTGATGAGGAGTCTG-1_1_1	BM0H	C02	Myeloid cell	CCACGTTCAGAATGTA-1_1_1	PB0H	C01	T cell	CGGACACCATCTCAAG-1_1_1	SP0H	C01	B cell
ACTGATGAGTCCTGCG-1_1_1	BM0H	C02	Myeloid cell	CCACGTTGTCACAGAG-1_1_1	PB0H	C01	T cell	CGGCAGTCACGTACAT-1_1_1	SP0H	C01	B cell
ACTGATGCAAGGAGTC-1_1_1	BM0H	C02	Myeloid cell	CCACGTTTCTTGTTAC-1_1_1	PB0H	C01	T cell	CGGCAGTTCGGCCCAA-1_1_1	SP0H	C03	B cell
ACTGATGTCACTGGTA-1_1_1	BM0H	C07	Myeloid cell	CCACTTGGTCACTCTC-1_1_1	PB0H	C01	T cell	CGGGACTAGGTATAGT-1_1_1	SP0H	C01	B cell
ACTGATGTCTGGAGAG-1_1_1	BM0H	C06	Myeloid cell	CCACTTGGTCGAAGCA-1_1_1	PB0H	C01	T cell	CGGGCATAGTCCTACA-1_1_1	SP0H	C01	B cell
ACTGATGTCTGTACAG-1_1_1	BM0H	C02	Myeloid cell	CCATAAGCACGCTTAA-1_1_1	PB0H	C01	T cell	CGGGTCAAGGTGGCTA-1_1_1	SP0H	C01	B cell
ACTGCAAAGCCTGTCG-1_1_1	BM0H	C07	Myeloid cell	CCATAAGTCATAGAGA-1_1_1	PB0H	C07	T cell	CGGGTGTAGATGGCAC-1_1_1	SP0H	C01	B cell
ACTGCAAAGGGTGAGG-1_1_1	BM0H	C04	B cell	CCATCACAGAGGTTAT-1_1_1	PB0H	C01	T cell	CGGTCAGAGTGTTGAA-1_1_1	SP0H	C01	B cell
ACTGCAAAGTGCACTT-1_1_1	BM0H	C05	B cell	CCATCACCACTGAATC-1_1_1	PB0H	C01	T cell	CGTAAGTCATCGATAC-1_1_1	SP0H	C01	B cell
ACTGCAACACTGAGTT-1_1_1	BM0H	C09	B cell	CCATCACCAGAGTAAT-1_1_1	PB0H	C01	T cell	CGTAAGTGTCTTCTAT-1_1_1	SP0H	C03	B cell
ACTGCAACACTGCGAC-1_1_1	BM0H	C01	Myeloid cell	CCATCACGTTAGTCGT-1_1_1	PB0H	C07	T cell	CGTAATGCACTTTAGG-1_1_1	SP0H	C06	B cell
ACTGCAAGTCTGGTTA-1_1_1	BM0H	C02	Myeloid cell	CCATCACTCGGCAGTC-1_1_1	PB0H	C01	T cell	CGTAGTAAGGCGTTGA-1_1_1	SP0H	C01	B cell
ACTGCAAGTTTCGTTT-1_1_1	BM0H	C02	Myeloid cell	CCCAACTAGGAGAGTA-1_1_1	PB0H	C01	T cell	CGTAGTAGTAGCGATG-1_1_1	SP0H	C01	B cell
ACTGTCCCAAACTCTG-1_1_1	BM0H	C06	Myeloid cell	CCCAACTCAATACGAA-1_1_1	PB0H	C01	T cell	CGTCCATAGTTACGAA-1_1_1	SP0H	C01	B cell
ACTGTCCCAAGAGTAT-1_1_1	BM0H	C03	Myeloid cell	CCCAACTTCGTAACCA-1_1_1	PB0H	C01	T cell	CGTCCATGTCCAGCCA-1_1_1	SP0H	C01	B cell
ACTGTCCCAGATCCAT-1_1_1	BM0H	C04	B cell	CCCATTGGTAACAGGC-1_1_1	PB0H	C01	T cell	CGTCCATGTTTATGCG-1_1_1	SP0H	C01	B cell
ACTGTCCGTGATAGTA-1_1_1	BM0H	C03	Myeloid cell	CCCATTGTCAGGACGA-1_1_1	PB0H	C01	T cell	CGTCCATTCAAGCCGC-1_1_1	SP0H	C01	B cell
ACTGTCCTCGAGAGCA-1_1_1	BM0H	C04	B cell	CCCGAAGCACTCATAG-1_1_1	PB0H	C01	T cell	CGTGAATAGGGCAGAG-1_1_1	SP0H	C01	B cell
ACTGTCCTCGCCAATA-1_1_1	BM0H	C04	B cell	CCCGGAACATGGATCT-1_1_1	PB0H	C01	T cell	CGTGAATGTATGAGGC-1_1_1	SP0H	C01	B cell
ACTGTGAAGCCATGCC-1_1_1	BM0H	C04	B cell	CCCGGAATCGACACCG-1_1_1	PB0H	C01	T cell	CGTGAATGTCTAGTGT-1_1_1	SP0H	C01	B cell
ACTGTGAAGCCTCTGG-1_1_1	BM0H	C04	B cell	CCCGGAATCTCAGGCG-1_1_1	PB0H	C01	T cell	CGTGAATTCCGTGGTG-1_1_1	SP0H	C01	B cell
ACTGTGACAGACCAAG-1_1_1	BM0H	C21	B cell	CCCTAACAGTCTGCAT-1_1_1	PB0H	C01	T cell	CGTGATACATAGCTGT-1_1_1	SP0H	C01	B cell
ACTGTGACAGGAAGTC-1_1_1	BM0H	C02	Myeloid cell	CCCTAACCACTTGGGC-1_1_1	PB0H	C01	T cell	CGTTAGATCAGTCATG-1_1_1	SP0H	C01	B cell
ACTGTGACATGACTGT-1_1_1	BM0H	C02	Myeloid cell	CCCTCAAAGTGAATAC-1_1_1	PB0H	C01	T cell	CGTTCTGGTCTTAGTG-1_1_1	SP0H	C01	B cell
ACTGTGAGTCGCATGC-1_1_1	BM0H	C11	NKT cell	CCCTCAACATCTGCGG-1_1_1	PB0H	C01	T cell	CGTTGGGAGATACCAA-1_1_1	SP0H	C01	B cell
ACTGTGAGTGAGTAGC-1_1_1	BM0H	C01	Myeloid cell	CCCTCTCAGTGACACG-1_1_1	PB0H	C01	T cell	CGTTGGGGTTAGGGTG-1_1_1	SP0H	C01	B cell
ACTGTGAGTGTTAAAG-1_1_1	BM0H	C23	B cell	CCCTCTCGTCGTGATT-1_1_1	PB0H	C01	T cell	CGTTGGGTCCATAGGT-1_1_1	SP0H	C01	B cell
ACTGTGATCAAGCCAT-1_1_1	BM0H	C03	Myeloid cell	CCCTGATAGCTTAAGA-1_1_1	PB0H	C01	T cell	CGTTGGGTCGACATAC-1_1_1	SP0H	C01	B cell
ACTGTGATCTATCGTT-1_1_1	BM0H	C06	Myeloid cell	CCCTGATCACAACGAG-1_1_1	PB0H	C01	T cell	CTAACCCGTATGCGTT-1_1_1	SP0H	C01	B cell
ACTTAGGAGGTAACTA-1_1_1	BM0H	C06	Myeloid cell	CCCTGATGTTATGACC-1_1_1	PB0H	C01	T cell	CTAACCCTCACCTTGC-1_1_1	SP0H	C06	B cell
ACTTAGGCACGGGTAA-1_1_1	BM0H	C02	Myeloid cell	CCCTGATTCTGGGCAC-1_1_1	PB0H	C01	T cell	CTAACCCTCCGGGACT-1_1_1	SP0H	C01	B cell
ACTTAGGCACGTTCGG-1_1_1	BM0H	C07	Myeloid cell	CCCTTAGAGATAGTGT-1_1_1	PB0H	C01	T cell	CTAACTTAGACTCGAG-1_1_1	SP0H	C03	B cell
ACTTAGGCACTTGACA-1_1_1	BM0H	C09	B cell	CCCTTAGAGTAGCATA-1_1_1	PB0H	C01	T cell	CTAACTTAGTCATCCA-1_1_1	SP0H	C01	B cell
ACTTAGGCAGAGGGTT-1_1_1	BM0H	C05	B cell	CCCTTAGGTCCAGTTA-1_1_1	PB0H	C01	T cell	CTAACTTCAACACAGG-1_1_1	SP0H	C01	B cell
ACTTAGGCAGCGACCT-1_1_1	BM0H	C05	B cell	CCGAACGAGACCTGGA-1_1_1	PB0H	C07	T cell	CTAAGTGAGATAGCTA-1_1_1	SP0H	C01	B cell
ACTTAGGGTCAGACTT-1_1_1	BM0H	C09	B cell	CCGAACGCAAATAAGC-1_1_1	PB0H	C01	T cell	CTAAGTGAGTATGAGT-1_1_1	SP0H	C01	B cell
ACTTAGGGTGTTCGTA-1_1_1	BM0H	C08	Myeloid cell	CCGAACGTCATTTACC-1_1_1	PB0H	C01	T cell	CTAAGTGCAGAGTGTG-1_1_1	SP0H	C01	B cell
ACTTAGGTCACACCGG-1_1_1	BM0H	C02	Myeloid cell	CCGATCTAGAGTGACC-1_1_1	PB0H	C01	T cell	CTAAGTGTCTACTCAT-1_1_1	SP0H	C01	B cell
ACTTAGGTCATCCCGT-1_1_1	BM0H	C06	Myeloid cell	CCGATCTCATATGAAG-1_1_1	PB0H	C01	T cell	CTACAGACACGATTCA-1_1_1	SP0H	C01	B cell
ACTTAGGTCCACTAGA-1_1_1	BM0H	C01	Myeloid cell	CCGATGGGTTTACCAG-1_1_1	PB0H	C01	T cell	CTACAGATCCTAGCGG-1_1_1	SP0H	C01	B cell
ACTTAGGTCTACAGGT-1_1_1	BM0H	C04	B cell	CCGATGGTCCCAGGCA-1_1_1	PB0H	C01	T cell	CTACATTCAGCATCTA-1_1_1	SP0H	C03	B cell
ACTTATCAGTGCGCTC-1_1_1	BM0H	C02	Myeloid cell	CCGCAAGGTTCCTTGC-1_1_1	PB0H	C01	T cell	CTACATTGTCAGTCCG-1_1_1	SP0H	C01	B cell
ACTTATCGTATAATGG-1_1_1	BM0H	C02	Myeloid cell	CCGGACACAGACAATA-1_1_1	PB0H	C01	T cell	CTACCCAGTAAGTTAG-1_1_1	SP0H	C01	B cell
ACTTATCGTCTAACGT-1_1_1	BM0H	C18	NK cell	CCGGGTACAAGGCCTC-1_1_1	PB0H	C01	T cell	CTACCTGAGCTAATCC-1_1_1	SP0H	C06	B cell
ACTTATCGTGCAAGAC-1_1_1	BM0H	C04	B cell	CCGGGTATCTGGGCCA-1_1_1	PB0H	C01	T cell	CTACGGGAGCCTTTCC-1_1_1	SP0H	C01	B cell
ACTTCCGAGCAACAGC-1_1_1	BM0H	C01	Myeloid cell	CCGGTAGAGATGAACT-1_1_1	PB0H	C01	T cell	CTACGGGGTCGTTGCG-1_1_1	SP0H	C01	B cell
ACTTCCGAGGATGGCT-1_1_1	BM0H	C03	Myeloid cell	CCGGTAGCAGTCGAGA-1_1_1	PB0H	C01	T cell	CTACGGGTCAGCGCAC-1_1_1	SP0H	C01	B cell
ACTTCCGGTCCTGTTC-1_1_1	BM0H	C03	Myeloid cell	CCGGTAGGTATACGGG-1_1_1	PB0H	C01	T cell	CTACTATAGCCGATAG-1_1_1	SP0H	C06	B cell
ACTTCCGTCAAATGCC-1_1_1	BM0H	C07	Myeloid cell	CCGGTAGTCGTGCATA-1_1_1	PB0H	C01	T cell	CTACTATCAACCAGAG-1_1_1	SP0H	C01	B cell
ACTTCCGTCCTGTTAT-1_1_1	BM0H	C03	Myeloid cell	CCGGTGACAATTCGTG-1_1_1	PB0H	C01	T cell	CTACTATTCACCTCTG-1_1_1	SP0H	C01	B cell
ACTTCCGTCGATACTG-1_1_1	BM0H	C05	B cell	CCGGTGACACACCAGC-1_1_1	PB0H	C01	T cell	CTAGACACACGCTGAC-1_1_1	SP0H	C06	B cell
ACTTCGCAGACCTGGA-1_1_1	BM0H	C02	Myeloid cell	CCGGTGAGTCTTCTAT-1_1_1	PB0H	C01	T cell	CTAGACATCGGCATAT-1_1_1	SP0H	C01	B cell
ACTTCGCAGCGTCTGC-1_1_1	BM0H	C08	Myeloid cell	CCGGTGAGTGTTCATG-1_1_1	PB0H	C01	T cell	CTATAGGAGTTAGTAG-1_1_1	SP0H	C01	B cell
ACTTCGCAGCTCGACC-1_1_1	BM0H	C08	Myeloid cell	CCGTAGGCAACCGCTG-1_1_1	PB0H	C01	T cell	CTATCCGAGATGGCAC-1_1_1	SP0H	C06	B cell
ACTTCGCAGTCGGCCT-1_1_1	BM0H	C01	Myeloid cell	CCGTAGGCAGCACGAA-1_1_1	PB0H	C01	T cell	CTATCCGCAAATTGGA-1_1_1	SP0H	C03	B cell
ACTTCGCCAAGTGGTG-1_1_1	BM0H	C01	Myeloid cell	CCGTAGGGTCCTGAAT-1_1_1	PB0H	C01	T cell	CTATCCGCAGCAGACA-1_1_1	SP0H	C01	B cell
ACTTCGCGTTATTCCT-1_1_1	BM0H	C04	B cell	CCGTTCAAGTTTCAGC-1_1_1	PB0H	C01	T cell	CTATCTAAGCTGAAAT-1_1_1	SP0H	C01	B cell
ACTTCGCGTTTATGCG-1_1_1	BM0H	C05	B cell	CCGTTCACAGAGTTCT-1_1_1	PB0H	C01	T cell	CTATCTAGTGACTCGC-1_1_1	SP0H	C01	B cell
ACTTCGCTCATACGGT-1_1_1	BM0H	C01	Myeloid cell	CCGTTCAGTCAGGAGT-1_1_1	PB0H	C01	T cell	CTCAACCTCCCTATTA-1_1_1	SP0H	C01	B cell
ACTTCGCTCCCGTGTT-1_1_1	BM0H	C07	Myeloid cell	CCGTTCAGTGTCGCTG-1_1_1	PB0H	C01	T cell	CTCAAGAAGGTCTTTG-1_1_1	SP0H	C01	B cell
ACTTCGCTCGGAGTGA-1_1_1	BM0H	C10	Progenitor cell	CCTAACCGTCATAGTC-1_1_1	PB0H	C01	T cell	CTCAAGACATGGCTGC-1_1_1	SP0H	C01	B cell
ACTTCGCTCGTTGCCT-1_1_1	BM0H	C11	NKT cell	CCTAACCTCAGATGCT-1_1_1	PB0H	C01	T cell	CTCAAGATCAAAGGAT-1_1_1	SP0H	C01	B cell
ACTTTCAAGCAAGTGC-1_1_1	BM0H	C07	Myeloid cell	CCTAACCTCTCTGACC-1_1_1	PB0H	C01	T cell	CTCAATTGTGTGTGTT-1_1_1	SP0H	C01	B cell
ACTTTCACAGCCGGTT-1_1_1	BM0H	C04	B cell	CCTAAGACATGGAAGC-1_1_1	PB0H	C01	T cell	CTCACTGAGAATCTAG-1_1_1	SP0H	C01	B cell
ACTTTCACATCATCCC-1_1_1	BM0H	C02	Myeloid cell	CCTACGTTCTGTCGCT-1_1_1	PB0H	C01	T cell	CTCACTGAGCAACTTC-1_1_1	SP0H	C01	B cell
ACTTTCATCACTGGTA-1_1_1	BM0H	C05	B cell	CCTATCGCACCAGACC-1_1_1	PB0H	C01	T cell	CTCACTGAGCCTCCAG-1_1_1	SP0H	C01	B cell
ACTTTCATCCCTTCCC-1_1_1	BM0H	C02	Myeloid cell	CCTCAACCAATTGCAC-1_1_1	PB0H	C01	T cell	CTCACTGAGCGTGCTC-1_1_1	SP0H	C01	B cell
ACTTTCATCTTCGTGC-1_1_1	BM0H	C02	Myeloid cell	CCTCAACCACACACGC-1_1_1	PB0H	C01	T cell	CTCACTGAGTTGAAGT-1_1_1	SP0H	C01	B cell
ACTTTGTAGAGGGTCT-1_1_1	BM0H	C03	Myeloid cell	CCTCACAAGACGGAAA-1_1_1	PB0H	C01	T cell	CTCACTGGTTCGGTAT-1_1_1	SP0H	C01	B cell
ACTTTGTAGCCTATCA-1_1_1	BM0H	C02	Myeloid cell	CCTCACAAGCCTAGGA-1_1_1	PB0H	C01	T cell	CTCAGAATCTGCGATA-1_1_1	SP0H	C01	B cell
ACTTTGTCACTGGCCA-1_1_1	BM0H	C03	Myeloid cell	CCTCACATCACTTCTA-1_1_1	PB0H	C01	T cell	CTCAGAATCTTCACAT-1_1_1	SP0H	C01	B cell
ACTTTGTGTACACTCA-1_1_1	BM0H	C08	Myeloid cell	CCTCAGTTCGGAGATG-1_1_1	PB0H	C01	T cell	CTCAGGGTCACTTCTA-1_1_1	SP0H	C01	B cell
ACTTTGTGTACGAGCA-1_1_1	BM0H	C01	Myeloid cell	CCTCATGAGCACTCCG-1_1_1	PB0H	C01	T cell	CTCAGGGTCTGTCAGA-1_1_1	SP0H	C01	B cell
ACTTTGTGTAGCGAGT-1_1_1	BM0H	C02	Myeloid cell	CCTCATGCACTTCAGA-1_1_1	PB0H	C01	T cell	CTCAGTCTCTCTGGTC-1_1_1	SP0H	C01	B cell
ACTTTGTGTCTTCTAT-1_1_1	BM0H	C03	Myeloid cell	CCTCATGTCCTTTGAT-1_1_1	PB0H	C01	T cell	CTCATCGAGGCTTAGG-1_1_1	SP0H	C01	B cell
ACTTTGTTCCGCCTAT-1_1_1	BM0H	C04	B cell	CCTCCAAAGGTGTGAC-1_1_1	PB0H	C01	T cell	CTCATGCGTGGATTTC-1_1_1	SP0H	C01	B cell
ACTTTGTTCCTCACCA-1_1_1	BM0H	C03	Myeloid cell	CCTCCAAGTAAGACCG-1_1_1	PB0H	C01	T cell	CTCATGCTCTATCGGA-1_1_1	SP0H	C01	B cell
AGAAATGAGACAAGCC-1_1_1	BM0H	C06	Myeloid cell	CCTCCAAGTTATCTTC-1_1_1	PB0H	C01	T cell	CTCATTAAGGCACTCC-1_1_1	SP0H	C01	B cell
AGAAATGCAGTAACAA-1_1_1	BM0H	C14	Myeloid cell	CCTCCAATCCAATCTT-1_1_1	PB0H	C01	T cell	CTCATTAGTCATAACC-1_1_1	SP0H	C01	B cell
AGAAATGCATACCAGT-1_1_1	BM0H	C03	Myeloid cell	CCTCTAGAGCGCCATC-1_1_1	PB0H	C01	T cell	CTCATTAGTCCTCCAT-1_1_1	SP0H	C06	B cell
AGAAATGGTATGATCC-1_1_1	BM0H	C05	B cell	CCTCTAGAGGTTGGTG-1_1_1	PB0H	C01	T cell	CTCATTATCTGAGGTT-1_1_1	SP0H	C01	B cell
AGAAATGGTTTGCAGT-1_1_1	BM0H	C04	B cell	CCTCTAGAGTTTCGAC-1_1_1	PB0H	C01	T cell	CTCCAACCATAAGCAA-1_1_1	SP0H	C01	B cell
AGAAATGTCCGTAGTA-1_1_1	BM0H	C03	Myeloid cell	CCTCTAGGTAATACCC-1_1_1	PB0H	C01	T cell	CTCCAACTCGCATTAG-1_1_1	SP0H	C01	B cell
AGAAATGTCCTAAGTG-1_1_1	BM0H	C01	Myeloid cell	CCTCTAGGTACTGGGA-1_1_1	PB0H	C01	T cell	CTCCACAGTACGTGTT-1_1_1	SP0H	C06	B cell
AGAAATGTCGGCATTA-1_1_1	BM0H	C05	B cell	CCTCTAGTCTTGGAAC-1_1_1	PB0H	C01	T cell	CTCCACATCTCGAGTA-1_1_1	SP0H	C01	B cell
AGAACAAAGACGACGT-1_1_1	BM0H	C08	Myeloid cell	CCTCTCCAGGCGTCCT-1_1_1	PB0H	C01	T cell	CTCCATGCAAATCGGG-1_1_1	SP0H	C01	B cell
AGAACAAAGATAGGGA-1_1_1	BM0H	C02	Myeloid cell	CCTCTCCAGTGCAACG-1_1_1	PB0H	C01	T cell	CTCCATGCATTCTCCG-1_1_1	SP0H	C01	B cell
AGAACAAGTTCCGGTG-1_1_1	BM0H	C01	Myeloid cell	CCTCTCCAGTTTGGCT-1_1_1	PB0H	C01	T cell	CTCCATGGTTTCGACA-1_1_1	SP0H	C01	B cell
AGAACAATCACTCGAA-1_1_1	BM0H	C13	Myeloid cell	CCTCTCCGTAAGGAGA-1_1_1	PB0H	C01	T cell	CTCCCAACAACGACTT-1_1_1	SP0H	C01	B cell
AGAACAATCAGTCATG-1_1_1	BM0H	C08	Myeloid cell	CCTCTCCTCGGAATTC-1_1_1	PB0H	C01	T cell	CTCCCAACACTCCACT-1_1_1	SP0H	C01	B cell
AGAACAATCTAGAACC-1_1_1	BM0H	C03	Myeloid cell	CCTGCATGTATAGGGC-1_1_1	PB0H	C01	T cell	CTCCCAAGTGTGTTTG-1_1_1	SP0H	C01	B cell
AGAACCTAGATGACCG-1_1_1	BM0H	C08	Myeloid cell	CCTGTTGAGGACAAGA-1_1_1	PB0H	C01	T cell	CTCCCTCCATAATCGC-1_1_1	SP0H	C01	B cell
AGAACCTTCCAGTGTA-1_1_1	BM0H	C08	Myeloid cell	CCTGTTGGTCCTGGTG-1_1_1	PB0H	C01	T cell	CTCCCTCGTATTGGCT-1_1_1	SP0H	C01	B cell
AGAAGCGAGATTAGTG-1_1_1	BM0H	C05	B cell	CCTGTTGGTTGCGTAT-1_1_1	PB0H	C01	T cell	CTCCCTCTCTGCAGCG-1_1_1	SP0H	C01	B cell
AGAAGCGAGGGCTGAT-1_1_1	BM0H	C07	Myeloid cell	CCTGTTGTCCGCGGAT-1_1_1	PB0H	C01	T cell	CTCCGATGTGATATAG-1_1_1	SP0H	C01	B cell
AGAAGCGAGTTGCTGT-1_1_1	BM0H	C03	Myeloid cell	CCTTCAGAGCGAGTAC-1_1_1	PB0H	C01	T cell	CTCCGATGTGGGTATG-1_1_1	SP0H	C01	B cell
AGAAGCGCAAGGCAAC-1_1_1	BM0H	C07	Myeloid cell	CCTTCAGCATGGAACG-1_1_1	PB0H	C01	T cell	CTCCTTTAGGAGAGGC-1_1_1	SP0H	C01	B cell
AGAAGCGCATCCTATT-1_1_1	BM0H	C03	Myeloid cell	CCTTCAGGTAGAATAC-1_1_1	PB0H	C01	T cell	CTCCTTTAGGTAGCCA-1_1_1	SP0H	C01	B cell
AGAAGCGTCCATACTT-1_1_1	BM0H	C06	Myeloid cell	CCTTCAGGTAGGATAT-1_1_1	PB0H	C01	T cell	CTCCTTTCAGAAATTG-1_1_1	SP0H	C01	B cell
AGAAGCGTCTGAGAAA-1_1_1	BM0H	C02	Myeloid cell	CCTTTGGAGACATGCG-1_1_1	PB0H	C01	T cell	CTCGAGGAGCATGGGT-1_1_1	SP0H	C01	B cell
AGAAGTAAGATGAAGG-1_1_1	BM0H	C08	Myeloid cell	CCTTTGGCAGAGTAAT-1_1_1	PB0H	C01	T cell	CTCGAGGGTTCGTACA-1_1_1	SP0H	C01	B cell
AGAAGTAAGCTAGTTC-1_1_1	BM0H	C01	Myeloid cell	CCTTTGGTCGTCGATA-1_1_1	PB0H	C01	T cell	CTCTCAGAGGGATCTG-1_1_1	SP0H	C01	B cell
AGAAGTAAGGATTCAA-1_1_1	BM0H	C04	B cell	CGAAGGAAGATTTGCC-1_1_1	PB0H	C01	T cell	CTCTCAGGTAGGAAAG-1_1_1	SP0H	C03	B cell
AGAAGTAAGTAATTGG-1_1_1	BM0H	C01	Myeloid cell	CGAAGGAAGGAAGTGA-1_1_1	PB0H	C01	T cell	CTCTCAGTCACTCGAA-1_1_1	SP0H	C01	B cell
AGAAGTACACAAGTGG-1_1_1	BM0H	C05	B cell	CGAAGGAAGTTGGACG-1_1_1	PB0H	C01	T cell	CTCTCGAGTTGGACTT-1_1_1	SP0H	C01	B cell
AGAAGTAGTGCTCGTG-1_1_1	BM0H	C06	Myeloid cell	CGAATTGAGAAACTCA-1_1_1	PB0H	C01	T cell	CTCTGGTCATTGCTTT-1_1_1	SP0H	C06	B cell
AGAAGTAGTGGCTCTG-1_1_1	BM0H	C06	Myeloid cell	CGAATTGGTTCCAGGC-1_1_1	PB0H	C01	T cell	CTCTGGTTCACCCTGT-1_1_1	SP0H	C01	B cell
AGAAGTATCCTATTGT-1_1_1	BM0H	C01	Myeloid cell	CGACAGCCATGACTTG-1_1_1	PB0H	C01	T cell	CTGAATGCAGCACACC-1_1_1	SP0H	C01	B cell
AGACAAAAGGGCGAAG-1_1_1	BM0H	C18	NK cell	CGAGAAGAGGTCCCGT-1_1_1	PB0H	C01	T cell	CTGAATGCAGCTATAC-1_1_1	SP0H	C05	B cell
AGACAAACACGATAGG-1_1_1	BM0H	C03	Myeloid cell	CGAGAAGCAACCGTGC-1_1_1	PB0H	C01	T cell	CTGAGGCGTCAGTCCG-1_1_1	SP0H	C01	B cell
AGACAAAGTAACATCC-1_1_1	BM0H	C04	B cell	CGAGGAAGTATGAGAT-1_1_1	PB0H	C01	T cell	CTGCAGGAGGCACAAC-1_1_1	SP0H	C06	B cell
AGACAAAGTTCGGGTC-1_1_1	BM0H	C03	Myeloid cell	CGAGGCTCACGTACTA-1_1_1	PB0H	C01	T cell	CTGCAGGCACCAGGTC-1_1_1	SP0H	C01	B cell
AGACAAATCATGCATG-1_1_1	BM0H	C01	Myeloid cell	CGAGGCTGTACCTGTA-1_1_1	PB0H	C01	T cell	CTGCAGGGTCGGCTAC-1_1_1	SP0H	C01	B cell
AGACAAATCCAGTGTA-1_1_1	BM0H	C09	B cell	CGAGGCTGTTCTCACC-1_1_1	PB0H	C01	T cell	CTGCATCCACCTGATA-1_1_1	SP0H	C01	B cell
AGACACTAGGTTAAAC-1_1_1	BM0H	C02	Myeloid cell	CGAGTGCAGAAGTCAT-1_1_1	PB0H	C01	T cell	CTGCATCGTCCAAAGG-1_1_1	SP0H	C01	B cell
AGACACTTCTTCCAGC-1_1_1	BM0H	C06	Myeloid cell	CGAGTGCGTGAGATAT-1_1_1	PB0H	C07	T cell	CTGCCATCAAATACAG-1_1_1	SP0H	C01	B cell
AGACAGGAGAGCAGTC-1_1_1	BM0H	C01	Myeloid cell	CGAGTGCTCATAGACC-1_1_1	PB0H	C01	T cell	CTGCCTAAGAAGGGAT-1_1_1	SP0H	C01	B cell
AGACAGGAGATGCTGG-1_1_1	BM0H	C01	Myeloid cell	CGAGTTAAGAGAGTGA-1_1_1	PB0H	C01	T cell	CTGCGAGTCTTCGGTC-1_1_1	SP0H	C01	B cell
AGACAGGAGTTAACGA-1_1_1	BM0H	C06	Myeloid cell	CGAGTTAGTACTGGGA-1_1_1	PB0H	C01	T cell	CTGCTCATCCGATAAC-1_1_1	SP0H	C01	B cell
AGACAGGCAACACACT-1_1_1	BM0H	C05	B cell	CGATCGGAGAGGCGGA-1_1_1	PB0H	C01	T cell	CTGCTCATCCTCACGT-1_1_1	SP0H	C01	B cell
AGACAGGCACACTTAG-1_1_1	BM0H	C11	NKT cell	CGATCGGGTAGATCGG-1_1_1	PB0H	C01	T cell	CTGGCAGAGGCGTCCT-1_1_1	SP0H	C03	B cell
AGACAGGCAGATTAAG-1_1_1	BM0H	C01	Myeloid cell	CGATGCGAGGCTTTCA-1_1_1	PB0H	C01	T cell	CTGGTCTGTTACCCAA-1_1_1	SP0H	C01	B cell
AGACAGGCATAGGTTC-1_1_1	BM0H	C07	Myeloid cell	CGATGCGGTGCGCTCA-1_1_1	PB0H	C01	T cell	CTGGTCTTCTCATTAC-1_1_1	SP0H	C01	B cell
AGACAGGCATCCTTCG-1_1_1	BM0H	C04	B cell	CGATGGCCAATAGTGA-1_1_1	PB0H	C01	T cell	CTGTAGACACCAACAT-1_1_1	SP0H	C03	B cell
AGACCATAGACAAGCC-1_1_1	BM0H	C03	Myeloid cell	CGCAGGTAGCACTCTA-1_1_1	PB0H	C07	T cell	CTGTAGATCTTCCAGC-1_1_1	SP0H	C03	B cell
AGACCATAGACGATAT-1_1_1	BM0H	C02	Myeloid cell	CGCAGGTAGCTGGTGA-1_1_1	PB0H	C01	T cell	CTGTATTGTAGTCGTT-1_1_1	SP0H	C06	B cell
AGACCATCAACGATTC-1_1_1	BM0H	C01	Myeloid cell	CGCAGGTGTGCATTAC-1_1_1	PB0H	C01	T cell	CTGTATTTCGGCAGTC-1_1_1	SP0H	C03	B cell
AGACCATCAAGTGGTG-1_1_1	BM0H	C03	Myeloid cell	CGCAGGTGTTGTGTAC-1_1_1	PB0H	C01	T cell	CTGTCGTGTGACCGTC-1_1_1	SP0H	C01	B cell
AGACCATCAATGTTGC-1_1_1	BM0H	C02	Myeloid cell	CGCAGGTGTTTCGACA-1_1_1	PB0H	C01	T cell	CTGTGAAAGTCCCGGT-1_1_1	SP0H	C01	B cell
AGACCATCAGATACCT-1_1_1	BM0H	C02	Myeloid cell	CGCAGGTTCGTTGTGA-1_1_1	PB0H	C01	T cell	CTGTGAAAGTGGTTAA-1_1_1	SP0H	C01	B cell
AGACCATGTGACAACG-1_1_1	BM0H	C02	Myeloid cell	CGCATAAGTCAAAGTA-1_1_1	PB0H	C01	T cell	CTGTGGGTCCACTTTA-1_1_1	SP0H	C03	B cell
AGACCATGTGCTGTCG-1_1_1	BM0H	C04	B cell	CGCATAAGTCAGGTGA-1_1_1	PB0H	C01	T cell	CTTACCGCAAGCGGAT-1_1_1	SP0H	C01	B cell
AGACCATTCAGGAAAT-1_1_1	BM0H	C05	B cell	CGCATAAGTGAACCGA-1_1_1	PB0H	C01	T cell	CTTACCGCATGACGGA-1_1_1	SP0H	C01	B cell
AGACCATTCCTAGCCT-1_1_1	BM0H	C04	B cell	CGCCAGACAAACACCT-1_1_1	PB0H	C01	T cell	CTTACCGCATGACTTG-1_1_1	SP0H	C06	B cell
AGACCCGCACCCTGTT-1_1_1	BM0H	C04	B cell	CGCCAGAGTGTCTTCC-1_1_1	PB0H	C01	T cell	CTTACCGGTCGAACAG-1_1_1	SP0H	C01	B cell
AGACCCGCAGACACAG-1_1_1	BM0H	C02	Myeloid cell	CGCCAGATCGCCAGAC-1_1_1	PB0H	C01	T cell	CTTACCGGTTGGGTAG-1_1_1	SP0H	C03	B cell
AGACCCGCAGCAGATG-1_1_1	BM0H	C07	Myeloid cell	CGCCATTAGAGGTCGT-1_1_1	PB0H	C01	T cell	CTTACCGTCACTACGA-1_1_1	SP0H	C03	B cell
AGACCCGCATGCCGCA-1_1_1	BM0H	C01	Myeloid cell	CGCCATTTCACCTCGT-1_1_1	PB0H	C01	T cell	CTTAGGAAGATGAAGG-1_1_1	SP0H	C06	B cell
AGACCCGGTAACACCT-1_1_1	BM0H	C01	Myeloid cell	CGCCATTTCAGTAGGG-1_1_1	PB0H	C01	T cell	CTTAGGACAATGTGGG-1_1_1	SP0H	C01	B cell
AGACCCGTCACGTCCT-1_1_1	BM0H	C03	Myeloid cell	CGCGTGAAGTAAATGC-1_1_1	PB0H	C01	T cell	CTTAGGACACACCAGC-1_1_1	SP0H	C01	B cell
AGACCCGTCGGCGATC-1_1_1	BM0H	C01	Myeloid cell	CGCGTGACACAGTATC-1_1_1	PB0H	C01	T cell	CTTAGGAGTGCGAGTA-1_1_1	SP0H	C01	B cell
AGACTCAAGCTCAGAG-1_1_1	BM0H	C08	Myeloid cell	CGCGTGACAGAGGCAT-1_1_1	PB0H	C07	T cell	CTTCAATAGAGTACCG-1_1_1	SP0H	C03	B cell
AGACTCACAAAGTGTA-1_1_1	BM0H	C06	Myeloid cell	CGCGTGACATCGATCA-1_1_1	PB0H	C01	T cell	CTTCAATGTACGCTTA-1_1_1	SP0H	C01	B cell
AGACTCACAGAGATTA-1_1_1	BM0H	C01	Myeloid cell	CGCGTGAGTAGCTTTG-1_1_1	PB0H	C01	T cell	CTTCCGAAGGGTGAAA-1_1_1	SP0H	C05	B cell
AGACTCAGTCTGTCCT-1_1_1	BM0H	C06	Myeloid cell	CGCGTGAGTGGATCAG-1_1_1	PB0H	C01	T cell	CTTCCGACAAATGAAC-1_1_1	SP0H	C01	B cell
AGACTCAGTTCAAACC-1_1_1	BM0H	C03	Myeloid cell	CGCGTGATCAGAGCAG-1_1_1	PB0H	C01	T cell	CTTCCGACAACGTAAA-1_1_1	SP0H	C01	B cell
AGACTCATCATTGGTG-1_1_1	BM0H	C06	Myeloid cell	CGCGTGATCGGCTTGG-1_1_1	PB0H	C01	T cell	CTTCCGAGTTCAATCG-1_1_1	SP0H	C06	B cell
AGACTCATCCTGGCTT-1_1_1	BM0H	C04	B cell	CGGAACCGTGTTACTG-1_1_1	PB0H	C01	T cell	CTTCCGATCCGTGCGA-1_1_1	SP0H	C01	B cell
AGACTCATCTGGACCG-1_1_1	BM0H	C03	Myeloid cell	CGGAATTGTTAGGACG-1_1_1	PB0H	C07	T cell	CTTCCTTCATGTGACT-1_1_1	SP0H	C01	B cell
AGAGAATAGGTGAGCT-1_1_1	BM0H	C03	Myeloid cell	CGGAATTTCCTCAGGG-1_1_1	PB0H	C01	T cell	CTTCGGTAGCCGGAAT-1_1_1	SP0H	C01	B cell
AGAGAATCAATTGGTC-1_1_1	BM0H	C02	Myeloid cell	CGGAATTTCTGACGCG-1_1_1	PB0H	C01	T cell	CTTCTAAGTTTGGGTT-1_1_1	SP0H	C06	B cell
AGAGAATGTACGTGAG-1_1_1	BM0H	C10	Progenitor cell	CGGACACAGGGAGTTC-1_1_1	PB0H	C01	T cell	CTTCTCTAGACTCGAG-1_1_1	SP0H	C01	B cell
AGAGAATGTCCGAAGA-1_1_1	BM0H	C09	B cell	CGGACACGTTGGGTTT-1_1_1	PB0H	C01	T cell	CTTCTCTGTAGATCCT-1_1_1	SP0H	C01	B cell
AGAGAATGTGAGATAT-1_1_1	BM0H	C05	B cell	CGGACACTCCGCAACG-1_1_1	PB0H	C01	T cell	CTTGAGACAGACAAAT-1_1_1	SP0H	C01	B cell
AGAGAATTCTCGCGTT-1_1_1	BM0H	C01	Myeloid cell	CGGACACTCCTGTAAG-1_1_1	PB0H	C01	T cell	CTTGAGAGTTAATCGC-1_1_1	SP0H	C06	B cell
AGAGAGCAGGATGTTA-1_1_1	BM0H	C03	Myeloid cell	CGGACACTCGAACCTA-1_1_1	PB0H	C01	T cell	CTTGATTTCGTTGCCT-1_1_1	SP0H	C01	B cell
AGAGAGCAGGTTTACC-1_1_1	BM0H	C02	Myeloid cell	CGGAGAAGTAGACAAT-1_1_1	PB0H	C01	T cell	CTTGATTTCTGATGGT-1_1_1	SP0H	C01	B cell
AGAGAGCAGTTGAAAC-1_1_1	BM0H	C03	Myeloid cell	CGGGACTAGCTGACCC-1_1_1	PB0H	C01	T cell	CTTTCGGCAGAGTCTT-1_1_1	SP0H	C01	B cell
AGAGAGCCATATGCGT-1_1_1	BM0H	C03	Myeloid cell	CGGGACTAGGGTGGGA-1_1_1	PB0H	C01	T cell	CTTTCGGGTCTAGTGT-1_1_1	SP0H	C01	B cell
AGAGAGCCATCCTTGC-1_1_1	BM0H	C04	B cell	CGGGACTGTGGGACAT-1_1_1	PB0H	C01	T cell	GAAACCTCACACCGCA-1_1_1	SP0H	C01	B cell
AGAGAGCCATTGACAC-1_1_1	BM0H	C03	Myeloid cell	CGGGCATCACCCAAGC-1_1_1	PB0H	C01	T cell	GAAACCTTCAGACCCG-1_1_1	SP0H	C06	B cell
AGAGAGCGTAAGATTG-1_1_1	BM0H	C03	Myeloid cell	CGGGCATCATAATGAG-1_1_1	PB0H	C01	T cell	GAAATGAGTGGACCTC-1_1_1	SP0H	C01	B cell
AGAGAGCGTCAAGCGA-1_1_1	BM0H	C05	B cell	CGGGCATTCACAAGGG-1_1_1	PB0H	C01	T cell	GAACACTGTATCACGT-1_1_1	SP0H	C01	B cell
AGAGAGCTCCTAAGTG-1_1_1	BM0H	C02	Myeloid cell	CGGGTCAAGCTACAAA-1_1_1	PB0H	C07	T cell	GAACACTGTTGCATTG-1_1_1	SP0H	C01	B cell
AGAGAGCTCTGGTTGA-1_1_1	BM0H	C04	B cell	CGGGTCACAGTACTAC-1_1_1	PB0H	C01	T cell	GAACGTTCAAACACGG-1_1_1	SP0H	C01	B cell
AGAGCAGAGCCTATTG-1_1_1	BM0H	C01	Myeloid cell	CGGGTCAGTAATGTGA-1_1_1	PB0H	C07	T cell	GAACTGTGTACGTGAG-1_1_1	SP0H	C01	B cell
AGAGCAGAGCTAGATA-1_1_1	BM0H	C02	Myeloid cell	CGGGTGTAGTCTGTAC-1_1_1	PB0H	C01	T cell	GAAGAATTCACTAGCA-1_1_1	SP0H	C01	B cell
AGAGCAGAGGCGTTAG-1_1_1	BM0H	C06	Myeloid cell	CGGGTGTCAACCTATG-1_1_1	PB0H	C01	T cell	GAAGCGAAGGACTATA-1_1_1	SP0H	C01	B cell
AGAGCAGCAAAGAACT-1_1_1	BM0H	C12	Myeloid cell	CGGTCAGAGGGCATGT-1_1_1	PB0H	C01	T cell	GAAGCGAAGTAACCTC-1_1_1	SP0H	C01	B cell
AGAGCAGCAACACACT-1_1_1	BM0H	C06	Myeloid cell	CGGTCAGCAGCGCGTT-1_1_1	PB0H	C01	T cell	GAAGCGAGTAGTCTGT-1_1_1	SP0H	C01	B cell
AGAGCAGGTGATACCT-1_1_1	BM0H	C02	Myeloid cell	CGGTCAGGTAGAGCTG-1_1_1	PB0H	C01	T cell	GAAGGACTCATAGGCT-1_1_1	SP0H	C01	B cell
AGAGCAGGTGCCTACG-1_1_1	BM0H	C11	NKT cell	CGGTCAGGTCCTCAGG-1_1_1	PB0H	C01	T cell	GAAGTAAAGCACTAAA-1_1_1	SP0H	C01	B cell
AGAGCAGTCAAGTGTC-1_1_1	BM0H	C03	Myeloid cell	CGGTCAGTCCTGTACC-1_1_1	PB0H	C01	T cell	GAATAGAAGACATAAC-1_1_1	SP0H	C01	B cell
AGAGCCCAGTGGTGGT-1_1_1	BM0H	C03	Myeloid cell	CGTAAGTAGCGTGTTT-1_1_1	PB0H	C01	T cell	GAATAGAAGGGAGGTG-1_1_1	SP0H	C01	B cell
AGAGCCCGTCAAAGTA-1_1_1	BM0H	C04	B cell	CGTAAGTCATCCGAAT-1_1_1	PB0H	C01	T cell	GAATAGAGTTGCTGAT-1_1_1	SP0H	C01	B cell
AGAGCCCGTCATCCGG-1_1_1	BM0H	C07	Myeloid cell	CGTAAGTTCCCTCGAT-1_1_1	PB0H	C01	T cell	GAATCACGTTCGGCGT-1_1_1	SP0H	C01	B cell
AGAGCCCGTTATCTGG-1_1_1	BM0H	C01	Myeloid cell	CGTAATGGTACGTTCA-1_1_1	PB0H	C01	T cell	GAATCACTCCGAGTGC-1_1_1	SP0H	C03	B cell
AGAGCCCGTTCAACGT-1_1_1	BM0H	C01	Myeloid cell	CGTAGTACATCTATCT-1_1_1	PB0H	C01	T cell	GAATCGTCAACTGAAA-1_1_1	SP0H	C01	B cell
AGAGCCCTCAAACCCA-1_1_1	BM0H	C05	B cell	CGTCAAAAGCTACAAA-1_1_1	PB0H	C01	T cell	GAATCGTGTCGACTGC-1_1_1	SP0H	C01	B cell
AGAGCCCTCATCTATC-1_1_1	BM0H	C06	Myeloid cell	CGTCAAAGTACGGCAA-1_1_1	PB0H	C01	T cell	GACACGCGTACAATAG-1_1_1	SP0H	C01	B cell
AGAGCCCTCCAACACA-1_1_1	BM0H	C11	NKT cell	CGTCAAAGTTAGGAGC-1_1_1	PB0H	C01	T cell	GACATCATCCTGGCTT-1_1_1	SP0H	C01	B cell
AGATAGAAGATGATTG-1_1_1	BM0H	C05	B cell	CGTCCATGTATACAGA-1_1_1	PB0H	C01	T cell	GACATCATCGTCAGAT-1_1_1	SP0H	C06	B cell
AGATAGATCACTTGTT-1_1_1	BM0H	C07	Myeloid cell	CGTGAATAGAGGTATT-1_1_1	PB0H	C01	T cell	GACCAATAGAGATCGC-1_1_1	SP0H	C01	B cell
AGATAGATCGCATTGA-1_1_1	BM0H	C01	Myeloid cell	CGTGAATCAACGGGTA-1_1_1	PB0H	C01	T cell	GACCAATCAAACACGG-1_1_1	SP0H	C06	B cell
AGATAGATCGCTTAAG-1_1_1	BM0H	C07	Myeloid cell	CGTGATAAGTCCCAGC-1_1_1	PB0H	C01	T cell	GACCCAGAGGTAACTA-1_1_1	SP0H	C01	B cell
AGATCCAAGACTAAGT-1_1_1	BM0H	C04	B cell	CGTGATACACCACTGG-1_1_1	PB0H	C01	T cell	GACCCAGGTCCGGTCA-1_1_1	SP0H	C06	B cell
AGATCCAAGCACTCTA-1_1_1	BM0H	C05	B cell	CGTGCTTAGAGTAACT-1_1_1	PB0H	C01	T cell	GACCCAGGTGACAACG-1_1_1	SP0H	C01	B cell
AGATCCAAGCTCTTCC-1_1_1	BM0H	C16	Myeloid cell	CGTGCTTAGGAATCGC-1_1_1	PB0H	C07	T cell	GACCCTTCATCCCACT-1_1_1	SP0H	C01	B cell
AGATCCACACTGTCCT-1_1_1	BM0H	C03	Myeloid cell	CGTGTCTAGCTGGAGT-1_1_1	PB0H	C01	T cell	GACCCTTTCTGCCTGT-1_1_1	SP0H	C01	B cell
AGATCCACAGGCCCTA-1_1_1	BM0H	C02	Myeloid cell	CGTGTCTCATGATCTG-1_1_1	PB0H	C01	T cell	GACCGTGAGAACTGAT-1_1_1	SP0H	C01	B cell
AGATCCAGTGGTCTCG-1_1_1	BM0H	C02	Myeloid cell	CGTGTCTGTGGTCCCA-1_1_1	PB0H	C01	T cell	GACCGTGGTAGACTGG-1_1_1	SP0H	C06	B cell
AGATCGTAGACAGCTG-1_1_1	BM0H	C02	Myeloid cell	CGTGTCTTCCGACAGC-1_1_1	PB0H	C01	T cell	GACCGTGGTCATCGGC-1_1_1	SP0H	C03	B cell
AGATCGTAGGTGCCTC-1_1_1	BM0H	C06	Myeloid cell	CGTTAGAAGAAGCGGG-1_1_1	PB0H	C07	T cell	GACCGTGGTGTTGATC-1_1_1	SP0H	C01	B cell
AGATCGTAGTTGCGAG-1_1_1	BM0H	C07	Myeloid cell	CGTTAGACAGTTGTCA-1_1_1	PB0H	C01	T cell	GACCGTGTCCACCTGT-1_1_1	SP0H	C01	B cell
AGATCGTCACTCCCTA-1_1_1	BM0H	C02	Myeloid cell	CGTTCTGGTTCAGTAC-1_1_1	PB0H	C01	T cell	GACTATGCATGGGTTT-1_1_1	SP0H	C01	B cell
AGATCGTCATCCAATG-1_1_1	BM0H	C04	B cell	CGTTGGGCATGTCGTA-1_1_1	PB0H	C07	T cell	GACTATGTCCCTCTAG-1_1_1	SP0H	C01	B cell
AGATCGTGTCTTTATC-1_1_1	BM0H	C01	Myeloid cell	CGTTGGGTCAAGGAGC-1_1_1	PB0H	C01	T cell	GACTATGTCGTAGAGG-1_1_1	SP0H	C01	B cell
AGATCGTGTGTAACGG-1_1_1	BM0H	C14	Myeloid cell	CTAACCCGTGTACATC-1_1_1	PB0H	C01	T cell	GACTCAACAAACTCGT-1_1_1	SP0H	C01	B cell
AGATCGTGTTCCACGG-1_1_1	BM0H	C01	Myeloid cell	CTAAGTGAGATCACCT-1_1_1	PB0H	C01	T cell	GACTCAATCGAGATAA-1_1_1	SP0H	C01	B cell
AGATCGTTCACGTAGT-1_1_1	BM0H	C16	Myeloid cell	CTAAGTGCAAATTGCC-1_1_1	PB0H	C01	T cell	GACTCAATCTTCCTAA-1_1_1	SP0H	C01	B cell
AGATCGTTCCATACTT-1_1_1	BM0H	C09	B cell	CTAAGTGTCCATTCGC-1_1_1	PB0H	C01	T cell	GACTCTCCACCGTCGA-1_1_1	SP0H	C01	B cell
AGATCGTTCCTAGCTC-1_1_1	BM0H	C03	Myeloid cell	CTACAGAAGTCAGGGT-1_1_1	PB0H	C01	T cell	GACTGATAGCGTCGAA-1_1_1	SP0H	C01	B cell
AGATGAAAGGCTAACG-1_1_1	BM0H	C04	B cell	CTACATTAGAAGAGCA-1_1_1	PB0H	C01	T cell	GACTGATAGTCTAACC-1_1_1	SP0H	C01	B cell
AGATGAAAGTGAGCCA-1_1_1	BM0H	C01	Myeloid cell	CTACATTCAAATTGCC-1_1_1	PB0H	C01	T cell	GAGAAATTCGGCTGAC-1_1_1	SP0H	C03	B cell
AGATGAAGTAACGATA-1_1_1	BM0H	C08	Myeloid cell	CTACATTCACTTGACA-1_1_1	PB0H	C01	T cell	GAGACCCTCCGCAACG-1_1_1	SP0H	C01	B cell
AGATGAAGTGCAGGAT-1_1_1	BM0H	C05	B cell	CTACATTGTAGTAAGT-1_1_1	PB0H	C01	T cell	GAGATGGGTGACTCTA-1_1_1	SP0H	C06	B cell
AGATGAAGTTGGTGTT-1_1_1	BM0H	C02	Myeloid cell	CTACCCAAGTCTAACC-1_1_1	PB0H	C01	T cell	GAGCCTGAGAACGCGT-1_1_1	SP0H	C01	B cell
AGATGAATCGGTTAGT-1_1_1	BM0H	C02	Myeloid cell	CTACCCAGTATAGGAT-1_1_1	PB0H	C01	T cell	GAGCCTGGTTTCCATT-1_1_1	SP0H	C01	B cell
AGATGCTCAAATAGCA-1_1_1	BM0H	C02	Myeloid cell	CTACCCATCAAAGGAT-1_1_1	PB0H	C01	T cell	GAGCCTGTCACTGAAC-1_1_1	SP0H	C01	B cell
AGATGCTCAAGGTCTT-1_1_1	BM0H	C06	Myeloid cell	CTACCTGAGGATACAT-1_1_1	PB0H	C01	T cell	GAGCCTGTCGGTATGT-1_1_1	SP0H	C01	B cell
AGATGCTCAGTCTGGC-1_1_1	BM0H	C22	Myeloid cell	CTACCTGCAGAGGTTG-1_1_1	PB0H	C01	T cell	GAGCCTGTCTACACAG-1_1_1	SP0H	C03	B cell
AGATGCTGTCTGTGAT-1_1_1	BM0H	C07	Myeloid cell	CTACGGGAGGGCAAGG-1_1_1	PB0H	C01	T cell	GAGCTGCCAACCCTCT-1_1_1	SP0H	C01	B cell
AGATGCTGTCTTAGTG-1_1_1	BM0H	C01	Myeloid cell	CTACGGGGTCCTGGTG-1_1_1	PB0H	C01	T cell	GAGGCCTGTCCAAGAG-1_1_1	SP0H	C01	B cell
AGATGCTTCACGAACT-1_1_1	BM0H	C02	Myeloid cell	CTACTATGTCGGTAAG-1_1_1	PB0H	C01	T cell	GAGGGATAGACTCGAG-1_1_1	SP0H	C06	B cell
AGATGCTTCATGCCGG-1_1_1	BM0H	C03	Myeloid cell	CTAGACATCACGATCA-1_1_1	PB0H	C01	T cell	GAGGGATGTCACGCTG-1_1_1	SP0H	C01	B cell
AGATGCTTCGTGTTCC-1_1_1	BM0H	C06	Myeloid cell	CTAGGTAAGTCGCCCA-1_1_1	PB0H	C01	T cell	GAGGGATTCTTGGAAC-1_1_1	SP0H	C01	B cell
AGATGCTTCTAGGAAA-1_1_1	BM0H	C01	Myeloid cell	CTAGGTAGTAGGTACG-1_1_1	PB0H	C01	T cell	GAGGGTAAGAGCAACC-1_1_1	SP0H	C03	B cell
AGATGCTTCTGCTCTG-1_1_1	BM0H	C03	Myeloid cell	CTAGGTAGTTCGGACC-1_1_1	PB0H	C01	T cell	GAGGGTAAGCAAGTCG-1_1_1	SP0H	C01	B cell
AGCATCAAGGGAGTTC-1_1_1	BM0H	C01	Myeloid cell	CTATAGGGTATGGAGC-1_1_1	PB0H	C01	T cell	GAGGGTAGTGTTTACG-1_1_1	SP0H	C06	B cell
AGCATCAAGTTCTCTT-1_1_1	BM0H	C03	Myeloid cell	CTATAGGTCGACGACC-1_1_1	PB0H	C01	T cell	GAGTCATAGAACCGCA-1_1_1	SP0H	C01	B cell
AGCATCACACGACAGA-1_1_1	BM0H	C03	Myeloid cell	CTATCCGAGAACGCGT-1_1_1	PB0H	C01	T cell	GAGTCTATCTCTCAAT-1_1_1	SP0H	C01	B cell
AGCATCACACTTCAAG-1_1_1	BM0H	C08	Myeloid cell	CTATCCGTCCACCTGT-1_1_1	PB0H	C01	T cell	GAGTGAGCAGTGCGCT-1_1_1	SP0H	C01	B cell
AGCATCACATGTGCCG-1_1_1	BM0H	C06	Myeloid cell	CTCAACCAGACTGTTC-1_1_1	PB0H	C01	T cell	GAGTTTGCAGGGAGAG-1_1_1	SP0H	C01	B cell
AGCATCAGTATGAAAC-1_1_1	BM0H	C09	B cell	CTCAAGACACAAACGG-1_1_1	PB0H	C01	T cell	GAGTTTGCATTAGGCT-1_1_1	SP0H	C01	B cell
AGCATCAGTTTCGCTC-1_1_1	BM0H	C12	Myeloid cell	CTCAAGACAGCTCCTT-1_1_1	PB0H	C01	T cell	GAGTTTGTCGATACTG-1_1_1	SP0H	C01	B cell
AGCATCATCCTCAGAA-1_1_1	BM0H	C05	B cell	CTCAAGATCGGTCGAC-1_1_1	PB0H	C01	T cell	GATCACAAGGAACGCT-1_1_1	SP0H	C01	B cell
AGCATCATCGCTTGCT-1_1_1	BM0H	C08	Myeloid cell	CTCAAGATCTAATTCC-1_1_1	PB0H	C01	T cell	GATCAGTCATCCGAGC-1_1_1	SP0H	C01	B cell
AGCATCATCGGCTGAC-1_1_1	BM0H	C06	Myeloid cell	CTCACTGAGTCATAGA-1_1_1	PB0H	C01	T cell	GATCAGTGTGCTCTCT-1_1_1	SP0H	C01	B cell
AGCCAATAGGCGTTAG-1_1_1	BM0H	C03	Myeloid cell	CTCACTGCATGGCGCT-1_1_1	PB0H	C01	T cell	GATCCCTAGTCGCTAT-1_1_1	SP0H	C06	B cell
AGCCAATCATGACAAA-1_1_1	BM0H	C04	B cell	CTCAGAAAGTAACGTA-1_1_1	PB0H	C07	T cell	GATCGTAAGATCACTC-1_1_1	SP0H	C01	B cell
AGCCAATGTTTCGTGA-1_1_1	BM0H	C01	Myeloid cell	CTCAGAACAATTGCTG-1_1_1	PB0H	C01	T cell	GATCGTAAGCCGTCGT-1_1_1	SP0H	C03	B cell
AGCCAATTCATTCTTG-1_1_1	BM0H	C09	B cell	CTCAGAACACAGCCTG-1_1_1	PB0H	C01	T cell	GATCGTAAGTTGTAAG-1_1_1	SP0H	C01	B cell
AGCCAATTCGTGGACC-1_1_1	BM0H	C02	Myeloid cell	CTCAGAATCTGTGCTC-1_1_1	PB0H	C01	T cell	GATCGTAGTTTCGTGA-1_1_1	SP0H	C06	B cell
AGCCAATTCTCAGAAC-1_1_1	BM0H	C01	Myeloid cell	CTCAGGGTCCAGTGTA-1_1_1	PB0H	C01	T cell	GATCGTATCATGAGGG-1_1_1	SP0H	C06	B cell
AGCCAATTCTGTCTCG-1_1_1	BM0H	C02	Myeloid cell	CTCAGGGTCTATGTGG-1_1_1	PB0H	C01	T cell	GATCGTATCGGAAACG-1_1_1	SP0H	C01	B cell
AGCCACGAGGACATCG-1_1_1	BM0H	C04	B cell	CTCAGTCAGTTTCGAC-1_1_1	PB0H	C01	T cell	GATCGTATCTCATGCC-1_1_1	SP0H	C01	B cell
AGCCACGCAACTGAAA-1_1_1	BM0H	C04	B cell	CTCAGTCGTCCGGCAT-1_1_1	PB0H	C01	T cell	GATCGTATCTCATTGT-1_1_1	SP0H	C01	B cell
AGCCACGGTGTGTCGC-1_1_1	BM0H	C03	Myeloid cell	CTCAGTCGTTGTGCCG-1_1_1	PB0H	C01	T cell	GATCGTATCTGGGTCG-1_1_1	SP0H	C01	B cell
AGCCAGCAGCAGTACG-1_1_1	BM0H	C06	Myeloid cell	CTCATCGCAACTGATC-1_1_1	PB0H	C01	T cell	GATGACTCACAAATCC-1_1_1	SP0H	C03	B cell
AGCCAGCAGCTCTTCC-1_1_1	BM0H	C07	Myeloid cell	CTCATCGCACAGCCTG-1_1_1	PB0H	C01	T cell	GATGACTTCGACGTCG-1_1_1	SP0H	C01	B cell
AGCCAGCAGGGTACGT-1_1_1	BM0H	C02	Myeloid cell	CTCATCGGTGTACAGG-1_1_1	PB0H	C01	T cell	GATGACTTCGTCCTTG-1_1_1	SP0H	C01	B cell
AGCCAGCCAACCCGCA-1_1_1	BM0H	C16	Myeloid cell	CTCATCGGTGTGATGG-1_1_1	PB0H	C01	T cell	GATGAGGAGGGACAGG-1_1_1	SP0H	C01	B cell
AGCCAGCCACTAACCA-1_1_1	BM0H	C05	B cell	CTCATCGTCACACCGG-1_1_1	PB0H	C01	T cell	GATGAGGCAGGTCCCA-1_1_1	SP0H	C01	B cell
AGCCAGCTCGGTATGT-1_1_1	BM0H	C04	B cell	CTCATCGTCCAGTACA-1_1_1	PB0H	C01	T cell	GATGATCCATGTTACG-1_1_1	SP0H	C01	B cell
AGCCAGCTCGTAACCA-1_1_1	BM0H	C07	Myeloid cell	CTCATCGTCGCTGCGA-1_1_1	PB0H	C01	T cell	GATGATCGTCGTGCCA-1_1_1	SP0H	C01	B cell
AGCGATTAGTAAGAGG-1_1_1	BM0H	C01	Myeloid cell	CTCATCGTCTTTGCTA-1_1_1	PB0H	C01	T cell	GATGATCGTTCTCCCA-1_1_1	SP0H	C03	B cell
AGCGATTAGTGGATTA-1_1_1	BM0H	C01	Myeloid cell	CTCATTAGTCACTACA-1_1_1	PB0H	C01	T cell	GATGATCTCGGTTGTA-1_1_1	SP0H	C01	B cell
AGCGATTCACTACACA-1_1_1	BM0H	C05	B cell	CTCATTATCAAGATAG-1_1_1	PB0H	C01	T cell	GATGCTATCCATAGAC-1_1_1	SP0H	C06	B cell
AGCGATTGTCGTCAGC-1_1_1	BM0H	C08	Myeloid cell	CTCCAACGTACGATCT-1_1_1	PB0H	C01	T cell	GATGCTATCTGGGAGA-1_1_1	SP0H	C03	B cell
AGCGATTGTTCCTAAG-1_1_1	BM0H	C22	Myeloid cell	CTCCACAAGGTGCCTC-1_1_1	PB0H	C01	T cell	GATGGAGAGTAGAGTT-1_1_1	SP0H	C01	B cell
AGCGATTTCAAGAGGC-1_1_1	BM0H	C11	NKT cell	CTCCACAAGTTGGCTT-1_1_1	PB0H	C01	T cell	GATGGAGCATGGGTTT-1_1_1	SP0H	C01	B cell
AGCGATTTCATCCTAT-1_1_1	BM0H	C03	Myeloid cell	CTCCATGAGCCACAAG-1_1_1	PB0H	C01	T cell	GATGGAGTCACTCCGT-1_1_1	SP0H	C01	B cell
AGCGATTTCGCGCCAA-1_1_1	BM0H	C01	Myeloid cell	CTCCATGAGCTAAGTA-1_1_1	PB0H	C01	T cell	GATGGAGTCCGATCTC-1_1_1	SP0H	C01	B cell
AGCGCCACAAGTATCC-1_1_1	BM0H	C08	Myeloid cell	CTCCATGTCATTGAGC-1_1_1	PB0H	C01	T cell	GATGTTGTCTTTGATC-1_1_1	SP0H	C01	B cell
AGCGCCACAGAAGCTG-1_1_1	BM0H	C01	Myeloid cell	CTCCCAAAGAGATTCA-1_1_1	PB0H	C01	T cell	GATTCGACAGTGTGGA-1_1_1	SP0H	C03	B cell
AGCGCCAGTGAGCGAT-1_1_1	BM0H	C09	B cell	CTCCCAATCACACCCT-1_1_1	PB0H	C01	T cell	GATTCGATCAGGGATG-1_1_1	SP0H	C01	B cell
AGCGCCATCCCTCGAT-1_1_1	BM0H	C02	Myeloid cell	CTCCCAATCTGAGGCC-1_1_1	PB0H	C01	T cell	GATTCGATCGCCCAGA-1_1_1	SP0H	C06	B cell
AGCGCCATCCTAGAGT-1_1_1	BM0H	C14	Myeloid cell	CTCCCTCAGAAATTCG-1_1_1	PB0H	C01	T cell	GATTCTTCAGCCGTCA-1_1_1	SP0H	C01	B cell
AGCGCTGAGAACAGGA-1_1_1	BM0H	C07	Myeloid cell	CTCCCTCGTACCGGCT-1_1_1	PB0H	C01	T cell	GCAACCGCACGCTGCA-1_1_1	SP0H	C01	B cell
AGCGCTGAGATCCCAT-1_1_1	BM0H	C07	Myeloid cell	CTCCCTCTCACGTAGT-1_1_1	PB0H	C01	T cell	GCAACCGTCGAGAAGC-1_1_1	SP0H	C01	B cell
AGCGCTGAGCCTGCCA-1_1_1	BM0H	C07	Myeloid cell	CTCCTCCCACGATTCA-1_1_1	PB0H	C01	T cell	GCAACCGTCGTGCGAC-1_1_1	SP0H	C01	B cell
AGCGCTGAGCGTCAGA-1_1_1	BM0H	C06	Myeloid cell	CTCCTTTTCAACTGAC-1_1_1	PB0H	C01	T cell	GCACGGTAGTAACCGG-1_1_1	SP0H	C01	B cell
AGCGCTGAGGCTGTAG-1_1_1	BM0H	C14	Myeloid cell	CTCGAGGCATGAAGGC-1_1_1	PB0H	C01	T cell	GCACGGTCAAAGACGC-1_1_1	SP0H	C01	B cell
AGCGCTGCAAAGCTCT-1_1_1	BM0H	C02	Myeloid cell	CTCGAGGGTCGAGCAA-1_1_1	PB0H	C01	T cell	GCACGTGCACTGGCCA-1_1_1	SP0H	C06	B cell
AGCGCTGCAGCGCGTT-1_1_1	BM0H	C02	Myeloid cell	CTCGAGGTCATGTCAG-1_1_1	PB0H	C01	T cell	GCACGTGCAGACATCT-1_1_1	SP0H	C01	B cell
AGCGCTGCATCGGTTA-1_1_1	BM0H	C11	NKT cell	CTCTCAGGTACAAACA-1_1_1	PB0H	C01	T cell	GCACGTGGTAAGAACT-1_1_1	SP0H	C06	B cell
AGCGCTGGTCCAGCCA-1_1_1	BM0H	C13	Myeloid cell	CTCTCAGGTCTCTCTG-1_1_1	PB0H	C01	T cell	GCACGTGGTCTGATAC-1_1_1	SP0H	C01	B cell
AGCGCTGGTGATTCTG-1_1_1	BM0H	C01	Myeloid cell	CTCTCAGTCGAGAGCA-1_1_1	PB0H	C01	T cell	GCAGCTGAGGTCGTGA-1_1_1	SP0H	C01	B cell
AGCGCTGGTGCAACGA-1_1_1	BM0H	C05	B cell	CTCTCAGTCTGTTCAT-1_1_1	PB0H	C01	T cell	GCAGGCTAGTCAGGGT-1_1_1	SP0H	C01	B cell
AGCGCTGTCAAAGGTA-1_1_1	BM0H	C01	Myeloid cell	CTCTCGACATTATGCG-1_1_1	PB0H	C01	T cell	GCAGTTACACGCTGAC-1_1_1	SP0H	C01	B cell
AGCGCTGTCCAGCCTT-1_1_1	BM0H	C05	B cell	CTCTCGATCATGTCTT-1_1_1	PB0H	C01	T cell	GCATCGGAGCCTCACG-1_1_1	SP0H	C01	B cell
AGCGCTGTCCGGCAAC-1_1_1	BM0H	C02	Myeloid cell	CTCTCGATCGGAAACG-1_1_1	PB0H	C01	T cell	GCATCGGGTAGACACG-1_1_1	SP0H	C01	B cell
AGCGCTGTCCGTGTAA-1_1_1	BM0H	C02	Myeloid cell	CTCTGGTGTATCACCA-1_1_1	PB0H	C01	T cell	GCATCGGTCATGAGAA-1_1_1	SP0H	C03	B cell
AGCGCTGTCCTCAGGG-1_1_1	BM0H	C01	Myeloid cell	CTGAATGCACGACCTG-1_1_1	PB0H	C01	T cell	GCATCTCAGTAGCAAT-1_1_1	SP0H	C01	B cell
AGCGTATAGAATTGTG-1_1_1	BM0H	C02	Myeloid cell	CTGAGCGAGACAACTA-1_1_1	PB0H	C01	T cell	GCATCTCGTACCTTCC-1_1_1	SP0H	C01	B cell
AGCGTATAGCCTCCAG-1_1_1	BM0H	C04	B cell	CTGAGCGGTAAGTTGA-1_1_1	PB0H	C01	T cell	GCATCTCTCTCCTGTG-1_1_1	SP0H	C01	B cell
AGCGTATAGGTACAGC-1_1_1	BM0H	C05	B cell	CTGAGCGGTCCGGACT-1_1_1	PB0H	C01	T cell	GCATTAGAGTTACTCG-1_1_1	SP0H	C03	B cell
AGCGTATAGTGCGCTC-1_1_1	BM0H	C03	Myeloid cell	CTGAGGCCATCTGGGC-1_1_1	PB0H	C01	T cell	GCATTAGGTGTCGATT-1_1_1	SP0H	C01	B cell
AGCGTATCAACGATTC-1_1_1	BM0H	C06	Myeloid cell	CTGAGGCGTCACATTG-1_1_1	PB0H	C01	T cell	GCCAACGCAAAGGATT-1_1_1	SP0H	C01	B cell
AGCGTATCATAGAATG-1_1_1	BM0H	C02	Myeloid cell	CTGATCCAGCAGCAGT-1_1_1	PB0H	C15	T cell	GCCAGCAAGAAGCGAA-1_1_1	SP0H	C01	B cell
AGCGTATGTCCTCAGG-1_1_1	BM0H	C07	Myeloid cell	CTGATCCCATGAGAAT-1_1_1	PB0H	C01	T cell	GCCAGCACATTCGGGC-1_1_1	SP0H	C01	B cell
AGCGTATGTGCTCCGA-1_1_1	BM0H	C10	Progenitor cell	CTGATCCTCAACTGGT-1_1_1	PB0H	C01	T cell	GCCAGCATCCGTGTGG-1_1_1	SP0H	C01	B cell
AGCGTATGTGTTCGTA-1_1_1	BM0H	C01	Myeloid cell	CTGCAGGAGGTAGATT-1_1_1	PB0H	C01	T cell	GCCAGGTGTACGTACT-1_1_1	SP0H	C01	B cell
AGCGTATTCAGCTTCC-1_1_1	BM0H	C08	Myeloid cell	CTGCAGGCATAATCCG-1_1_1	PB0H	C01	T cell	GCCAGGTTCAGTGGGA-1_1_1	SP0H	C01	B cell
AGCGTCGAGAAGCTGC-1_1_1	BM0H	C04	B cell	CTGCATCCACCGAATT-1_1_1	PB0H	C01	T cell	GCCAGGTTCGCCGTGA-1_1_1	SP0H	C01	B cell
AGCGTCGAGACGCATG-1_1_1	BM0H	C04	B cell	CTGCATCCATTCGATG-1_1_1	PB0H	C01	T cell	GCCAGTGGTGCCCACA-1_1_1	SP0H	C01	B cell
AGCGTCGAGATGGTAT-1_1_1	BM0H	C12	Myeloid cell	CTGCCATGTATCGTAC-1_1_1	PB0H	C01	T cell	GCCAGTGTCGAACCTA-1_1_1	SP0H	C01	B cell
AGCGTCGAGCCTCTGG-1_1_1	BM0H	C04	B cell	CTGCCATGTTGTCCCT-1_1_1	PB0H	C07	T cell	GCCATGGTCCTTCGAC-1_1_1	SP0H	C01	B cell
AGCGTCGCACGTGTGC-1_1_1	BM0H	C03	Myeloid cell	CTGCCTACAACAACAA-1_1_1	PB0H	C01	T cell	GCCCGAAGTTCACGAT-1_1_1	SP0H	C06	B cell
AGCGTCGCAGTAGATA-1_1_1	BM0H	C01	Myeloid cell	CTGCCTAGTCCAACGC-1_1_1	PB0H	C01	T cell	GCCCGAATCTTTCCGG-1_1_1	SP0H	C01	B cell
AGCGTCGGTCTAGGCC-1_1_1	BM0H	C13	Myeloid cell	CTGCCTATCCGTAGTA-1_1_1	PB0H	C01	T cell	GCCGATGAGAGTTGCG-1_1_1	SP0H	C01	B cell
AGCGTCGGTGCCTTTC-1_1_1	BM0H	C14	Myeloid cell	CTGCGAGCATGTGGTT-1_1_1	PB0H	C01	T cell	GCCGATGAGGAGGGTG-1_1_1	SP0H	C01	B cell
AGCGTCGTCCGTTGAA-1_1_1	BM0H	C12	Myeloid cell	CTGCGAGGTCTCACGG-1_1_1	PB0H	C01	T cell	GCCGATGGTACAGCGA-1_1_1	SP0H	C01	B cell
AGCTACAAGCCTCGTG-1_1_1	BM0H	C11	NKT cell	CTGCGAGGTTGGCCGT-1_1_1	PB0H	C01	T cell	GCCGATGGTAGAATGT-1_1_1	SP0H	C01	B cell
AGCTACACAGACACCC-1_1_1	BM0H	C03	Myeloid cell	CTGCTCAGTTTGTTGG-1_1_1	PB0H	C01	T cell	GCCGATGGTCAAATCC-1_1_1	SP0H	C01	B cell
AGCTACACATGTACGT-1_1_1	BM0H	C03	Myeloid cell	CTGCTCATCTATTTCG-1_1_1	PB0H	C01	T cell	GCCGATGGTGCCTAAT-1_1_1	SP0H	C05	B cell
AGCTACAGTGACAGGT-1_1_1	BM0H	C02	Myeloid cell	CTGGACGAGGGTCAAC-1_1_1	PB0H	C01	T cell	GCCGATGGTGTAAATG-1_1_1	SP0H	C01	B cell
AGCTACAGTGATACAA-1_1_1	BM0H	C01	Myeloid cell	CTGGACGCACGCCAGT-1_1_1	PB0H	C07	T cell	GCCGATGGTTGCAAGG-1_1_1	SP0H	C01	B cell
AGCTACAGTTCTTGTT-1_1_1	BM0H	C08	Myeloid cell	CTGGCAGCATCCGGCA-1_1_1	PB0H	C01	T cell	GCCGATGTCAAGCTTG-1_1_1	SP0H	C01	B cell
AGCTACATCCACGTAA-1_1_1	BM0H	C09	B cell	CTGGCAGGTGCTGCAC-1_1_1	PB0H	C07	T cell	GCCGTGAAGGGTTTCT-1_1_1	SP0H	C01	B cell
AGCTACATCCCTCATG-1_1_1	BM0H	C01	Myeloid cell	CTGGCAGTCATTTCGT-1_1_1	PB0H	C01	T cell	GCCGTGATCAGCCTCT-1_1_1	SP0H	C01	B cell
AGCTACATCCTCTGCA-1_1_1	BM0H	C03	Myeloid cell	CTGGTCTAGATTGCGG-1_1_1	PB0H	C01	T cell	GCCGTGATCATGCTAG-1_1_1	SP0H	C01	B cell
AGCTACATCGCCGAAC-1_1_1	BM0H	C05	B cell	CTGGTCTAGCTTCTAG-1_1_1	PB0H	C01	T cell	GCCTGTTGTATATGGA-1_1_1	SP0H	C01	B cell
AGCTCAAAGGAATTAC-1_1_1	BM0H	C02	Myeloid cell	CTGGTCTAGTGGTGGT-1_1_1	PB0H	C01	T cell	GCCTGTTGTGACGCCT-1_1_1	SP0H	C06	B cell
AGCTCAAAGTTGTACC-1_1_1	BM0H	C09	B cell	CTGGTCTGTGCATTAC-1_1_1	PB0H	C01	T cell	GCCTGTTTCATTGAGC-1_1_1	SP0H	C01	B cell
AGCTCAAGTCTAGGCC-1_1_1	BM0H	C04	B cell	CTGTACCAGTTGCATC-1_1_1	PB0H	C01	T cell	GCGAGAAAGGAATTAC-1_1_1	SP0H	C01	B cell
AGCTCAATCAAGTCTG-1_1_1	BM0H	C14	Myeloid cell	CTGTACCCAAGCCTGC-1_1_1	PB0H	C01	T cell	GCGAGAAGTTCCAGGC-1_1_1	SP0H	C05	B cell
AGCTTCCCAAGCGATG-1_1_1	BM0H	C01	Myeloid cell	CTGTACCGTGCTAGCC-1_1_1	PB0H	C01	T cell	GCGAGAATCCTCACGT-1_1_1	SP0H	C01	B cell
AGCTTCCCAAGCGCAA-1_1_1	BM0H	C04	B cell	CTGTACCGTTGTGTAC-1_1_1	PB0H	C01	T cell	GCGATCGAGCTAGAGC-1_1_1	SP0H	C06	B cell
AGCTTCCCACTGCTTC-1_1_1	BM0H	C03	Myeloid cell	CTGTAGAGTTACGTAC-1_1_1	PB0H	C01	T cell	GCGGATCAGGGACCAT-1_1_1	SP0H	C01	B cell
AGCTTCCTCAGGGTAG-1_1_1	BM0H	C02	Myeloid cell	CTGTATTTCAGCGTCG-1_1_1	PB0H	C01	T cell	GCGTTTCAGGCGTTAG-1_1_1	SP0H	C01	B cell
AGCTTCCTCATGGGAG-1_1_1	BM0H	C14	Myeloid cell	CTGTCGTGTATTCTCT-1_1_1	PB0H	C01	T cell	GCGTTTCGTAACATCC-1_1_1	SP0H	C03	B cell
AGCTTCCTCGCTCCTA-1_1_1	BM0H	C05	B cell	CTGTGGGCATTGGATC-1_1_1	PB0H	C01	T cell	GCGTTTCGTAGAGGAA-1_1_1	SP0H	C01	B cell
AGGAAATAGAGCCGTA-1_1_1	BM0H	C04	B cell	CTTACCGAGTCATGCT-1_1_1	PB0H	C01	T cell	GCGTTTCGTATCATGC-1_1_1	SP0H	C01	B cell
AGGAAATAGGTCGTCC-1_1_1	BM0H	C07	Myeloid cell	CTTACCGTCGTCGCTT-1_1_1	PB0H	C01	T cell	GCGTTTCTCAGACTGT-1_1_1	SP0H	C01	B cell
AGGAAATAGTATTGCC-1_1_1	BM0H	C04	B cell	CTTAGGACAATCGAAA-1_1_1	PB0H	C01	T cell	GCGTTTCTCGATTGGT-1_1_1	SP0H	C01	B cell
AGGAAATAGTCCGCCA-1_1_1	BM0H	C16	Myeloid cell	CTTAGGACACAACGTT-1_1_1	PB0H	C01	T cell	GCTACAAGTAAGTTGA-1_1_1	SP0H	C01	B cell
AGGAAATCACCCTATC-1_1_1	BM0H	C14	Myeloid cell	CTTCAATAGGGTGAGG-1_1_1	PB0H	C01	T cell	GCTACAATCCAGTTCC-1_1_1	SP0H	C01	B cell
AGGAAATTCGCTTTAT-1_1_1	BM0H	C04	B cell	CTTCAATCAGTAACAA-1_1_1	PB0H	C01	T cell	GCTACAATCGGTAAGG-1_1_1	SP0H	C01	B cell
AGGAATAAGTCAGCGA-1_1_1	BM0H	C15	Myeloid cell	CTTCAATTCAGCACCG-1_1_1	PB0H	C01	T cell	GCTACCTGTGACGTCC-1_1_1	SP0H	C01	B cell
AGGAATACAAACGAGC-1_1_1	BM0H	C01	Myeloid cell	CTTCCGACAGAAATCA-1_1_1	PB0H	C01	T cell	GCTCAAACATGCGTGC-1_1_1	SP0H	C03	B cell
AGGAATACATCGGAGA-1_1_1	BM0H	C03	Myeloid cell	CTTCCGAGTAGTATAG-1_1_1	PB0H	C01	T cell	GCTGAATAGTACAGAT-1_1_1	SP0H	C01	B cell
AGGAATATCCGACGGT-1_1_1	BM0H	C08	Myeloid cell	CTTCCGAGTTACGTAC-1_1_1	PB0H	C01	T cell	GCTGAATTCGACGCGT-1_1_1	SP0H	C01	B cell
AGGAATATCTACTATC-1_1_1	BM0H	C03	Myeloid cell	CTTCCGATCGTTATCT-1_1_1	PB0H	C01	T cell	GCTGAATTCTGACGCG-1_1_1	SP0H	C01	B cell
AGGACGAAGAAGCTCG-1_1_1	BM0H	C08	Myeloid cell	CTTCCTTAGATCCTAC-1_1_1	PB0H	C01	T cell	GCTGAATTCTTCGTAT-1_1_1	SP0H	C01	B cell
AGGACGAAGGTAGCCA-1_1_1	BM0H	C03	Myeloid cell	CTTCTAACATTCACCC-1_1_1	PB0H	C01	T cell	GCTGCAGAGCCATTGT-1_1_1	SP0H	C01	B cell
AGGACGAAGTCCCGAC-1_1_1	BM0H	C02	Myeloid cell	CTTCTAAGTGATATAG-1_1_1	PB0H	C01	T cell	GCTGCAGAGGGTTAAT-1_1_1	SP0H	C01	B cell
AGGACGACAGGCGATA-1_1_1	BM0H	C03	Myeloid cell	CTTCTAATCTTTCCAA-1_1_1	PB0H	C01	T cell	GCTGCAGTCCGTAGGC-1_1_1	SP0H	C06	B cell
AGGACGAGTTTGCAGT-1_1_1	BM0H	C02	Myeloid cell	CTTCTCTTCCTCATAT-1_1_1	PB0H	C01	T cell	GCTGCAGTCTACCAGA-1_1_1	SP0H	C01	B cell
AGGACGATCCATAGAC-1_1_1	BM0H	C02	Myeloid cell	CTTGATTCAACGACTT-1_1_1	PB0H	C01	T cell	GCTGGGTGTCATCACA-1_1_1	SP0H	C01	B cell
AGGACGATCTGTCCGT-1_1_1	BM0H	C03	Myeloid cell	CTTGATTCATCGCTAA-1_1_1	PB0H	C01	T cell	GCTTGGGCACGGCGTT-1_1_1	SP0H	C01	B cell
AGGACTTGTACTGCGC-1_1_1	BM0H	C10	Progenitor cell	CTTGATTGTTCTCGTC-1_1_1	PB0H	C01	T cell	GCTTGGGCAGAGTTCT-1_1_1	SP0H	C01	B cell
AGGACTTGTAGCGCCT-1_1_1	BM0H	C08	Myeloid cell	CTTTCAAGTAGAATGT-1_1_1	PB0H	C01	T cell	GCTTTCGAGCTCGAAG-1_1_1	SP0H	C01	B cell
AGGACTTGTGTTAAAG-1_1_1	BM0H	C04	B cell	CTTTCAAGTCACATTG-1_1_1	PB0H	C01	T cell	GGAACCCAGTACTGGG-1_1_1	SP0H	C01	B cell
AGGACTTTCACCTACC-1_1_1	BM0H	C04	B cell	CTTTCGGCACTTCTCG-1_1_1	PB0H	C01	T cell	GGAACCCGTCATATGC-1_1_1	SP0H	C01	B cell
AGGACTTTCCGCAGTG-1_1_1	BM0H	C09	B cell	GAAACCTAGGGATGTC-1_1_1	PB0H	C01	T cell	GGAACCCTCGAATGCT-1_1_1	SP0H	C01	B cell
AGGACTTTCCTCTGCA-1_1_1	BM0H	C06	Myeloid cell	GAAACCTGTCGCTTAA-1_1_1	PB0H	C01	T cell	GGAAGTGAGCGGACAT-1_1_1	SP0H	C01	B cell
AGGAGGTAGGACGGAG-1_1_1	BM0H	C04	B cell	GAAACCTTCAGATTGC-1_1_1	PB0H	C01	T cell	GGAAGTGTCCCGAAAT-1_1_1	SP0H	C06	B cell
AGGAGGTAGGTGCATG-1_1_1	BM0H	C14	Myeloid cell	GAAACCTTCGTTGTAG-1_1_1	PB0H	C01	T cell	GGAAGTGTCTAAGCCA-1_1_1	SP0H	C01	B cell
AGGAGGTCACGAAAGC-1_1_1	BM0H	C08	Myeloid cell	GAAATGACACCACATA-1_1_1	PB0H	C01	T cell	GGAATCTAGATTGTGA-1_1_1	SP0H	C01	B cell
AGGAGGTCACGCTGCA-1_1_1	BM0H	C04	B cell	GAAATGACAGCTAACT-1_1_1	PB0H	C01	T cell	GGAATCTCAGCGCGTT-1_1_1	SP0H	C01	B cell
AGGAGGTCAGCAGTGA-1_1_1	BM0H	C02	Myeloid cell	GAAATGAGTTGCCGAC-1_1_1	PB0H	C01	T cell	GGAATGGTCCTCTAAT-1_1_1	SP0H	C01	B cell
AGGAGGTCAGTATTCG-1_1_1	BM0H	C05	B cell	GAAATGATCTCCGCAT-1_1_1	PB0H	C01	T cell	GGACGTCAGCTTTGTG-1_1_1	SP0H	C01	B cell
AGGAGGTCATACAGCT-1_1_1	BM0H	C07	Myeloid cell	GAAATGATCTGTCCGT-1_1_1	PB0H	C01	T cell	GGACGTCTCAGTCAGT-1_1_1	SP0H	C01	B cell
AGGAGGTGTACGTACT-1_1_1	BM0H	C06	Myeloid cell	GAACACTTCGTGCAGC-1_1_1	PB0H	C01	T cell	GGAGAACCAGACTGCC-1_1_1	SP0H	C03	B cell
AGGAGGTGTCGTATTG-1_1_1	BM0H	C07	Myeloid cell	GAACTGTCACTAACGT-1_1_1	PB0H	C01	T cell	GGAGATGTCGGACTGC-1_1_1	SP0H	C01	B cell
AGGAGGTTCACGAACT-1_1_1	BM0H	C18	NK cell	GAACTGTGTTACGATC-1_1_1	PB0H	C01	T cell	GGAGCAAAGGTCGTCC-1_1_1	SP0H	C01	B cell
AGGAGGTTCCGTATGA-1_1_1	BM0H	C03	Myeloid cell	GAACTGTTCGCATTAG-1_1_1	PB0H	C01	T cell	GGAGCAAGTCGTCAGC-1_1_1	SP0H	C01	B cell
AGGAGGTTCTGTACAG-1_1_1	BM0H	C14	Myeloid cell	GAAGAATAGTCTCTGA-1_1_1	PB0H	C01	T cell	GGAGGATCAATACAGA-1_1_1	SP0H	C01	B cell
AGGATAAAGGCACGAT-1_1_1	BM0H	C02	Myeloid cell	GAAGAATCAAGATTGA-1_1_1	PB0H	C01	T cell	GGAGGATTCGCCCAGA-1_1_1	SP0H	C01	B cell
AGGATAAAGTGCAAAT-1_1_1	BM0H	C01	Myeloid cell	GAAGAATTCTGAACGT-1_1_1	PB0H	C01	T cell	GGAGGATTCGGTAAGG-1_1_1	SP0H	C01	B cell
AGGATAACAGTAGAGC-1_1_1	BM0H	C11	NKT cell	GAAGCCCAGGTCACTT-1_1_1	PB0H	C01	T cell	GGAGGTAAGACAACAT-1_1_1	SP0H	C03	B cell
AGGATAACATCCGGTG-1_1_1	BM0H	C01	Myeloid cell	GAAGCCCAGTCCTGCG-1_1_1	PB0H	C01	T cell	GGAGGTAGTATGGGAC-1_1_1	SP0H	C01	B cell
AGGATAAGTCAGCGTC-1_1_1	BM0H	C02	Myeloid cell	GAAGCCCCAATGACCT-1_1_1	PB0H	C01	T cell	GGATCTAAGCTCGGCT-1_1_1	SP0H	C01	B cell
AGGATAAGTGGAAATT-1_1_1	BM0H	C06	Myeloid cell	GAAGCCCCACTAACGT-1_1_1	PB0H	C01	T cell	GGATCTAAGGTTCTAC-1_1_1	SP0H	C01	B cell
AGGATAAGTTCCATTT-1_1_1	BM0H	C08	Myeloid cell	GAAGCCCGTTAATCGC-1_1_1	PB0H	C01	T cell	GGATGTTCAACACACT-1_1_1	SP0H	C01	B cell
AGGATAATCATGGGAG-1_1_1	BM0H	C02	Myeloid cell	GAAGCGACAAGACTGG-1_1_1	PB0H	C01	T cell	GGATGTTTCATCTGTT-1_1_1	SP0H	C01	B cell
AGGATAATCCGTCCTA-1_1_1	BM0H	C02	Myeloid cell	GAAGGACAGAATTGCA-1_1_1	PB0H	C01	T cell	GGCACGTAGTGTTGTC-1_1_1	SP0H	C01	B cell
AGGATCTCAGGTGTGA-1_1_1	BM0H	C04	B cell	GAAGGACCAATCACGT-1_1_1	PB0H	C14	Others	GGCACGTGTGAGACCA-1_1_1	SP0H	C01	B cell
AGGATCTTCTGAATCG-1_1_1	BM0H	C02	Myeloid cell	GAAGGACCACGGTGCT-1_1_1	PB0H	C07	T cell	GGCACGTGTTTGTTGG-1_1_1	SP0H	C01	B cell
AGGCATTAGACTACGG-1_1_1	BM0H	C03	Myeloid cell	GAAGGGTAGGGTCACA-1_1_1	PB0H	C01	T cell	GGCACGTTCTGAATCG-1_1_1	SP0H	C01	B cell
AGGCATTAGACTAGAT-1_1_1	BM0H	C08	Myeloid cell	GAAGGGTCATGCACTA-1_1_1	PB0H	C01	T cell	GGCAGTCCATCCTTCG-1_1_1	SP0H	C01	B cell
AGGCATTAGTATGGAT-1_1_1	BM0H	C08	Myeloid cell	GAAGGGTGTCTTTCAT-1_1_1	PB0H	C07	T cell	GGCGTCATCACTGGTA-1_1_1	SP0H	C01	B cell
AGGCATTAGTGAACAT-1_1_1	BM0H	C01	Myeloid cell	GAAGGGTTCCATTTCA-1_1_1	PB0H	C01	T cell	GGCTGTGCAAGTCCAT-1_1_1	SP0H	C01	B cell
AGGCATTAGTTACTCG-1_1_1	BM0H	C04	B cell	GAAGTAAAGCCTGAGA-1_1_1	PB0H	C01	T cell	GGCTGTGTCTTTCTAG-1_1_1	SP0H	C06	B cell
AGGCATTCAGCCGTTG-1_1_1	BM0H	C02	Myeloid cell	GAATAGAGTCAACCTA-1_1_1	PB0H	C01	T cell	GGCTTGGAGTGGTTAA-1_1_1	SP0H	C01	B cell
AGGCATTGTTGTGGAG-1_1_1	BM0H	C02	Myeloid cell	GAATAGAGTTACACTG-1_1_1	PB0H	C01	T cell	GGCTTGGGTGAAAGTT-1_1_1	SP0H	C01	B cell
AGGCATTTCCCTTTGG-1_1_1	BM0H	C03	Myeloid cell	GAATCACCACAAATGA-1_1_1	PB0H	C01	T cell	GGCTTTCCAGCATCTA-1_1_1	SP0H	C01	B cell
AGGCATTTCCGGACTG-1_1_1	BM0H	C05	B cell	GAATCACGTACAAGTA-1_1_1	PB0H	C01	T cell	GGCTTTCCAGCTATTG-1_1_1	SP0H	C01	B cell
AGGCATTTCCTACGAA-1_1_1	BM0H	C07	Myeloid cell	GAATCACGTAGCCCTG-1_1_1	PB0H	C01	T cell	GGCTTTCGTGAGCCAA-1_1_1	SP0H	C03	B cell
AGGCATTTCGGTCTGG-1_1_1	BM0H	C08	Myeloid cell	GAATCACTCGAGTACT-1_1_1	PB0H	C01	T cell	GGGAAGTCACAGTACT-1_1_1	SP0H	C01	B cell
AGGCATTTCTGGTGCG-1_1_1	BM0H	C02	Myeloid cell	GAATCACTCTATTGTC-1_1_1	PB0H	C01	T cell	GGGAAGTTCATCACCC-1_1_1	SP0H	C01	B cell
AGGCCACAGATGGCGT-1_1_1	BM0H	C02	Myeloid cell	GAATCGTAGGGCAGAG-1_1_1	PB0H	C01	T cell	GGGACTCAGACAGCTG-1_1_1	SP0H	C01	B cell
AGGCCACAGTTCCAGT-1_1_1	BM0H	C06	Myeloid cell	GAATCGTCAGTGGCTC-1_1_1	PB0H	C01	T cell	GGGAGATAGGCACTAG-1_1_1	SP0H	C06	B cell
AGGCCACCAACAGTGG-1_1_1	BM0H	C09	B cell	GAATCGTTCGTTCCCA-1_1_1	PB0H	C01	T cell	GGGAGATTCGTTATCT-1_1_1	SP0H	C01	B cell
AGGCCACCATGGAACG-1_1_1	BM0H	C13	Myeloid cell	GACACGCCAACTCGTA-1_1_1	PB0H	C01	T cell	GGGAGATTCTGGGCGT-1_1_1	SP0H	C01	B cell
AGGCCACGTATCACGT-1_1_1	BM0H	C14	Myeloid cell	GACACGCGTTGTGTTG-1_1_1	PB0H	C01	T cell	GGGATCCAGGCCTAAG-1_1_1	SP0H	C01	B cell
AGGCCACGTCCCTAAA-1_1_1	BM0H	C02	Myeloid cell	GACAGCCCACAAGCCC-1_1_1	PB0H	C01	T cell	GGGATGAAGGAATCGC-1_1_1	SP0H	C06	B cell
AGGCCACTCCGTTGAA-1_1_1	BM0H	C06	Myeloid cell	GACAGCCGTACGGCAA-1_1_1	PB0H	C01	T cell	GGGATGACAACTCGTA-1_1_1	SP0H	C01	B cell
AGGCCACTCGCAGAGA-1_1_1	BM0H	C14	Myeloid cell	GACATCAGTTGCTCCT-1_1_1	PB0H	C01	T cell	GGGATGACACCCAAGC-1_1_1	SP0H	C01	B cell
AGGCTGCCAGAGGTTG-1_1_1	BM0H	C13	Myeloid cell	GACCAATGTGGCTTGC-1_1_1	PB0H	C07	T cell	GGGATGATCCGAGATT-1_1_1	SP0H	C01	B cell
AGGCTGCGTGTGTTTG-1_1_1	BM0H	C07	Myeloid cell	GACCCAGAGAGTGTTA-1_1_1	PB0H	C01	T cell	GGGATGATCGTAACAC-1_1_1	SP0H	C01	B cell
AGGCTGCGTTGACTGT-1_1_1	BM0H	C01	Myeloid cell	GACCCAGGTTCAGTAC-1_1_1	PB0H	C01	T cell	GGGCCATGTGGCAACA-1_1_1	SP0H	C03	B cell
AGGCTGCGTTGTAAAG-1_1_1	BM0H	C01	Myeloid cell	GACCCAGTCGAACTCA-1_1_1	PB0H	C01	T cell	GGGCGTTAGTAACAGT-1_1_1	SP0H	C01	B cell
AGGCTGCGTTTACCAG-1_1_1	BM0H	C02	Myeloid cell	GACCCAGTCGGATTAC-1_1_1	PB0H	C01	T cell	GGGCTACGTGGCTGCT-1_1_1	SP0H	C03	B cell
AGGCTGCTCACAATGC-1_1_1	BM0H	C01	Myeloid cell	GACCCTTCACACCTGG-1_1_1	PB0H	C01	T cell	GGGTAGAAGAGCAACC-1_1_1	SP0H	C01	B cell
AGGCTGCTCCGCCTAT-1_1_1	BM0H	C23	B cell	GACCTTCAGCATCAAA-1_1_1	PB0H	C01	T cell	GGGTAGACAGTGGTGA-1_1_1	SP0H	C01	B cell
AGGCTGCTCTGGGTCG-1_1_1	BM0H	C08	Myeloid cell	GACCTTCGTATAATGG-1_1_1	PB0H	C01	T cell	GGGTAGAGTTACCCTC-1_1_1	SP0H	C01	B cell
AGGGAGTAGAGGGCGA-1_1_1	BM0H	C06	Myeloid cell	GACCTTCGTCCATACA-1_1_1	PB0H	C01	T cell	GGGTATTGTCTCTCTG-1_1_1	SP0H	C01	B cell
AGGGAGTAGGCTTAGG-1_1_1	BM0H	C07	Myeloid cell	GACCTTCGTCGTCAGC-1_1_1	PB0H	C01	T cell	GGGTATTTCTTGGTCC-1_1_1	SP0H	C01	B cell
AGGGAGTCACCACATA-1_1_1	BM0H	C03	Myeloid cell	GACCTTCTCACTACTT-1_1_1	PB0H	C01	T cell	GGGTCTGAGAACAAGG-1_1_1	SP0H	C01	B cell
AGGGAGTTCCTAGAGT-1_1_1	BM0H	C01	Myeloid cell	GACCTTCTCCGTAGTA-1_1_1	PB0H	C01	T cell	GGGTGAAAGGTGAGAA-1_1_1	SP0H	C01	B cell
AGGGCCTAGGTCCAGA-1_1_1	BM0H	C06	Myeloid cell	GACCTTCTCTTGTTAC-1_1_1	PB0H	C01	T cell	GGGTGTCAGAATTTGG-1_1_1	SP0H	C01	B cell
AGGGCCTCAGATTCGT-1_1_1	BM0H	C03	Myeloid cell	GACGCTGGTGGACTAG-1_1_1	PB0H	C01	T cell	GGGTGTCGTGAGTGAC-1_1_1	SP0H	C05	B cell
AGGGCCTCAGTTTCAG-1_1_1	BM0H	C09	B cell	GACGTTAAGGGATCTG-1_1_1	PB0H	C07	T cell	GGGTGTCGTGCCCAGT-1_1_1	SP0H	C03	B cell
AGGGCCTCATGTGTCA-1_1_1	BM0H	C02	Myeloid cell	GACGTTACAAACACCT-1_1_1	PB0H	C01	T cell	GGGTGTCTCTCTGCTG-1_1_1	SP0H	C01	B cell
AGGGCCTTCAACCCGG-1_1_1	BM0H	C04	B cell	GACGTTACAGGCAATG-1_1_1	PB0H	C01	T cell	GGGTTATAGATGAATC-1_1_1	SP0H	C01	B cell
AGGGCCTTCCTAAGTG-1_1_1	BM0H	C01	Myeloid cell	GACTATGAGCCATTCA-1_1_1	PB0H	C01	T cell	GGGTTATGTATCAGCT-1_1_1	SP0H	C01	B cell
AGGGCCTTCTCACTCG-1_1_1	BM0H	C01	Myeloid cell	GACTATGAGTGCGCTC-1_1_1	PB0H	C01	T cell	GGGTTTATCACGACTA-1_1_1	SP0H	C03	B cell
AGGGCTCAGAATTGCA-1_1_1	BM0H	C07	Myeloid cell	GACTATGCAGGTCCGT-1_1_1	PB0H	C01	T cell	GGTAACTGTACTCGCG-1_1_1	SP0H	C01	B cell
AGGGCTCAGACAAGCC-1_1_1	BM0H	C12	Myeloid cell	GACTATGTCTATGTGG-1_1_1	PB0H	C01	T cell	GGTAATCGTCATCTAG-1_1_1	SP0H	C01	B cell
AGGGCTCAGCTGAGTG-1_1_1	BM0H	C01	Myeloid cell	GACTCAATCACTGCTC-1_1_1	PB0H	C01	T cell	GGTAATCGTCTGTGTA-1_1_1	SP0H	C01	B cell
AGGGCTCAGGAGACCT-1_1_1	BM0H	C05	B cell	GACTCTCAGGCAGCTA-1_1_1	PB0H	C01	T cell	GGTAATCTCGCAAGAG-1_1_1	SP0H	C01	B cell
AGGGCTCGTTCAAGGG-1_1_1	BM0H	C08	Myeloid cell	GACTCTCGTCTCGACG-1_1_1	PB0H	C01	T cell	GGTAGAGCATGTGCCG-1_1_1	SP0H	C03	B cell
AGGGCTCGTTGTACGT-1_1_1	BM0H	C08	Myeloid cell	GACTCTCGTTATAGCC-1_1_1	PB0H	C01	T cell	GGTCACGCACTGATTG-1_1_1	SP0H	C01	B cell
AGGGTCCAGGCTGTAG-1_1_1	BM0H	C02	Myeloid cell	GACTCTCGTTTACCAG-1_1_1	PB0H	C01	T cell	GGTCACGGTGTATCCA-1_1_1	SP0H	C01	B cell
AGGGTCCGTCAAATCC-1_1_1	BM0H	C04	B cell	GACTCTCTCAAGTTGC-1_1_1	PB0H	C01	T cell	GGTCACGTCCAATCCC-1_1_1	SP0H	C01	B cell
AGGGTCCGTCACTACA-1_1_1	BM0H	C04	B cell	GACTCTCTCCAATCCC-1_1_1	PB0H	C01	T cell	GGTGAAGAGCGTTGTT-1_1_1	SP0H	C01	B cell
AGGGTGAAGACGGTCA-1_1_1	BM0H	C04	B cell	GACTGATAGTAACGAT-1_1_1	PB0H	C01	T cell	GGTGAAGCATGTTCAG-1_1_1	SP0H	C01	B cell
AGGGTGAAGCCTATCA-1_1_1	BM0H	C02	Myeloid cell	GACTTCCCAAAGCACG-1_1_1	PB0H	C01	T cell	GGTGGCTAGTTGCGCC-1_1_1	SP0H	C01	B cell
AGGGTGACATATCTGG-1_1_1	BM0H	C01	Myeloid cell	GAGAAATAGTCGCTAT-1_1_1	PB0H	C01	T cell	GGTGGCTCACCGTGGT-1_1_1	SP0H	C01	B cell
AGGGTGACATCTATCT-1_1_1	BM0H	C04	B cell	GAGAAATCAGAACCGA-1_1_1	PB0H	C01	T cell	GGTGGCTTCCGCACTT-1_1_1	SP0H	C01	B cell
AGGGTGACATGAATCC-1_1_1	BM0H	C05	B cell	GAGAAATGTACGTGTT-1_1_1	PB0H	C01	T cell	GGTGTCGAGTTGCCTA-1_1_1	SP0H	C01	B cell
AGGGTGAGTCATGCAT-1_1_1	BM0H	C13	Myeloid cell	GAGAAATTCATATGGC-1_1_1	PB0H	C01	T cell	GGTGTCGCACCACATA-1_1_1	SP0H	C01	B cell
AGGGTGAGTGCTGATT-1_1_1	BM0H	C08	Myeloid cell	GAGAAATTCGGTATGT-1_1_1	PB0H	C01	T cell	GGTGTCGGTTATTCCT-1_1_1	SP0H	C01	B cell
AGGGTTTCACCTCTAC-1_1_1	BM0H	C04	B cell	GAGACCCCAAACCGGA-1_1_1	PB0H	C01	T cell	GGTGTTACACAGAGCA-1_1_1	SP0H	C01	B cell
AGGGTTTCACTATCCC-1_1_1	BM0H	C04	B cell	GAGACCCCACAAGGTG-1_1_1	PB0H	C01	T cell	GGTGTTACAGGCGATA-1_1_1	SP0H	C01	B cell
AGGGTTTGTGTTCCAA-1_1_1	BM0H	C15	Myeloid cell	GAGACCCCATGGCACC-1_1_1	PB0H	C01	T cell	GGTGTTATCCGGCAAC-1_1_1	SP0H	C01	B cell
AGGGTTTGTTCCGCTT-1_1_1	BM0H	C02	Myeloid cell	GAGACCCGTGCCGAAA-1_1_1	PB0H	C01	T cell	GGTTAACAGCATAGGC-1_1_1	SP0H	C01	B cell
AGGTAGGAGCAGGCTA-1_1_1	BM0H	C03	Myeloid cell	GAGACCCGTTCCTTGC-1_1_1	PB0H	C01	T cell	GGTTCTCCAGCGAACA-1_1_1	SP0H	C01	B cell
AGGTAGGCACTTTAGG-1_1_1	BM0H	C07	Myeloid cell	GAGACTTGTGTGGTCC-1_1_1	PB0H	C07	T cell	GGTTGTAAGAATCCCT-1_1_1	SP0H	C01	B cell
AGGTAGGCATTAAGCC-1_1_1	BM0H	C02	Myeloid cell	GAGAGGTCATCAGTGT-1_1_1	PB0H	C01	T cell	GGTTGTAAGATTGTGA-1_1_1	SP0H	C01	B cell
AGGTAGGGTCCCTAAA-1_1_1	BM0H	C04	B cell	GAGAGGTGTTACTCAG-1_1_1	PB0H	C01	T cell	GGTTGTAAGCCTGCCA-1_1_1	SP0H	C01	B cell
AGGTAGGTCCCGAGAC-1_1_1	BM0H	C19	Progenitor cell	GAGAGGTTCACTGAAC-1_1_1	PB0H	C01	T cell	GTAACACAGCTCTGTA-1_1_1	SP0H	C03	B cell
AGGTAGGTCCTTATCA-1_1_1	BM0H	C01	Myeloid cell	GAGATGGCAAATTAGG-1_1_1	PB0H	C15	T cell	GTAACACCAGGAAGTC-1_1_1	SP0H	C01	B cell
AGGTAGGTCTCGGGAC-1_1_1	BM0H	C07	Myeloid cell	GAGATGGTCTGCTCTG-1_1_1	PB0H	C07	T cell	GTAACACGTTGCATAC-1_1_1	SP0H	C01	B cell
AGGTCATCAAAGTGTA-1_1_1	BM0H	C04	B cell	GAGCCTGAGTATGATG-1_1_1	PB0H	C01	T cell	GTAACACTCCTGCCAT-1_1_1	SP0H	C01	B cell
AGGTCATCAACCAACT-1_1_1	BM0H	C03	Myeloid cell	GAGCCTGCAAGCGAGT-1_1_1	PB0H	C01	T cell	GTAACACTCTATTGTC-1_1_1	SP0H	C01	B cell
AGGTCATCACACAGAG-1_1_1	BM0H	C01	Myeloid cell	GAGCCTGGTACAGCGA-1_1_1	PB0H	C01	T cell	GTAACCAGTGAATATG-1_1_1	SP0H	C06	B cell
AGGTCATGTGGCTGAA-1_1_1	BM0H	C05	B cell	GAGCTGCCACTCCGGA-1_1_1	PB0H	C01	T cell	GTAACCAGTTGGGCCT-1_1_1	SP0H	C01	B cell
AGGTCATGTTCAGCTA-1_1_1	BM0H	C02	Myeloid cell	GAGGCAAAGTCGAATA-1_1_1	PB0H	C01	T cell	GTAATCGGTCTTGCGG-1_1_1	SP0H	C01	B cell
AGGTCTACAAGAGTGC-1_1_1	BM0H	C01	Myeloid cell	GAGGCAAGTCAAGTTC-1_1_1	PB0H	C07	T cell	GTAATCGTCGCCCAGA-1_1_1	SP0H	C01	B cell
AGGTCTACACGCACCA-1_1_1	BM0H	C06	Myeloid cell	GAGGCCTAGACTCCGC-1_1_1	PB0H	C01	T cell	GTAATGCGTCTGTCAA-1_1_1	SP0H	C01	B cell
AGGTCTAGTCAGGAGT-1_1_1	BM0H	C07	Myeloid cell	GAGGCCTAGCATGCAG-1_1_1	PB0H	C01	T cell	GTACAACCAGTTCCAA-1_1_1	SP0H	C01	B cell
AGGTCTATCGCATAGT-1_1_1	BM0H	C06	Myeloid cell	GAGGCCTCAATAGTGA-1_1_1	PB0H	C01	T cell	GTACAACGTATTCCGA-1_1_1	SP0H	C01	B cell
AGGTCTATCTCAACCC-1_1_1	BM0H	C09	B cell	GAGGGATCATCCGAGC-1_1_1	PB0H	C01	T cell	GTACAGTAGTATAGGT-1_1_1	SP0H	C01	B cell
AGGTCTATCTGTCTCG-1_1_1	BM0H	C03	Myeloid cell	GAGGGATGTCATCTAG-1_1_1	PB0H	C07	T cell	GTAGAAATCATTATCC-1_1_1	SP0H	C06	B cell
AGGTGTTAGCGACAGT-1_1_1	BM0H	C07	Myeloid cell	GAGGGTAGTAGGAGGG-1_1_1	PB0H	C01	T cell	GTAGAGGGTCAATGGG-1_1_1	SP0H	C01	B cell
AGGTGTTCACGATAGG-1_1_1	BM0H	C02	Myeloid cell	GAGTCATTCGAGCTGC-1_1_1	PB0H	C01	T cell	GTAGAGGGTGGATGAC-1_1_1	SP0H	C01	B cell
AGGTGTTCACGTAGAG-1_1_1	BM0H	C09	B cell	GAGTCATTCGGAGCAA-1_1_1	PB0H	C01	T cell	GTAGATCCAATCGCGC-1_1_1	SP0H	C01	B cell
AGGTGTTGTAGATGTA-1_1_1	BM0H	C08	Myeloid cell	GAGTCTAGTACGACTT-1_1_1	PB0H	C01	T cell	GTAGGAGAGAGCCTGA-1_1_1	SP0H	C01	B cell
AGGTGTTGTCAGCGTC-1_1_1	BM0H	C13	Myeloid cell	GAGTCTAGTTCAGCGC-1_1_1	PB0H	C01	T cell	GTAGGAGAGCTGGCTC-1_1_1	SP0H	C01	B cell
AGGTTACAGATTTGCC-1_1_1	BM0H	C06	Myeloid cell	GAGTCTAGTTGGGTAG-1_1_1	PB0H	C01	T cell	GTAGGAGCACCCTAAA-1_1_1	SP0H	C01	B cell
AGGTTACAGTAGACAT-1_1_1	BM0H	C08	Myeloid cell	GAGTCTATCACCACAA-1_1_1	PB0H	C01	T cell	GTAGGTTAGCGAGGAG-1_1_1	SP0H	C01	B cell
AGGTTACGTCAGTCCG-1_1_1	BM0H	C06	Myeloid cell	GAGTCTATCATGACAC-1_1_1	PB0H	C01	T cell	GTAGTACAGCTCTATG-1_1_1	SP0H	C01	B cell
AGGTTACGTCGGCTAC-1_1_1	BM0H	C04	B cell	GAGTGAGCAACTACGT-1_1_1	PB0H	C01	T cell	GTAGTACGTAACGGTG-1_1_1	SP0H	C03	B cell
AGGTTACGTGATATAG-1_1_1	BM0H	C14	Myeloid cell	GAGTGAGCACAATTCG-1_1_1	PB0H	C01	T cell	GTAGTACGTCCGTACG-1_1_1	SP0H	C01	B cell
AGGTTGTAGCTCCATA-1_1_1	BM0H	C10	Progenitor cell	GAGTGAGCACTGGATT-1_1_1	PB0H	C01	T cell	GTATTGGCACACAGAG-1_1_1	SP0H	C03	B cell
AGGTTGTCATCCTAAG-1_1_1	BM0H	C02	Myeloid cell	GAGTGAGGTTCGGACC-1_1_1	PB0H	C01	T cell	GTATTTCCAGCGTTGC-1_1_1	SP0H	C01	B cell
AGGTTGTGTACAGGTG-1_1_1	BM0H	C01	Myeloid cell	GAGTGTTAGGTGCTGA-1_1_1	PB0H	C01	T cell	GTATTTCTCTGAATCG-1_1_1	SP0H	C01	B cell
AGGTTGTGTATCCCAA-1_1_1	BM0H	C04	B cell	GAGTGTTAGTAAATGC-1_1_1	PB0H	C01	T cell	GTCAAACAGGTGCGAT-1_1_1	SP0H	C05	B cell
AGGTTGTGTGCGGCTT-1_1_1	BM0H	C05	B cell	GAGTTACAGCCGAATG-1_1_1	PB0H	C01	T cell	GTCAAACGTAGCTAAA-1_1_1	SP0H	C01	B cell
AGGTTGTTCCTCATAT-1_1_1	BM0H	C02	Myeloid cell	GAGTTACCACTCCGGA-1_1_1	PB0H	C01	T cell	GTCAAACTCGAAACAA-1_1_1	SP0H	C01	B cell
AGGTTGTTCTTTGCGC-1_1_1	BM0H	C07	Myeloid cell	GAGTTACGTGTATTGC-1_1_1	PB0H	C01	T cell	GTCAAGTGTGTTTGCA-1_1_1	SP0H	C01	B cell
AGTAACCAGCTGAGTG-1_1_1	BM0H	C01	Myeloid cell	GAGTTGTAGGTCGAGT-1_1_1	PB0H	C01	T cell	GTCACTCGTACGTGTT-1_1_1	SP0H	C01	B cell
AGTAACCAGGATTTAG-1_1_1	BM0H	C05	B cell	GAGTTGTCAGGTGACA-1_1_1	PB0H	C01	T cell	GTCACTCTCGACATAC-1_1_1	SP0H	C01	B cell
AGTAACCCAAGGATGC-1_1_1	BM0H	C01	Myeloid cell	GAGTTTGCACTCCGAG-1_1_1	PB0H	C01	T cell	GTCATCCAGCGTTAGG-1_1_1	SP0H	C01	B cell
AGTAACCTCAAGCCGC-1_1_1	BM0H	C06	Myeloid cell	GAGTTTGGTGCCTGCA-1_1_1	PB0H	C01	T cell	GTCATCCAGGGAGGCA-1_1_1	SP0H	C01	B cell
AGTAACCTCCTTATAC-1_1_1	BM0H	C01	Myeloid cell	GATAGAAAGCGCACAA-1_1_1	PB0H	C01	T cell	GTCATGAAGCCGTAAG-1_1_1	SP0H	C01	B cell
AGTACCAAGAGCACTG-1_1_1	BM0H	C08	Myeloid cell	GATAGCTAGTCTCGTA-1_1_1	PB0H	C01	T cell	GTCATGAGTATATGGA-1_1_1	SP0H	C01	B cell
AGTACCACAATCTGCA-1_1_1	BM0H	C03	Myeloid cell	GATAGCTCATCGTGCG-1_1_1	PB0H	C01	T cell	GTCATTTTCTCCGAGG-1_1_1	SP0H	C01	B cell
AGTACCACACCGGTCA-1_1_1	BM0H	C05	B cell	GATAGCTGTGTCTTGA-1_1_1	PB0H	C01	T cell	GTCCACTCAGGTGGAT-1_1_1	SP0H	C01	B cell
AGTACCACAGAACCGA-1_1_1	BM0H	C04	B cell	GATAGCTTCTTTCCGG-1_1_1	PB0H	C01	T cell	GTCCCATAGGACTATA-1_1_1	SP0H	C01	B cell
AGTACCACAGGATGAC-1_1_1	BM0H	C07	Myeloid cell	GATCACAAGGCACGAT-1_1_1	PB0H	C01	T cell	GTCCCATCAAGCTACT-1_1_1	SP0H	C01	B cell
AGTACCACATCCTTCG-1_1_1	BM0H	C02	Myeloid cell	GATCACACAACAAGTA-1_1_1	PB0H	C01	T cell	GTCCTCAGTGAATTAG-1_1_1	SP0H	C01	B cell
AGTACCACATGTGGCC-1_1_1	BM0H	C03	Myeloid cell	GATCACAGTACGGATG-1_1_1	PB0H	C01	T cell	GTCGAATAGCTGTGCC-1_1_1	SP0H	C01	B cell
AGTACCAGTAGTCCTA-1_1_1	BM0H	C05	B cell	GATCAGTCAGCTTTCC-1_1_1	PB0H	C01	T cell	GTCGAATGTCAAATCC-1_1_1	SP0H	C01	B cell
AGTACCAGTCATAGTC-1_1_1	BM0H	C02	Myeloid cell	GATCATGCATAGATGA-1_1_1	PB0H	C01	T cell	GTCGAATGTTGCTCGG-1_1_1	SP0H	C01	B cell
AGTACTGAGTGGACTG-1_1_1	BM0H	C02	Myeloid cell	GATCATGGTTCGTACA-1_1_1	PB0H	C01	T cell	GTCGAATTCGACATTG-1_1_1	SP0H	C01	B cell
AGTACTGCAGCAGTTT-1_1_1	BM0H	C01	Myeloid cell	GATCCCTTCATAAGGA-1_1_1	PB0H	C01	T cell	GTCGAATTCTATTTCG-1_1_1	SP0H	C01	B cell
AGTACTGCAGGTGACA-1_1_1	BM0H	C02	Myeloid cell	GATCGTACAACTGGTT-1_1_1	PB0H	C01	T cell	GTCGCGACAGATACCT-1_1_1	SP0H	C01	B cell
AGTACTGGTAGGTACG-1_1_1	BM0H	C01	Myeloid cell	GATCGTAGTAGATTAG-1_1_1	PB0H	C01	T cell	GTCGCGATCTCCGATC-1_1_1	SP0H	C01	B cell
AGTACTGGTATCCCTC-1_1_1	BM0H	C07	Myeloid cell	GATCGTAGTATCACCA-1_1_1	PB0H	C01	T cell	GTCGTAAAGGAACTCG-1_1_1	SP0H	C01	B cell
AGTACTGGTCGTATTG-1_1_1	BM0H	C01	Myeloid cell	GATCGTATCCTTCACG-1_1_1	PB0H	C01	T cell	GTCTACCCAAGTGTCT-1_1_1	SP0H	C01	B cell
AGTACTGGTGTCTTAG-1_1_1	BM0H	C07	Myeloid cell	GATCGTATCTAAGCGT-1_1_1	PB0H	C01	T cell	GTCTACCGTTGGGTAG-1_1_1	SP0H	C01	B cell
AGTACTGGTGTTAACC-1_1_1	BM0H	C08	Myeloid cell	GATGACTAGGACATCG-1_1_1	PB0H	C07	T cell	GTCTAGAAGCTCGAAG-1_1_1	SP0H	C01	B cell
AGTACTGGTTTACCTT-1_1_1	BM0H	C02	Myeloid cell	GATGACTGTCTCCTGT-1_1_1	PB0H	C01	T cell	GTCTAGACAACCAATC-1_1_1	SP0H	C01	B cell
AGTAGCTAGTATGCAA-1_1_1	BM0H	C01	Myeloid cell	GATGACTGTGCAGTGA-1_1_1	PB0H	C01	T cell	GTCTAGAGTTCCATTT-1_1_1	SP0H	C01	B cell
AGTAGCTAGTTGGCGA-1_1_1	BM0H	C06	Myeloid cell	GATGAGGCAATAGGGC-1_1_1	PB0H	C01	T cell	GTCTCACCAAGCGATG-1_1_1	SP0H	C01	B cell
AGTAGCTCAATTCGTG-1_1_1	BM0H	C06	Myeloid cell	GATGATCAGGCGCTCT-1_1_1	PB0H	C01	T cell	GTCTCACTCTGCGAGC-1_1_1	SP0H	C01	B cell
AGTAGCTCACGGTGAA-1_1_1	BM0H	C05	B cell	GATGATCCAACACTAC-1_1_1	PB0H	C01	T cell	GTCTGTCGTATCCTTT-1_1_1	SP0H	C01	B cell
AGTAGCTGTTGGCCTG-1_1_1	BM0H	C08	Myeloid cell	GATGATCCAACTGGTT-1_1_1	PB0H	C01	T cell	GTCTGTCTCCACACCT-1_1_1	SP0H	C06	B cell
AGTAGCTGTTGTCCCT-1_1_1	BM0H	C08	Myeloid cell	GATGCTAGTTAAGTCC-1_1_1	PB0H	C01	T cell	GTCTTTATCCTAGCGG-1_1_1	SP0H	C06	B cell
AGTAGCTTCCTGATAG-1_1_1	BM0H	C03	Myeloid cell	GATGGAGAGGGCAACT-1_1_1	PB0H	C01	T cell	GTGACGCCAATCCTAG-1_1_1	SP0H	C01	B cell
AGTAGCTTCGCTCTAC-1_1_1	BM0H	C02	Myeloid cell	GATGGAGCACCGGCTA-1_1_1	PB0H	C01	T cell	GTGAGCCGTACGATTC-1_1_1	SP0H	C01	B cell
AGTAGCTTCGTAACAC-1_1_1	BM0H	C02	Myeloid cell	GATGGAGCACTTTATC-1_1_1	PB0H	C01	T cell	GTGAGTTGTCGCCACA-1_1_1	SP0H	C01	B cell
AGTAGCTTCTCTCTAA-1_1_1	BM0H	C07	Myeloid cell	GATGGAGGTGAGCTCC-1_1_1	PB0H	C01	T cell	GTGATGTAGGATGCGT-1_1_1	SP0H	C03	B cell
AGTAGTCAGATTGATG-1_1_1	BM0H	C09	B cell	GATGGAGGTGCAACGA-1_1_1	PB0H	C01	T cell	GTGATGTGTGGCTCTG-1_1_1	SP0H	C01	B cell
AGTAGTCCACGTAGAG-1_1_1	BM0H	C03	Myeloid cell	GATGGAGGTGTGCCTG-1_1_1	PB0H	C01	T cell	GTGATGTTCGTCAAAC-1_1_1	SP0H	C01	B cell
AGTAGTCCAGGCTATT-1_1_1	BM0H	C22	Myeloid cell	GATGGAGGTGTTAGCT-1_1_1	PB0H	C01	T cell	GTGCACGAGTCATTGC-1_1_1	SP0H	C01	B cell
AGTAGTCGTCGAACAG-1_1_1	BM0H	C02	Myeloid cell	GATGGAGTCCGCTGTT-1_1_1	PB0H	C01	T cell	GTGCACGCAATCTCTT-1_1_1	SP0H	C01	B cell
AGTAGTCGTCGAGCTC-1_1_1	BM0H	C07	Myeloid cell	GATGGAGTCGTAACAC-1_1_1	PB0H	C01	T cell	GTGCACGGTGAATATG-1_1_1	SP0H	C01	B cell
AGTAGTCTCACTGGTA-1_1_1	BM0H	C06	Myeloid cell	GATTCGAGTGGTCAAG-1_1_1	PB0H	C01	T cell	GTGCAGCAGGCATTTC-1_1_1	SP0H	C01	B cell
AGTAGTCTCCACATAG-1_1_1	BM0H	C01	Myeloid cell	GATTCTTTCCTCACCA-1_1_1	PB0H	C01	T cell	GTGCAGCTCGGAATGG-1_1_1	SP0H	C01	B cell
AGTCAACAGGCGTTAG-1_1_1	BM0H	C02	Myeloid cell	GATTTCTAGTTAGTAG-1_1_1	PB0H	C01	T cell	GTGCAGCTCGTAGAGG-1_1_1	SP0H	C01	B cell
AGTCAACAGGCTTAAA-1_1_1	BM0H	C01	Myeloid cell	GATTTCTCATGTGTCA-1_1_1	PB0H	C01	T cell	GTGCGTGAGGTCGTGA-1_1_1	SP0H	C01	B cell
AGTCAACCACGGGTAA-1_1_1	BM0H	C06	Myeloid cell	GCAACCGCACGCGTGT-1_1_1	PB0H	C01	T cell	GTGCTGGGTGACTGAG-1_1_1	SP0H	C06	B cell
AGTCAACCACTGTTCC-1_1_1	BM0H	C05	B cell	GCAACCGTCACTTGTT-1_1_1	PB0H	C01	T cell	GTGCTGGTCAAACCTG-1_1_1	SP0H	C01	B cell
AGTCAACGTAGATTGA-1_1_1	BM0H	C01	Myeloid cell	GCAACCGTCTCAACCC-1_1_1	PB0H	C01	T cell	GTGCTGGTCGAAGCCC-1_1_1	SP0H	C01	B cell
AGTCAACGTAGTGATA-1_1_1	BM0H	C06	Myeloid cell	GCACATACAGACCCGT-1_1_1	PB0H	C01	T cell	GTGGAAGGTATTTCGG-1_1_1	SP0H	C01	B cell
AGTCAACTCCGTGGTG-1_1_1	BM0H	C01	Myeloid cell	GCACATAGTAGCCCTG-1_1_1	PB0H	C07	T cell	GTGGAAGTCATTGCGA-1_1_1	SP0H	C01	B cell
AGTCAACTCTTTGCAT-1_1_1	BM0H	C03	Myeloid cell	GCACGGTCAGCCCAGT-1_1_1	PB0H	C01	T cell	GTGGCGTAGACGCAGT-1_1_1	SP0H	C01	B cell
AGTCACAAGTCCGCCA-1_1_1	BM0H	C15	Myeloid cell	GCACGGTGTGTTCCAA-1_1_1	PB0H	C01	T cell	GTGGCGTCAAGACAAT-1_1_1	SP0H	C05	B cell
AGTCACACATGATAGA-1_1_1	BM0H	C03	Myeloid cell	GCACGTGAGCGCTGCT-1_1_1	PB0H	C01	T cell	GTGGCGTGTGGTTCTA-1_1_1	SP0H	C01	B cell
AGTCACAGTAGTGATA-1_1_1	BM0H	C11	NKT cell	GCACTAAAGCACTAGG-1_1_1	PB0H	C01	T cell	GTGGCGTTCAGGAACG-1_1_1	SP0H	C01	B cell
AGTCACATCCGACATA-1_1_1	BM0H	C05	B cell	GCACTAACACCCTAGG-1_1_1	PB0H	C01	T cell	GTGGGAAAGGCGATAC-1_1_1	SP0H	C01	B cell
AGTCACATCGAACGGA-1_1_1	BM0H	C08	Myeloid cell	GCACTAAGTGATGTAA-1_1_1	PB0H	C01	T cell	GTGGGAAGTCTAGGCC-1_1_1	SP0H	C01	B cell
AGTCACATCGAGCACC-1_1_1	BM0H	C02	Myeloid cell	GCACTAAGTTACGGAG-1_1_1	PB0H	C01	T cell	GTGGTTAAGGTACAGC-1_1_1	SP0H	C06	B cell
AGTCATGAGAGCAAGA-1_1_1	BM0H	C02	Myeloid cell	GCAGCCAAGTTGGCTT-1_1_1	PB0H	C01	T cell	GTGGTTATCTTACCAT-1_1_1	SP0H	C03	B cell
AGTCATGAGGATGGCT-1_1_1	BM0H	C02	Myeloid cell	GCAGCCATCAGTGTTG-1_1_1	PB0H	C01	T cell	GTGTGATAGTACCATC-1_1_1	SP0H	C01	B cell
AGTCATGGTGAATGAT-1_1_1	BM0H	C17	Myeloid cell	GCAGCTGTCTGCGGGT-1_1_1	PB0H	C01	T cell	GTGTGATCATAGGCGA-1_1_1	SP0H	C01	B cell
AGTCATGTCCAAAGGG-1_1_1	BM0H	C03	Myeloid cell	GCAGGCTAGGCACGAT-1_1_1	PB0H	C01	T cell	GTGTGATCATTGTAGC-1_1_1	SP0H	C01	B cell
AGTCATGTCGCCGTGA-1_1_1	BM0H	C03	Myeloid cell	GCAGGCTAGGCACTCC-1_1_1	PB0H	C01	T cell	GTGTGATTCGCGCCAA-1_1_1	SP0H	C03	B cell
AGTCTCCAGAAGTATC-1_1_1	BM0H	C01	Myeloid cell	GCAGGCTTCGGTGCAC-1_1_1	PB0H	C07	T cell	GTGTGGCTCCTATGGA-1_1_1	SP0H	C01	B cell
AGTCTCCAGAGGTCGT-1_1_1	BM0H	C06	Myeloid cell	GCAGTTACAAAGGTTA-1_1_1	PB0H	C01	T cell	GTGTTCCAGGCGCTTC-1_1_1	SP0H	C01	B cell
AGTCTCCAGGCACTCC-1_1_1	BM0H	C02	Myeloid cell	GCAGTTATCATCCCGT-1_1_1	PB0H	C01	T cell	GTGTTCCGTTGATCGT-1_1_1	SP0H	C01	B cell
AGTCTCCCACCCGTAG-1_1_1	BM0H	C08	Myeloid cell	GCATCGGAGGCTTAGG-1_1_1	PB0H	C01	T cell	GTGTTCCTCCTAGAGT-1_1_1	SP0H	C01	B cell
AGTCTCCCACTCTAGA-1_1_1	BM0H	C03	Myeloid cell	GCATCTCAGCTAATGA-1_1_1	PB0H	C01	T cell	GTGTTCCTCCTGTAAG-1_1_1	SP0H	C01	B cell
AGTCTCCCAGAGTAAT-1_1_1	BM0H	C01	Myeloid cell	GCATCTCAGGATCACG-1_1_1	PB0H	C01	T cell	GTTACAGAGACTTAAG-1_1_1	SP0H	C03	B cell
AGTCTCCGTACTCGTA-1_1_1	BM0H	C02	Myeloid cell	GCATCTCGTGGCTCTG-1_1_1	PB0H	C01	T cell	GTTACAGCACTCGATA-1_1_1	SP0H	C01	B cell
AGTCTCCGTCGCCTAG-1_1_1	BM0H	C03	Myeloid cell	GCATGATAGGTATTGA-1_1_1	PB0H	C01	T cell	GTTACGACAGACCGCT-1_1_1	SP0H	C01	B cell
AGTCTCCGTCGTACTA-1_1_1	BM0H	C01	Myeloid cell	GCATGATGTCCGGTGT-1_1_1	PB0H	C01	T cell	GTTACGAGTACTAAGA-1_1_1	SP0H	C01	B cell
AGTCTCCTCACGGGAA-1_1_1	BM0H	C01	Myeloid cell	GCCAACGCAGGAGACT-1_1_1	PB0H	C01	T cell	GTTAGACCAGTCAACT-1_1_1	SP0H	C01	B cell
AGTCTCCTCGAAGGAC-1_1_1	BM0H	C01	Myeloid cell	GCCAACGGTATGTGTC-1_1_1	PB0H	C01	T cell	GTTAGTGCATAGTCAC-1_1_1	SP0H	C01	B cell
AGTCTCCTCGACGCGT-1_1_1	BM0H	C09	B cell	GCCAACGGTGTCTTGA-1_1_1	PB0H	C01	T cell	GTTAGTGGTCTGCGCA-1_1_1	SP0H	C01	B cell
AGTGACTAGGAAGAAC-1_1_1	BM0H	C01	Myeloid cell	GCCAACGTCACTCTTA-1_1_1	PB0H	C01	T cell	GTTATGGAGTGTTCAC-1_1_1	SP0H	C01	B cell
AGTGACTAGTCATCGT-1_1_1	BM0H	C02	Myeloid cell	GCCAGCAGTGTAACGG-1_1_1	PB0H	C01	T cell	GTTATGGTCGTCCTCA-1_1_1	SP0H	C01	B cell
AGTGACTCAACACTAC-1_1_1	BM0H	C03	Myeloid cell	GCCAGCATCTGAATGC-1_1_1	PB0H	C01	T cell	GTTCATTGTGCATTAC-1_1_1	SP0H	C01	B cell
AGTGACTCACAACGCC-1_1_1	BM0H	C07	Myeloid cell	GCCAGGTCACTGATTG-1_1_1	PB0H	C01	T cell	GTTCCGTCAATGTCTG-1_1_1	SP0H	C01	B cell
AGTGACTCATGGGTCC-1_1_1	BM0H	C01	Myeloid cell	GCCAGGTCAGGTGTGA-1_1_1	PB0H	C01	T cell	GTTCCGTGTGACTCGC-1_1_1	SP0H	C01	B cell
AGTGACTGTACGTGTT-1_1_1	BM0H	C20	B cell	GCCAGGTGTTCCGGTG-1_1_1	PB0H	C01	T cell	GTTCCGTTCCTCTCTT-1_1_1	SP0H	C01	B cell
AGTGACTGTACTCAAC-1_1_1	BM0H	C04	B cell	GCCAGTGGTGAGATAT-1_1_1	PB0H	C01	T cell	GTTCGCTCAAGTAGTA-1_1_1	SP0H	C01	B cell
AGTGACTGTCGAGCTC-1_1_1	BM0H	C01	Myeloid cell	GCCAGTGTCGCCACTT-1_1_1	PB0H	C01	T cell	GTTCGCTCAAGTGGTG-1_1_1	SP0H	C01	B cell
AGTGACTGTGCGACAA-1_1_1	BM0H	C01	Myeloid cell	GCCATGGAGCCGTTGC-1_1_1	PB0H	C01	T cell	GTTCGCTCATTCTGTT-1_1_1	SP0H	C01	B cell
AGTGACTGTGTAAATG-1_1_1	BM0H	C14	Myeloid cell	GCCATGGGTGCACAAG-1_1_1	PB0H	C01	T cell	GTTCGCTGTGCGTTTA-1_1_1	SP0H	C01	B cell
AGTGACTGTTGTGCAT-1_1_1	BM0H	C06	Myeloid cell	GCCATGGTCGAGAACG-1_1_1	PB0H	C01	T cell	GTTCTATAGCGTCAGA-1_1_1	SP0H	C03	B cell
AGTGACTTCCTCTGCA-1_1_1	BM0H	C02	Myeloid cell	GCCATTCGTCGTTATG-1_1_1	PB0H	C01	T cell	GTTCTATCAGTGTATC-1_1_1	SP0H	C03	B cell
AGTGACTTCGACATTG-1_1_1	BM0H	C08	Myeloid cell	GCCATTCTCATAGCAC-1_1_1	PB0H	C01	T cell	GTTGAACGTGGATGAC-1_1_1	SP0H	C01	B cell
AGTGATCAGGGCTGAT-1_1_1	BM0H	C08	Myeloid cell	GCCCAGAGTTAAGCAA-1_1_1	PB0H	C01	T cell	GTTGCGGCAATGCAAA-1_1_1	SP0H	C03	B cell
AGTGATCAGGTCGTAG-1_1_1	BM0H	C02	Myeloid cell	GCCCGAACACTTCCTG-1_1_1	PB0H	C01	T cell	GTTGCTCTCCAACCGG-1_1_1	SP0H	C03	B cell
AGTGATCAGTGTTGAA-1_1_1	BM0H	C07	Myeloid cell	GCCGATGTCGGACGTC-1_1_1	PB0H	C01	T cell	GTTGTAGCATTACTCT-1_1_1	SP0H	C06	B cell
AGTGATCCAGGATTCT-1_1_1	BM0H	C06	Myeloid cell	GCCTGTTAGCATGAAT-1_1_1	PB0H	C01	T cell	GTTGTCCGTTAAGAAC-1_1_1	SP0H	C01	B cell
AGTGATCGTGCCTATA-1_1_1	BM0H	C07	Myeloid cell	GCCTGTTCAAAGGCTG-1_1_1	PB0H	C07	T cell	GTTGTGATCAACGCTA-1_1_1	SP0H	C01	B cell
AGTGATCTCATGCGGC-1_1_1	BM0H	C23	B cell	GCGAGAAAGGACGCAT-1_1_1	PB0H	C01	T cell	GTTGTGATCCTAGCTC-1_1_1	SP0H	C01	B cell
AGTGATCTCCTTATAC-1_1_1	BM0H	C02	Myeloid cell	GCGAGAACAAACACGG-1_1_1	PB0H	C01	T cell	GTTTGGACAAATTAGG-1_1_1	SP0H	C01	B cell
AGTGATCTCGCCAATA-1_1_1	BM0H	C02	Myeloid cell	GCGAGAACAAGACGGT-1_1_1	PB0H	C01	T cell	GTTTGGAGTCTGTGTA-1_1_1	SP0H	C01	B cell
AGTGCCGAGCCTTGAT-1_1_1	BM0H	C01	Myeloid cell	GCGATCGCAAGAATAC-1_1_1	PB0H	C01	T cell	GTTTGGAGTGTGGACA-1_1_1	SP0H	C06	B cell
AGTGCCGAGCTATCTG-1_1_1	BM0H	C07	Myeloid cell	GCGATCGCATATGAAG-1_1_1	PB0H	C01	T cell	TAACACGAGTTCATCG-1_1_1	SP0H	C05	B cell
AGTGCCGAGCTTTGTG-1_1_1	BM0H	C03	Myeloid cell	GCGGAAAAGGATACAT-1_1_1	PB0H	C01	T cell	TAACACGTCTACCAGA-1_1_1	SP0H	C01	B cell
AGTGCCGCACCTGCAG-1_1_1	BM0H	C02	Myeloid cell	GCGGAAAAGTTACGAA-1_1_1	PB0H	C01	T cell	TAACCAGGTTGGGAAC-1_1_1	SP0H	C06	B cell
AGTGCCGCACGACTAT-1_1_1	BM0H	C07	Myeloid cell	GCGGAAAGTGTGGTCC-1_1_1	PB0H	C01	T cell	TAACGACAGAGAGCGG-1_1_1	SP0H	C01	B cell
AGTGCCGCAGCTGTAT-1_1_1	BM0H	C03	Myeloid cell	GCGGAAAGTGTTCAGT-1_1_1	PB0H	C01	T cell	TAACGACAGCGTCTGC-1_1_1	SP0H	C01	B cell
AGTGCCGCATATTCGG-1_1_1	BM0H	C05	B cell	GCGTGCACAGGCTCTG-1_1_1	PB0H	C01	T cell	TAACGACCAGAACTCT-1_1_1	SP0H	C01	B cell
AGTGCCGGTCTGCAAT-1_1_1	BM0H	C07	Myeloid cell	GCGTTTCAGGCGTTGA-1_1_1	PB0H	C01	T cell	TAACGACCATACTGTG-1_1_1	SP0H	C01	B cell
AGTGCCGTCCGTGCGA-1_1_1	BM0H	C03	Myeloid cell	GCGTTTCGTGCGTCGT-1_1_1	PB0H	C01	T cell	TAACGACTCATAGACC-1_1_1	SP0H	C06	B cell
AGTGTTGAGCAATTAG-1_1_1	BM0H	C04	B cell	GCGTTTCTCAAAGAAC-1_1_1	PB0H	C01	T cell	TAACGACTCTTTCCGG-1_1_1	SP0H	C01	B cell
AGTGTTGAGCTTTGTG-1_1_1	BM0H	C11	NKT cell	GCTACAACAGAACCGA-1_1_1	PB0H	C01	T cell	TAAGCACCACACCAGC-1_1_1	SP0H	C06	B cell
AGTGTTGCAACCACGC-1_1_1	BM0H	C07	Myeloid cell	GCTACCTGTTAAGCAA-1_1_1	PB0H	C01	T cell	TAAGCACTCGTGGCTG-1_1_1	SP0H	C06	B cell
AGTGTTGCAATGGCCC-1_1_1	BM0H	C01	Myeloid cell	GCTCAAAAGTATGGAT-1_1_1	PB0H	C01	T cell	TAAGCCAAGCACGATG-1_1_1	SP0H	C01	B cell
AGTGTTGCACAAGTTC-1_1_1	BM0H	C08	Myeloid cell	GCTCAAACAGAGTTGG-1_1_1	PB0H	C01	T cell	TAAGCCAAGTACTCGT-1_1_1	SP0H	C01	B cell
AGTGTTGCACGTAACT-1_1_1	BM0H	C01	Myeloid cell	GCTGAATAGACCATAA-1_1_1	PB0H	C01	T cell	TAAGTCGCAACCAGAG-1_1_1	SP0H	C01	B cell
AGTGTTGCACTCAAGT-1_1_1	BM0H	C02	Myeloid cell	GCTGAATCAGGTTTAC-1_1_1	PB0H	C07	T cell	TAATCTCAGAGATGCC-1_1_1	SP0H	C06	B cell
AGTGTTGCATCCGGCA-1_1_1	BM0H	C01	Myeloid cell	GCTGCAGAGCGGTAAC-1_1_1	PB0H	C01	T cell	TAATCTCAGGTACAGC-1_1_1	SP0H	C01	B cell
AGTGTTGGTACCCGCA-1_1_1	BM0H	C02	Myeloid cell	GCTGGGTTCTCACGAA-1_1_1	PB0H	C01	T cell	TAATCTCCATATTCGG-1_1_1	SP0H	C03	B cell
AGTGTTGGTAGTACGG-1_1_1	BM0H	C03	Myeloid cell	GCTTCACAGCATGCGA-1_1_1	PB0H	C01	T cell	TAATCTCGTCGCATTA-1_1_1	SP0H	C01	B cell
AGTGTTGGTCTAGGTT-1_1_1	BM0H	C02	Myeloid cell	GCTTCACCAACGGGTA-1_1_1	PB0H	C01	T cell	TAATTCCAGGTACAAT-1_1_1	SP0H	C01	B cell
AGTGTTGTCAGCACCG-1_1_1	BM0H	C02	Myeloid cell	GCTTCACGTCCATACA-1_1_1	PB0H	C07	T cell	TAATTCCCACCCTGTT-1_1_1	SP0H	C01	B cell
AGTGTTGTCAGTCTTT-1_1_1	BM0H	C05	B cell	GCTTCACGTGAGCGAT-1_1_1	PB0H	C01	T cell	TAATTCCCATAGATGA-1_1_1	SP0H	C01	B cell
AGTTAGCAGAGCTGAC-1_1_1	BM0H	C06	Myeloid cell	GCTTGGGAGAATTGCA-1_1_1	PB0H	C01	T cell	TAATTCCCATGTCGTA-1_1_1	SP0H	C01	B cell
AGTTAGCAGATGAACT-1_1_1	BM0H	C03	Myeloid cell	GCTTGGGAGTGCTACT-1_1_1	PB0H	C01	T cell	TACAACGAGGCACGAT-1_1_1	SP0H	C01	B cell
AGTTAGCAGGCCTGAA-1_1_1	BM0H	C14	Myeloid cell	GCTTGGGGTATGACAA-1_1_1	PB0H	C01	T cell	TACAACGCAAAGAGTT-1_1_1	SP0H	C01	B cell
AGTTAGCAGGGAGATA-1_1_1	BM0H	C06	Myeloid cell	GCTTGGGGTGCACATT-1_1_1	PB0H	C01	T cell	TACACCCGTCTCTCCA-1_1_1	SP0H	C01	B cell
AGTTAGCAGTCGAAGC-1_1_1	BM0H	C01	Myeloid cell	GCTTTCGCACAGCGCT-1_1_1	PB0H	C01	T cell	TACACCCTCGTGCGAC-1_1_1	SP0H	C01	B cell
AGTTAGCCACTCCACT-1_1_1	BM0H	C06	Myeloid cell	GCTTTCGCACGTTCGG-1_1_1	PB0H	C01	T cell	TACAGGTGTTCGGGTC-1_1_1	SP0H	C01	B cell
AGTTAGCGTGCTGTCG-1_1_1	BM0H	C03	Myeloid cell	GGAACCCCAAGCTCTA-1_1_1	PB0H	C01	T cell	TACATTCAGAGGTCAC-1_1_1	SP0H	C05	B cell
AGTTAGCGTGTTCCAA-1_1_1	BM0H	C07	Myeloid cell	GGAACCCGTGAATAAC-1_1_1	PB0H	C01	T cell	TACATTCGTGGTATGG-1_1_1	SP0H	C01	B cell
AGTTAGCTCTGGTGGC-1_1_1	BM0H	C01	Myeloid cell	GGAACCCGTGTAAATG-1_1_1	PB0H	C01	T cell	TACATTCTCCCTTGGT-1_1_1	SP0H	C03	B cell
AGTTAGCTCTTCCTAA-1_1_1	BM0H	C01	Myeloid cell	GGAACCCTCCACGTAA-1_1_1	PB0H	C01	T cell	TACCCGTAGACTAAGT-1_1_1	SP0H	C01	B cell
AGTTCCCCAATCCTTT-1_1_1	BM0H	C04	B cell	GGAACCCTCCGTTTCG-1_1_1	PB0H	C01	T cell	TACCGAAAGTCCCAGC-1_1_1	SP0H	C06	B cell
AGTTCCCGTAGAGCTG-1_1_1	BM0H	C05	B cell	GGAAGTGGTCCGAAGA-1_1_1	PB0H	C01	T cell	TACCGAACAAGTCCAT-1_1_1	SP0H	C06	B cell
AGTTCCCGTTGGGACA-1_1_1	BM0H	C07	Myeloid cell	GGAATCTTCCTACGAA-1_1_1	PB0H	C01	T cell	TACCGAAGTTTACCTT-1_1_1	SP0H	C01	B cell
AGTTCCCGTTTGCCGG-1_1_1	BM0H	C04	B cell	GGAATGGAGGTATTGA-1_1_1	PB0H	C01	T cell	TACCGGGAGGACATCG-1_1_1	SP0H	C06	B cell
AGTTCCCTCTCGTGAA-1_1_1	BM0H	C07	Myeloid cell	GGAATGGCAGACCTAT-1_1_1	PB0H	C07	T cell	TACCGGGGTTGCGAAG-1_1_1	SP0H	C01	B cell
AGTTCGAAGAGTTCGG-1_1_1	BM0H	C04	B cell	GGAATGGTCACGACTA-1_1_1	PB0H	C01	T cell	TACCTGCCATCGGCCA-1_1_1	SP0H	C01	B cell
AGTTCGAAGGCTCACC-1_1_1	BM0H	C04	B cell	GGAATGGTCAGACATC-1_1_1	PB0H	C01	T cell	TACCTGCGTTCCTAAG-1_1_1	SP0H	C01	B cell
AGTTCGACAAATCAAG-1_1_1	BM0H	C01	Myeloid cell	GGACGTCAGGGCTAAC-1_1_1	PB0H	C01	T cell	TACGCTCGTTCGGCCA-1_1_1	SP0H	C01	B cell
AGTTCGACACCCTTAC-1_1_1	BM0H	C02	Myeloid cell	GGACGTCGTTACGCCG-1_1_1	PB0H	C01	T cell	TACGGGCAGACTTCAC-1_1_1	SP0H	C01	B cell
AGTTCGAGTATGGTAA-1_1_1	BM0H	C03	Myeloid cell	GGACGTCTCTGTTCAT-1_1_1	PB0H	C07	T cell	TACGGGCTCTTAGCTT-1_1_1	SP0H	C01	B cell
AGTTCGAGTGCGTCGT-1_1_1	BM0H	C08	Myeloid cell	GGAGATGAGGGTAGCT-1_1_1	PB0H	C01	T cell	TACGGTACATGAGATA-1_1_1	SP0H	C01	B cell
AGTTCGATCTGAGTCA-1_1_1	BM0H	C04	B cell	GGAGATGAGTCATTGC-1_1_1	PB0H	C01	T cell	TACGGTAGTCAACATC-1_1_1	SP0H	C06	B cell
ATACCGACATGCCATA-1_1_1	BM0H	C05	B cell	GGAGATGCACGTTGGC-1_1_1	PB0H	C01	T cell	TACGTCCAGACCAACG-1_1_1	SP0H	C01	B cell
ATACCGAGTTCTCGCT-1_1_1	BM0H	C03	Myeloid cell	GGAGATGGTGTAGGAC-1_1_1	PB0H	C01	T cell	TACGTCCAGGGCCAAT-1_1_1	SP0H	C01	B cell
ATACCGAGTTTACGAC-1_1_1	BM0H	C04	B cell	GGAGATGTCGAGTACT-1_1_1	PB0H	C01	T cell	TACGTCCAGGTAAGGA-1_1_1	SP0H	C03	B cell
ATACCGATCAGATGCT-1_1_1	BM0H	C07	Myeloid cell	GGAGCAACAATGAAAC-1_1_1	PB0H	C01	T cell	TACTGCCTCGGTGAAG-1_1_1	SP0H	C03	B cell
ATACCGATCATTTGCT-1_1_1	BM0H	C02	Myeloid cell	GGAGCAATCCTCTAGC-1_1_1	PB0H	C01	T cell	TACTTACAGACCAAAT-1_1_1	SP0H	C01	B cell
ATACCGATCCGACGGT-1_1_1	BM0H	C02	Myeloid cell	GGAGCAATCTTCCCAG-1_1_1	PB0H	C01	T cell	TACTTACAGTGTAGTA-1_1_1	SP0H	C01	B cell
ATACCTTAGGCCACCT-1_1_1	BM0H	C02	Myeloid cell	GGAGGATGTTTACTGG-1_1_1	PB0H	C01	T cell	TACTTACCATGTCAGT-1_1_1	SP0H	C01	B cell
ATACCTTAGGCGTCCT-1_1_1	BM0H	C08	Myeloid cell	GGAGGTAAGCATCGAG-1_1_1	PB0H	C01	T cell	TACTTACTCATGCTAG-1_1_1	SP0H	C01	B cell
ATACCTTAGGTGCGAT-1_1_1	BM0H	C02	Myeloid cell	GGAGGTATCCATTTGT-1_1_1	PB0H	C01	T cell	TACTTACTCTTTCCAA-1_1_1	SP0H	C03	B cell
ATACCTTAGTTACGTC-1_1_1	BM0H	C03	Myeloid cell	GGATCTATCGGAGATG-1_1_1	PB0H	C01	T cell	TACTTCAGTACCTGTA-1_1_1	SP0H	C01	B cell
ATACCTTGTATCGTGT-1_1_1	BM0H	C04	B cell	GGATCTATCTACTGAG-1_1_1	PB0H	C01	T cell	TACTTCATCACGATAC-1_1_1	SP0H	C01	B cell
ATACCTTTCGGTGTTA-1_1_1	BM0H	C03	Myeloid cell	GGATGTTCACCATTCC-1_1_1	PB0H	C01	T cell	TACTTCATCCCAGCGA-1_1_1	SP0H	C01	B cell
ATACTTCAGAATACAC-1_1_1	BM0H	C02	Myeloid cell	GGATGTTCACCTGCAG-1_1_1	PB0H	C01	T cell	TACTTGTAGTAGTCTC-1_1_1	SP0H	C03	B cell
ATACTTCAGCAGTCTT-1_1_1	BM0H	C02	Myeloid cell	GGATGTTTCCGCGGAT-1_1_1	PB0H	C01	T cell	TAGACCAAGGTAAGGA-1_1_1	SP0H	C01	B cell
ATACTTCAGCCAAGTG-1_1_1	BM0H	C02	Myeloid cell	GGCACGTAGCAACTTC-1_1_1	PB0H	C01	T cell	TAGACTGAGAGAGGTA-1_1_1	SP0H	C01	B cell
ATACTTCAGTATTAGG-1_1_1	BM0H	C02	Myeloid cell	GGCACGTAGTACCATC-1_1_1	PB0H	C01	T cell	TAGACTGGTCGAAGCA-1_1_1	SP0H	C01	B cell
ATACTTCCATGAATCC-1_1_1	BM0H	C07	Myeloid cell	GGCACGTGTCCGCAGT-1_1_1	PB0H	C01	T cell	TAGAGTCAGGCTCTCG-1_1_1	SP0H	C01	B cell
ATACTTCTCAGACCCG-1_1_1	BM0H	C08	Myeloid cell	GGCACGTGTTTCGTTT-1_1_1	PB0H	C01	T cell	TAGAGTCGTACGGCAA-1_1_1	SP0H	C01	B cell
ATAGACCAGAGGTTAT-1_1_1	BM0H	C08	Myeloid cell	GGCACGTTCTCGGTAA-1_1_1	PB0H	C01	T cell	TAGATCGAGAATCGAT-1_1_1	SP0H	C01	B cell
ATAGACCAGCGTTAGG-1_1_1	BM0H	C07	Myeloid cell	GGCAGTCAGTTTGCTG-1_1_1	PB0H	C01	T cell	TAGATCGCAGGTACGA-1_1_1	SP0H	C01	B cell
ATAGACCCACATTCGA-1_1_1	BM0H	C02	Myeloid cell	GGCAGTCGTTGCCAAT-1_1_1	PB0H	C01	T cell	TAGGAGGCAAGTCATC-1_1_1	SP0H	C01	B cell
ATAGACCCAGCAGTAG-1_1_1	BM0H	C06	Myeloid cell	GGCTGTGAGCCGAATG-1_1_1	PB0H	C01	T cell	TAGGTACAGAGTCTTC-1_1_1	SP0H	C05	B cell
ATAGACCCATCCCGTT-1_1_1	BM0H	C01	Myeloid cell	GGCTGTGGTACTTGTG-1_1_1	PB0H	C01	T cell	TAGGTTGGTCTATGAC-1_1_1	SP0H	C01	B cell
ATAGACCGTCCTCCAT-1_1_1	BM0H	C01	Myeloid cell	GGCTGTGTCAAACGAA-1_1_1	PB0H	C01	T cell	TAGGTTGGTTAGAAAC-1_1_1	SP0H	C01	B cell
ATAGACCGTTGCATGT-1_1_1	BM0H	C11	NKT cell	GGCTTGGGTAGATTAG-1_1_1	PB0H	C01	T cell	TAGGTTGGTTCCTAAG-1_1_1	SP0H	C01	B cell
ATAGACCTCGTCAGAT-1_1_1	BM0H	C06	Myeloid cell	GGCTTGGTCATCGACA-1_1_1	PB0H	C01	T cell	TAGGTTGTCCATTGTT-1_1_1	SP0H	C01	B cell
ATAGACCTCGTGCAGC-1_1_1	BM0H	C02	Myeloid cell	GGCTTGGTCATGAGGG-1_1_1	PB0H	C01	T cell	TATACCTAGGATAATC-1_1_1	SP0H	C01	B cell
ATAGAGAAGACATACA-1_1_1	BM0H	C01	Myeloid cell	GGCTTTCCAGTTTCGA-1_1_1	PB0H	C01	T cell	TATATCCAGGCTAAAT-1_1_1	SP0H	C01	B cell
ATAGAGACAAGAGTTA-1_1_1	BM0H	C08	Myeloid cell	GGCTTTCGTTGTGTAC-1_1_1	PB0H	C01	T cell	TATATCCTCACATTGG-1_1_1	SP0H	C01	B cell
ATAGAGACACAGTGAG-1_1_1	BM0H	C02	Myeloid cell	GGGAAGTAGGCAGCTA-1_1_1	PB0H	C07	T cell	TATCCTAGTTGCATTG-1_1_1	SP0H	C01	B cell
ATAGAGATCATACAGC-1_1_1	BM0H	C01	Myeloid cell	GGGACAACAAACCATC-1_1_1	PB0H	C01	T cell	TATCGCCCAAAGGAGA-1_1_1	SP0H	C01	B cell
ATAGGCTAGAGGGTCT-1_1_1	BM0H	C03	Myeloid cell	GGGACAACATGGTGGA-1_1_1	PB0H	C01	T cell	TATCGCCCATTCTCCG-1_1_1	SP0H	C03	B cell
ATAGGCTAGGTTCAGG-1_1_1	BM0H	C06	Myeloid cell	GGGACCTAGCAGGCAT-1_1_1	PB0H	C01	T cell	TATCTGTCAGCGACCT-1_1_1	SP0H	C06	B cell
ATAGGCTGTAGTGCGA-1_1_1	BM0H	C01	Myeloid cell	GGGACCTGTATGCTAC-1_1_1	PB0H	C01	T cell	TATCTGTGTGGGCTCT-1_1_1	SP0H	C03	B cell
ATAGGCTGTCCTACGG-1_1_1	BM0H	C02	Myeloid cell	GGGACCTTCTATTCGT-1_1_1	PB0H	C01	T cell	TATCTTGGTACTGAGG-1_1_1	SP0H	C01	B cell
ATAGGCTGTTCTAAGC-1_1_1	BM0H	C02	Myeloid cell	GGGACTCCACGCGGTT-1_1_1	PB0H	C01	T cell	TATTCCACACATATCG-1_1_1	SP0H	C01	B cell
ATAGGCTGTTGACGGA-1_1_1	BM0H	C01	Myeloid cell	GGGACTCGTTCGGTAT-1_1_1	PB0H	C01	T cell	TATTGCTTCTTAGCCC-1_1_1	SP0H	C01	B cell
ATAGGCTTCACCGGTG-1_1_1	BM0H	C08	Myeloid cell	GGGACTCTCCTGCTAC-1_1_1	PB0H	C01	T cell	TATTGGGCAACGTAAA-1_1_1	SP0H	C01	B cell
ATAGGCTTCACGATCA-1_1_1	BM0H	C09	B cell	GGGAGATAGAGTGTGC-1_1_1	PB0H	C01	T cell	TATTGGGCAATTCACG-1_1_1	SP0H	C01	B cell
ATAGGCTTCTTCGGAA-1_1_1	BM0H	C06	Myeloid cell	GGGAGATAGTGCCGAA-1_1_1	PB0H	C01	T cell	TATTGGGCATGAAGCG-1_1_1	SP0H	C01	B cell
ATATCCTAGCAGTCTT-1_1_1	BM0H	C05	B cell	GGGAGATCATCCGATA-1_1_1	PB0H	C07	T cell	TATTGGGTCATTACTC-1_1_1	SP0H	C01	B cell
ATATCCTAGGGAGAAT-1_1_1	BM0H	C01	Myeloid cell	GGGAGTAAGCGCTGCT-1_1_1	PB0H	C01	T cell	TATTTCGGTACGCTTA-1_1_1	SP0H	C01	B cell
ATATCCTAGGTGCCAA-1_1_1	BM0H	C02	Myeloid cell	GGGAGTACACCTCTAC-1_1_1	PB0H	C01	T cell	TATTTCGTCGGTTCAA-1_1_1	SP0H	C01	B cell
ATATCCTAGTTGGAAT-1_1_1	BM0H	C11	NKT cell	GGGAGTAGTTGAGTCT-1_1_1	PB0H	C01	T cell	TCAAGACCACAATGAA-1_1_1	SP0H	C01	B cell
ATATCCTCAACTACGT-1_1_1	BM0H	C08	Myeloid cell	GGGATCCTCTCTCCGA-1_1_1	PB0H	C01	T cell	TCAAGTGAGGCTCCCA-1_1_1	SP0H	C01	B cell
ATATCCTCAAGTTCGT-1_1_1	BM0H	C09	B cell	GGGATGACAAGTGACG-1_1_1	PB0H	C01	T cell	TCAAGTGAGGGATCAC-1_1_1	SP0H	C06	B cell
ATATCCTCACGGTAGA-1_1_1	BM0H	C01	Myeloid cell	GGGATGACACACCGCA-1_1_1	PB0H	C01	T cell	TCAAGTGAGTGGTGGT-1_1_1	SP0H	C03	B cell
ATATCCTCATCACCAA-1_1_1	BM0H	C09	B cell	GGGATGACATGTGACT-1_1_1	PB0H	C01	T cell	TCAAGTGCATGACGAG-1_1_1	SP0H	C06	B cell
ATATCCTGTACAATAG-1_1_1	BM0H	C05	B cell	GGGATGAGTGTGTTTG-1_1_1	PB0H	C01	T cell	TCAAGTGGTTGTCATG-1_1_1	SP0H	C01	B cell
ATATCCTGTACCTAGT-1_1_1	BM0H	C03	Myeloid cell	GGGATGATCCGAGGCT-1_1_1	PB0H	C01	T cell	TCAATCTGTACTCGCG-1_1_1	SP0H	C01	B cell
ATATCCTGTCCACGCA-1_1_1	BM0H	C01	Myeloid cell	GGGCCATAGGTGTGAC-1_1_1	PB0H	C01	T cell	TCAATTCCATCTCCCA-1_1_1	SP0H	C01	B cell
ATATCCTTCAAGCCTA-1_1_1	BM0H	C08	Myeloid cell	GGGCCATTCGCAATTG-1_1_1	PB0H	C01	T cell	TCACACCAGTATCCTG-1_1_1	SP0H	C01	B cell
ATCACAGAGCCATCCG-1_1_1	BM0H	C03	Myeloid cell	GGGCGTTCACGTAGTT-1_1_1	PB0H	C01	T cell	TCACATTGTCGAACAG-1_1_1	SP0H	C01	B cell
ATCACAGAGCGAGTCA-1_1_1	BM0H	C01	Myeloid cell	GGGCGTTTCCAAGGGA-1_1_1	PB0H	C07	T cell	TCACGCTAGCGTGCTC-1_1_1	SP0H	C01	B cell
ATCACAGAGCTTCGTA-1_1_1	BM0H	C02	Myeloid cell	GGGCTACAGTGACACG-1_1_1	PB0H	C07	T cell	TCACGGGGTCCGATCG-1_1_1	SP0H	C01	B cell
ATCACAGCAAGAGGTC-1_1_1	BM0H	C01	Myeloid cell	GGGCTACTCATTGGTG-1_1_1	PB0H	C01	T cell	TCACTATAGGTTAAAC-1_1_1	SP0H	C01	B cell
ATCACAGCAGTCAGTT-1_1_1	BM0H	C06	Myeloid cell	GGGCTACTCCATTTAC-1_1_1	PB0H	C01	T cell	TCACTATTCAAGAGTA-1_1_1	SP0H	C01	B cell
ATCACAGGTTCAAACC-1_1_1	BM0H	C05	B cell	GGGCTCAAGACTCTTG-1_1_1	PB0H	C01	T cell	TCACTCGAGAGAGGGC-1_1_1	SP0H	C01	B cell
ATCACAGGTTGGAGGT-1_1_1	BM0H	C09	B cell	GGGCTCAAGAGAGCAA-1_1_1	PB0H	C01	T cell	TCACTCGTCGTTACCC-1_1_1	SP0H	C01	B cell
ATCACAGGTTGGCTAT-1_1_1	BM0H	C20	B cell	GGGCTCAAGCACCCAC-1_1_1	PB0H	C01	T cell	TCAGCAAAGGACGGAG-1_1_1	SP0H	C03	B cell
ATCACAGTCAACGCTA-1_1_1	BM0H	C02	Myeloid cell	GGGCTCAAGTCACTAC-1_1_1	PB0H	C01	T cell	TCAGCAAGTAGGATAT-1_1_1	SP0H	C01	B cell
ATCACAGTCCCGTGTT-1_1_1	BM0H	C02	Myeloid cell	GGGCTCAGTAGAATAC-1_1_1	PB0H	C01	T cell	TCAGCCTTCTGAGAAA-1_1_1	SP0H	C01	B cell
ATCACGAAGAAATGGG-1_1_1	BM0H	C01	Myeloid cell	GGGCTCATCCGATCGG-1_1_1	PB0H	C01	T cell	TCAGGGCGTAGTCCTA-1_1_1	SP0H	C01	B cell
ATCACGAAGCTTCATG-1_1_1	BM0H	C01	Myeloid cell	GGGCTCATCTTCGTAT-1_1_1	PB0H	C01	T cell	TCAGGGCGTTGGGATG-1_1_1	SP0H	C01	B cell
ATCACGACAGAACATA-1_1_1	BM0H	C04	B cell	GGGTAGACAAACTCGT-1_1_1	PB0H	C01	T cell	TCAGGTAGTCCAGTTA-1_1_1	SP0H	C01	B cell
ATCACGAGTTTCGACA-1_1_1	BM0H	C03	Myeloid cell	GGGTAGACACGGCGTT-1_1_1	PB0H	C01	T cell	TCAGTCCCAGAAATCA-1_1_1	SP0H	C01	B cell
ATCACGATCAATCGGT-1_1_1	BM0H	C11	NKT cell	GGGTAGATCTTAATCC-1_1_1	PB0H	C01	T cell	TCAGTGACATAACTCG-1_1_1	SP0H	C01	B cell
ATCACTTAGGTCACCC-1_1_1	BM0H	C02	Myeloid cell	GGGTATTAGGGACACT-1_1_1	PB0H	C07	T cell	TCAGTTTAGTTAGTGA-1_1_1	SP0H	C01	B cell
ATCACTTAGTGTTCAC-1_1_1	BM0H	C07	Myeloid cell	GGGTATTCATATGGCT-1_1_1	PB0H	C07	T cell	TCATACTTCAACCTTT-1_1_1	SP0H	C01	B cell
ATCACTTCAAAGGGCT-1_1_1	BM0H	C04	B cell	GGGTCACAGATTGACA-1_1_1	PB0H	C01	T cell	TCATCATGTGACTCTA-1_1_1	SP0H	C01	B cell
ATCACTTCACCAAAGG-1_1_1	BM0H	C09	B cell	GGGTCACAGCTGGCTC-1_1_1	PB0H	C01	T cell	TCATCCGTCTACGCAA-1_1_1	SP0H	C03	B cell
ATCACTTCATGCCGGT-1_1_1	BM0H	C06	Myeloid cell	GGGTCTGAGCCTCTTC-1_1_1	PB0H	C01	T cell	TCATGAGAGTAGCATA-1_1_1	SP0H	C03	B cell
ATCACTTGTAACATCC-1_1_1	BM0H	C03	Myeloid cell	GGGTCTGCAACGCATT-1_1_1	PB0H	C01	T cell	TCATGAGTCGAGAACG-1_1_1	SP0H	C01	B cell
ATCACTTGTACCGCGT-1_1_1	BM0H	C05	B cell	GGGTCTGCAAGCGAAC-1_1_1	PB0H	C01	T cell	TCATGCCAGTCAACAA-1_1_1	SP0H	C01	B cell
ATCACTTGTGGGTATG-1_1_1	BM0H	C11	NKT cell	GGGTCTGGTCTAGGTT-1_1_1	PB0H	C01	T cell	TCATGGAGTTCCACAA-1_1_1	SP0H	C01	B cell
ATCACTTTCTTACGTT-1_1_1	BM0H	C09	B cell	GGGTCTGTCGCGGACT-1_1_1	PB0H	C01	T cell	TCATGTTGTGTTTCTT-1_1_1	SP0H	C01	B cell
ATCAGGTAGACGAGCT-1_1_1	BM0H	C01	Myeloid cell	GGGTGTCGTAGGTGCA-1_1_1	PB0H	C01	T cell	TCATTACAGCAAATGT-1_1_1	SP0H	C01	B cell
ATCAGGTAGAGAATCT-1_1_1	BM0H	C01	Myeloid cell	GGGTGTCGTGGAAATT-1_1_1	PB0H	C01	T cell	TCATTGTAGTCTGGAG-1_1_1	SP0H	C03	B cell
ATCAGGTAGCAGCACA-1_1_1	BM0H	C16	Myeloid cell	GGGTTATAGGAGATAG-1_1_1	PB0H	C01	T cell	TCATTGTCACTGAGTT-1_1_1	SP0H	C01	B cell
ATCAGGTAGTAGGGTC-1_1_1	BM0H	C07	Myeloid cell	GGGTTATAGGCATGGT-1_1_1	PB0H	C01	T cell	TCATTGTGTGTTTGCA-1_1_1	SP0H	C06	B cell
ATCAGGTGTTACGATC-1_1_1	BM0H	C02	Myeloid cell	GGGTTATAGTAAATGC-1_1_1	PB0H	C01	T cell	TCATTTGGTCAACGCC-1_1_1	SP0H	C01	B cell
ATCAGGTGTTAGGAGC-1_1_1	BM0H	C02	Myeloid cell	GGGTTATCACAAATAG-1_1_1	PB0H	C01	T cell	TCATTTGGTTACGTAC-1_1_1	SP0H	C01	B cell
ATCAGGTTCATGAAAG-1_1_1	BM0H	C03	Myeloid cell	GGGTTATCACCTGATA-1_1_1	PB0H	C01	T cell	TCATTTGGTTCTCTCG-1_1_1	SP0H	C01	B cell
ATCAGGTTCCACACCT-1_1_1	BM0H	C15	Myeloid cell	GGGTTATCATAATGCC-1_1_1	PB0H	C01	T cell	TCATTTGTCCGCACTT-1_1_1	SP0H	C06	B cell
ATCAGGTTCCACTTTA-1_1_1	BM0H	C09	B cell	GGGTTATGTCCACGCA-1_1_1	PB0H	C01	T cell	TCCACCAAGCGTTCAT-1_1_1	SP0H	C01	B cell
ATCAGGTTCGTTGTAG-1_1_1	BM0H	C08	Myeloid cell	GGGTTATGTCTTGAGT-1_1_1	PB0H	C01	T cell	TCCACCACAACCTATG-1_1_1	SP0H	C01	B cell
ATCATTCAGATTCGCT-1_1_1	BM0H	C03	Myeloid cell	GGGTTTAAGGTACAGC-1_1_1	PB0H	C01	T cell	TCCACGTCAGTCTTCC-1_1_1	SP0H	C06	B cell
ATCATTCAGCATCTTG-1_1_1	BM0H	C01	Myeloid cell	GGGTTTAGTCCTCCAT-1_1_1	PB0H	C01	T cell	TCCAGAACAGCCCAGT-1_1_1	SP0H	C01	B cell
ATCATTCAGTAAATGC-1_1_1	BM0H	C04	B cell	GGTAACTGTACACTCA-1_1_1	PB0H	C01	T cell	TCCATCGCAACACTAC-1_1_1	SP0H	C01	B cell
ATCATTCAGTTCCGGC-1_1_1	BM0H	C02	Myeloid cell	GGTAACTTCCACTAGA-1_1_1	PB0H	C01	T cell	TCCATCGGTATGAAGT-1_1_1	SP0H	C01	B cell
ATCATTCCACGCTGCA-1_1_1	BM0H	C09	B cell	GGTAATCAGAAGATCT-1_1_1	PB0H	C01	T cell	TCCCACACAATTCGTG-1_1_1	SP0H	C01	B cell
ATCATTCCATCCGGCA-1_1_1	BM0H	C01	Myeloid cell	GGTAATCGTAGGAGGG-1_1_1	PB0H	C01	T cell	TCCCACACACTACCCT-1_1_1	SP0H	C01	B cell
ATCATTCTCCGTATGA-1_1_1	BM0H	C08	Myeloid cell	GGTAGAGAGCACCGAA-1_1_1	PB0H	C01	T cell	TCCCAGTTCACGGAGA-1_1_1	SP0H	C01	B cell
ATCATTCTCGAATCCA-1_1_1	BM0H	C06	Myeloid cell	GGTCTGGAGGTAAGTT-1_1_1	PB0H	C01	T cell	TCCCATGCACTTGTCC-1_1_1	SP0H	C01	B cell
ATCCACCAGCAATAAC-1_1_1	BM0H	C14	Myeloid cell	GGTCTGGGTTTGACAC-1_1_1	PB0H	C01	T cell	TCCCATGGTGTCTTCC-1_1_1	SP0H	C01	B cell
ATCCACCGTAGGACCA-1_1_1	BM0H	C11	NKT cell	GGTCTGGTCGTGACTA-1_1_1	PB0H	C01	T cell	TCCGATCAGGAGAGTA-1_1_1	SP0H	C01	B cell
ATCCACCGTATCGAAA-1_1_1	BM0H	C03	Myeloid cell	GGTCTGGTCGTGTTCC-1_1_1	PB0H	C01	T cell	TCCGATCTCGTGGGAA-1_1_1	SP0H	C01	B cell
ATCCACCGTCTACAAC-1_1_1	BM0H	C04	B cell	GGTGAAGAGGTACTGG-1_1_1	PB0H	C01	T cell	TCCGGGAGTAAGGAGA-1_1_1	SP0H	C01	B cell
ATCCACCGTGTATCCA-1_1_1	BM0H	C10	Progenitor cell	GGTGAAGAGTGTTGTC-1_1_1	PB0H	C01	T cell	TCCGGGATCGCAACAT-1_1_1	SP0H	C01	B cell
ATCCACCGTTCCTTGC-1_1_1	BM0H	C05	B cell	GGTGAAGGTGTAAATG-1_1_1	PB0H	C01	T cell	TCCGTGTGTCGATGCC-1_1_1	SP0H	C01	B cell
ATCCACCTCGAGTACT-1_1_1	BM0H	C09	B cell	GGTGATTAGGTGCTGA-1_1_1	PB0H	C01	T cell	TCCGTGTTCTTTGCTA-1_1_1	SP0H	C01	B cell
ATCCATTAGCCTTGAT-1_1_1	BM0H	C01	Myeloid cell	GGTGATTTCAGGTGTT-1_1_1	PB0H	C01	T cell	TCCTAATAGAGCAGCT-1_1_1	SP0H	C01	B cell
ATCCATTAGGTGTGAC-1_1_1	BM0H	C03	Myeloid cell	GGTGATTTCCCTTCCC-1_1_1	PB0H	C01	T cell	TCCTAATAGGAGAGTA-1_1_1	SP0H	C01	B cell
ATCCATTCATCTTCGC-1_1_1	BM0H	C04	B cell	GGTGGCTTCGATTGAC-1_1_1	PB0H	C01	T cell	TCCTAATTCGTAGCTA-1_1_1	SP0H	C01	B cell
ATCCATTGTCAGCTTA-1_1_1	BM0H	C01	Myeloid cell	GGTGGCTTCTGGAGAG-1_1_1	PB0H	C01	T cell	TCCTCCCAGACAACAT-1_1_1	SP0H	C01	B cell
ATCCATTGTCGTTATG-1_1_1	BM0H	C07	Myeloid cell	GGTGTCGCAATACAGA-1_1_1	PB0H	C01	T cell	TCCTCCCTCGTTGTGA-1_1_1	SP0H	C01	B cell
ATCCATTTCACAACCA-1_1_1	BM0H	C02	Myeloid cell	GGTGTCGGTGCCTACG-1_1_1	PB0H	C01	T cell	TCCTCGAAGAACTTCC-1_1_1	SP0H	C03	B cell
ATCCATTTCCAACTAG-1_1_1	BM0H	C11	NKT cell	GGTGTCGGTGTACAGG-1_1_1	PB0H	C01	T cell	TCCTCGAAGAGGATCC-1_1_1	SP0H	C01	B cell
ATCCATTTCTATCGGA-1_1_1	BM0H	C01	Myeloid cell	GGTGTCGGTTCTCCTG-1_1_1	PB0H	C01	T cell	TCCTCGATCCTCACCA-1_1_1	SP0H	C06	B cell
ATCCATTTCTGGCCGA-1_1_1	BM0H	C01	Myeloid cell	GGTGTTAAGGACGCAT-1_1_1	PB0H	C01	T cell	TCCTCTTAGGCTATCT-1_1_1	SP0H	C01	B cell
ATCCCTGCAAGAGGCT-1_1_1	BM0H	C20	B cell	GGTGTTAGTAAGACCG-1_1_1	PB0H	C01	T cell	TCCTCTTAGGGTTTCT-1_1_1	SP0H	C01	B cell
ATCCCTGCACACTTAG-1_1_1	BM0H	C06	Myeloid cell	GGTGTTAGTTTCGTTT-1_1_1	PB0H	C01	T cell	TCCTCTTCAAATTAGG-1_1_1	SP0H	C03	B cell
ATCCCTGGTAACATCC-1_1_1	BM0H	C02	Myeloid cell	GGTTAACGTACCTAAC-1_1_1	PB0H	C01	T cell	TCCTCTTTCATAAGGA-1_1_1	SP0H	C01	B cell
ATCCCTGGTGTAAACA-1_1_1	BM0H	C02	Myeloid cell	GGTTAACGTCATAACC-1_1_1	PB0H	C01	T cell	TCCTGCACAAGGCAAC-1_1_1	SP0H	C01	B cell
ATCCCTGGTGTAAATG-1_1_1	BM0H	C05	B cell	GGTTCTCAGTTTCGAC-1_1_1	PB0H	C01	T cell	TCCTGCACAAGGTCTT-1_1_1	SP0H	C01	B cell
ATCCCTGGTGTCTTCC-1_1_1	BM0H	C07	Myeloid cell	GGTTCTCGTGAGATTA-1_1_1	PB0H	C01	T cell	TCCTGCAGTTGGAGAC-1_1_1	SP0H	C01	B cell
ATCCCTGGTTGCATGT-1_1_1	BM0H	C07	Myeloid cell	GGTTCTCGTTGACTGT-1_1_1	PB0H	C01	T cell	TCCTTCTCACACACGC-1_1_1	SP0H	C01	B cell
ATCCCTGTCAACGCTA-1_1_1	BM0H	C02	Myeloid cell	GGTTGTAAGCTGGCTC-1_1_1	PB0H	C01	T cell	TCCTTCTGTACCGTGC-1_1_1	SP0H	C01	B cell
ATCCCTGTCCATATGG-1_1_1	BM0H	C03	Myeloid cell	GGTTGTAAGGTAAGTT-1_1_1	PB0H	C01	T cell	TCCTTCTTCTATCGCC-1_1_1	SP0H	C01	B cell
ATCCGTCAGACGAGCT-1_1_1	BM0H	C05	B cell	GGTTGTACAGGGATAC-1_1_1	PB0H	C07	T cell	TCCTTTCAGAATCTAG-1_1_1	SP0H	C01	B cell
ATCCGTCCACCAACAT-1_1_1	BM0H	C04	B cell	GGTTGTAGTCATCACA-1_1_1	PB0H	C01	T cell	TCCTTTCGTATGGTTC-1_1_1	SP0H	C01	B cell
ATCCGTCCAGCGGATA-1_1_1	BM0H	C01	Myeloid cell	GTAACACAGAATAACC-1_1_1	PB0H	C07	T cell	TCCTTTCGTCTTTATC-1_1_1	SP0H	C01	B cell
ATCCGTCCATAGGTTC-1_1_1	BM0H	C02	Myeloid cell	GTAACACTCCATGAGT-1_1_1	PB0H	C01	T cell	TCCTTTCGTTGAAGTA-1_1_1	SP0H	C03	B cell
ATCCGTCGTTTCGCTC-1_1_1	BM0H	C02	Myeloid cell	GTAACCAAGAGCCGAT-1_1_1	PB0H	C01	T cell	TCCTTTCTCCGTGACG-1_1_1	SP0H	C01	B cell
ATCCGTCTCTCATTAC-1_1_1	BM0H	C12	Myeloid cell	GTAACCAAGGTAAGTT-1_1_1	PB0H	C01	T cell	TCGAACACAACAAGAT-1_1_1	SP0H	C01	B cell
ATCCTATCACCGGCTA-1_1_1	BM0H	C06	Myeloid cell	GTAACCAAGTGCAGCA-1_1_1	PB0H	C01	T cell	TCGAAGTGTAGACTGG-1_1_1	SP0H	C01	B cell
ATCCTATCAGCATCTA-1_1_1	BM0H	C06	Myeloid cell	GTAACCAGTCGATGCC-1_1_1	PB0H	C01	T cell	TCGAAGTTCTATTTCG-1_1_1	SP0H	C03	B cell
ATCCTATCAGCTTCGG-1_1_1	BM0H	C08	Myeloid cell	GTAAGTCGTAGTCCTA-1_1_1	PB0H	C01	T cell	TCGACCTAGTAAACTG-1_1_1	SP0H	C01	B cell
ATCCTATCAGTCTACA-1_1_1	BM0H	C14	Myeloid cell	GTAAGTCGTTCCGCAG-1_1_1	PB0H	C01	T cell	TCGACCTGTAGGACCA-1_1_1	SP0H	C01	B cell
ATCCTATGTAATGCTC-1_1_1	BM0H	C05	B cell	GTAATCGGTATCGCTA-1_1_1	PB0H	C01	T cell	TCGACGGAGATGACCG-1_1_1	SP0H	C01	B cell
ATCGATGAGCCTCAGC-1_1_1	BM0H	C03	Myeloid cell	GTAATCGTCTTCACAT-1_1_1	PB0H	C01	T cell	TCGACGGGTGCAACGA-1_1_1	SP0H	C01	B cell
ATCGATGAGTCACAGG-1_1_1	BM0H	C18	NK cell	GTAATGCAGGCATTTC-1_1_1	PB0H	C01	T cell	TCGCACTGTGACAGCA-1_1_1	SP0H	C01	B cell
ATCGATGCACCCGTAG-1_1_1	BM0H	C04	B cell	GTAATGCGTCCTACAA-1_1_1	PB0H	C01	T cell	TCGCACTGTTATTCCT-1_1_1	SP0H	C01	B cell
ATCGATGCAGAGTCTT-1_1_1	BM0H	C02	Myeloid cell	GTACAACAGATCGCCC-1_1_1	PB0H	C01	T cell	TCGCTTGAGCAGCGAT-1_1_1	SP0H	C01	B cell
ATCGATGGTTACGGAG-1_1_1	BM0H	C01	Myeloid cell	GTACAACGTACGAAAT-1_1_1	PB0H	C01	T cell	TCGCTTGAGTTGTAAG-1_1_1	SP0H	C01	B cell
ATCGATGGTTGACTGT-1_1_1	BM0H	C07	Myeloid cell	GTACAGTAGGTAAGAG-1_1_1	PB0H	C01	T cell	TCGCTTGGTACCACGC-1_1_1	SP0H	C01	B cell
ATCGATGGTTGCATCA-1_1_1	BM0H	C12	Myeloid cell	GTACAGTCACCTCGTT-1_1_1	PB0H	C15	T cell	TCGCTTGTCACTACTT-1_1_1	SP0H	C01	B cell
ATCGATGTCACTCACC-1_1_1	BM0H	C07	Myeloid cell	GTACAGTCAGCGACAA-1_1_1	PB0H	C01	T cell	TCGGATAAGAGTCACG-1_1_1	SP0H	C01	B cell
ATCGATGTCTAATTCC-1_1_1	BM0H	C02	Myeloid cell	GTACAGTCAGGGCTTC-1_1_1	PB0H	C01	T cell	TCGGATAGTCCAGCAC-1_1_1	SP0H	C01	B cell
ATCGATGTCTGGGCGT-1_1_1	BM0H	C07	Myeloid cell	GTAGAAACAGAGAAAG-1_1_1	PB0H	C01	T cell	TCGGGACCATAGGCGA-1_1_1	SP0H	C01	B cell
ATCGATGTCTTGATTC-1_1_1	BM0H	C03	Myeloid cell	GTAGAAAGTTCTTGTT-1_1_1	PB0H	C01	T cell	TCGGGTGCACTTGAGT-1_1_1	SP0H	C01	B cell
ATCGCCTAGACTCAAA-1_1_1	BM0H	C02	Myeloid cell	GTAGAGGAGTACAGCG-1_1_1	PB0H	C01	T cell	TCGGGTGCAGAGAAAG-1_1_1	SP0H	C01	B cell
ATCGCCTAGTACTGGG-1_1_1	BM0H	C04	B cell	GTAGATCCAGAGGTTG-1_1_1	PB0H	C01	T cell	TCGGGTGGTACCTATG-1_1_1	SP0H	C01	B cell
ATCGCCTCAGCATGCC-1_1_1	BM0H	C05	B cell	GTAGATCGTCCCTCAT-1_1_1	PB0H	C01	T cell	TCGTAGAAGTTCATGC-1_1_1	SP0H	C01	B cell
ATCGCCTCAGTTGAAA-1_1_1	BM0H	C05	B cell	GTAGATCTCAGACCTA-1_1_1	PB0H	C01	T cell	TCGTGCTCAATAGTAG-1_1_1	SP0H	C01	B cell
ATCGCCTCATGGCCCA-1_1_1	BM0H	C01	Myeloid cell	GTAGCTAAGATACATG-1_1_1	PB0H	C01	T cell	TCGTGGGAGCCAAGGT-1_1_1	SP0H	C01	B cell
ATCGCCTGTAGAGTTA-1_1_1	BM0H	C01	Myeloid cell	GTAGCTACACATGTTG-1_1_1	PB0H	C07	T cell	TCGTGGGCATTGAGGG-1_1_1	SP0H	C06	B cell
ATCGCCTGTATAATGG-1_1_1	BM0H	C02	Myeloid cell	GTAGCTACATAGGTAA-1_1_1	PB0H	C01	T cell	TCGTGGGTCGGAATTC-1_1_1	SP0H	C01	B cell
ATCGCCTGTATCGCAT-1_1_1	BM0H	C01	Myeloid cell	GTAGCTAGTTCTCAGA-1_1_1	PB0H	C01	T cell	TCTAACTCAAGTGCTT-1_1_1	SP0H	C06	B cell
ATCGCCTTCACGACTA-1_1_1	BM0H	C02	Myeloid cell	GTAGCTATCCCACAGG-1_1_1	PB0H	C07	T cell	TCTACATGTTCCACAA-1_1_1	SP0H	C01	B cell
ATCGCCTTCTATCGGA-1_1_1	BM0H	C03	Myeloid cell	GTAGGAGCACACCTAA-1_1_1	PB0H	C01	T cell	TCTACATTCGCCGAGT-1_1_1	SP0H	C01	B cell
ATCGCCTTCTCGTTTA-1_1_1	BM0H	C02	Myeloid cell	GTAGGAGGTAATGCTC-1_1_1	PB0H	C01	T cell	TCTACATTCTACCCAC-1_1_1	SP0H	C03	B cell
ATCGGATAGACGGAAA-1_1_1	BM0H	C03	Myeloid cell	GTAGGAGTCCAGCTCT-1_1_1	PB0H	C01	T cell	TCTACCGCAACACGTT-1_1_1	SP0H	C01	B cell
ATCGGATAGCAGCAGT-1_1_1	BM0H	C09	B cell	GTAGGTTAGCAAGTGC-1_1_1	PB0H	C01	T cell	TCTACCGTCAAAGGAT-1_1_1	SP0H	C03	B cell
ATCGGATCAATCGAAA-1_1_1	BM0H	C03	Myeloid cell	GTAGGTTCAAATGAGT-1_1_1	PB0H	C01	T cell	TCTATACCATAGGTAA-1_1_1	SP0H	C01	B cell
ATCGGATTCAAATGCC-1_1_1	BM0H	C11	NKT cell	GTAGGTTTCGTGTTCC-1_1_1	PB0H	C01	T cell	TCTATCATCAGCACCG-1_1_1	SP0H	C06	B cell
ATCGGATTCTATTCGT-1_1_1	BM0H	C05	B cell	GTAGTACAGGGACACT-1_1_1	PB0H	C01	T cell	TCTCACGAGTAGGGTC-1_1_1	SP0H	C03	B cell
ATCGGCGCAAGCACCC-1_1_1	BM0H	C06	Myeloid cell	GTAGTACGTCCGTTTC-1_1_1	PB0H	C01	T cell	TCTCAGCAGCCTATTG-1_1_1	SP0H	C01	B cell
ATCGGCGGTAGTGGCA-1_1_1	BM0H	C01	Myeloid cell	GTATTGGAGCTTAAGA-1_1_1	PB0H	C01	T cell	TCTCAGCGTCCTGAAT-1_1_1	SP0H	C01	B cell
ATCGGCGGTATTCCGA-1_1_1	BM0H	C03	Myeloid cell	GTATTGGAGTTACTCG-1_1_1	PB0H	C07	T cell	TCTCCGACAACGCCCA-1_1_1	SP0H	C01	B cell
ATCGGCGGTCGACTTA-1_1_1	BM0H	C06	Myeloid cell	GTATTGGCAATTCTTC-1_1_1	PB0H	C01	T cell	TCTCCGACAGAGAATT-1_1_1	SP0H	C03	B cell
ATCGTAGAGGTCGCCT-1_1_1	BM0H	C01	Myeloid cell	GTATTGGCATATTCGG-1_1_1	PB0H	C01	T cell	TCTCTGGGTCGATGCC-1_1_1	SP0H	C01	B cell
ATCGTAGCACCGTGGT-1_1_1	BM0H	C07	Myeloid cell	GTATTGGGTCGTGTTA-1_1_1	PB0H	C01	T cell	TCTGCCAAGAGCATTA-1_1_1	SP0H	C01	B cell
ATCGTAGCACTACCGG-1_1_1	BM0H	C02	Myeloid cell	GTCAAACAGCTACTAC-1_1_1	PB0H	C01	T cell	TCTGCCACAGCTAACT-1_1_1	SP0H	C03	B cell
ATCGTAGCAGACTGCC-1_1_1	BM0H	C07	Myeloid cell	GTCAAACAGCTCAGAG-1_1_1	PB0H	C01	T cell	TCTGGCTAGGAACGAA-1_1_1	SP0H	C01	B cell
ATCGTAGCAGCACAGA-1_1_1	BM0H	C08	Myeloid cell	GTCAAACGTATGGGAC-1_1_1	PB0H	C01	T cell	TCTGGCTCATTCTTCA-1_1_1	SP0H	C01	B cell
ATCGTAGCATCCTTCG-1_1_1	BM0H	C02	Myeloid cell	GTCAAACGTATTTCGG-1_1_1	PB0H	C01	T cell	TCTTAGTCACAAACGG-1_1_1	SP0H	C01	B cell
ATCGTAGCATTGACCA-1_1_1	BM0H	C02	Myeloid cell	GTCAAACTCATACGAC-1_1_1	PB0H	C01	T cell	TCTTAGTGTTGCTGAT-1_1_1	SP0H	C01	B cell
ATCGTAGGTACATACC-1_1_1	BM0H	C07	Myeloid cell	GTCAAGTGTTGCTCAA-1_1_1	PB0H	C01	T cell	TCTTCCTTCGAAGTGG-1_1_1	SP0H	C01	B cell
ATCGTAGGTACTCGCG-1_1_1	BM0H	C06	Myeloid cell	GTCAAGTTCAACTGGT-1_1_1	PB0H	C01	T cell	TCTTGCGCACTCAAGT-1_1_1	SP0H	C01	B cell
ATCGTAGTCTCGTGGG-1_1_1	BM0H	C06	Myeloid cell	GTCAAGTTCATGCAGT-1_1_1	PB0H	C01	T cell	TCTTGCGGTGTGAATA-1_1_1	SP0H	C01	B cell
ATCGTAGTCTTAGCTT-1_1_1	BM0H	C06	Myeloid cell	GTCACGGCAAGACGAC-1_1_1	PB0H	C01	T cell	TCTTTGACAAAGTGTA-1_1_1	SP0H	C01	B cell
ATCGTCCCAAGGGCAT-1_1_1	BM0H	C03	Myeloid cell	GTCACGGGTAGTATAG-1_1_1	PB0H	C01	T cell	TCTTTGACATGGGCAA-1_1_1	SP0H	C01	B cell
ATCGTCCCAGAACTTC-1_1_1	BM0H	C08	Myeloid cell	GTCACGGTCCCAGCGA-1_1_1	PB0H	C01	T cell	TGAACGTTCCTGTTAT-1_1_1	SP0H	C01	B cell
ATCGTCCCAGTTGAAA-1_1_1	BM0H	C01	Myeloid cell	GTCACTCCACGCCAGT-1_1_1	PB0H	C01	T cell	TGAATCGAGTTGGCTT-1_1_1	SP0H	C01	B cell
ATCGTCCCATCTAACG-1_1_1	BM0H	C05	B cell	GTCACTCGTCCGAAGA-1_1_1	PB0H	C01	T cell	TGAATCGGTGGCGCTT-1_1_1	SP0H	C03	B cell
ATCGTCCGTCTACAAC-1_1_1	BM0H	C15	Myeloid cell	GTCAGCGAGAGTGTGC-1_1_1	PB0H	C01	T cell	TGACAGTAGTGTGTTC-1_1_1	SP0H	C05	B cell
ATCGTCCGTTGGTACT-1_1_1	BM0H	C02	Myeloid cell	GTCATCCCAAATGGTA-1_1_1	PB0H	C01	T cell	TGACCCTCATTGTAGC-1_1_1	SP0H	C06	B cell
ATCGTGACAGTATTCG-1_1_1	BM0H	C02	Myeloid cell	GTCATCCGTTGGCCTG-1_1_1	PB0H	C01	T cell	TGACCCTTCACAAGGG-1_1_1	SP0H	C01	B cell
ATCGTGACATGCGGTC-1_1_1	BM0H	C06	Myeloid cell	GTCATCCTCGACGACC-1_1_1	PB0H	C01	T cell	TGACGCGAGAAGAACG-1_1_1	SP0H	C01	B cell
ATCGTGAGTCTACATG-1_1_1	BM0H	C08	Myeloid cell	GTCATGAAGACATAAC-1_1_1	PB0H	C01	T cell	TGACGCGTCGCAGTGC-1_1_1	SP0H	C01	B cell
ATCGTGATCATAGCAC-1_1_1	BM0H	C01	Myeloid cell	GTCATGAAGCTACGTT-1_1_1	PB0H	C01	T cell	TGACTCCCACCTCAGG-1_1_1	SP0H	C01	B cell
ATCGTGATCCCAATAG-1_1_1	BM0H	C04	B cell	GTCATGATCACTTATC-1_1_1	PB0H	C01	T cell	TGACTCCTCGCGTCGA-1_1_1	SP0H	C01	B cell
ATCGTGATCGTTATCT-1_1_1	BM0H	C03	Myeloid cell	GTCATTTCACTGAGGA-1_1_1	PB0H	C01	T cell	TGAGACTAGACGAAGA-1_1_1	SP0H	C01	B cell
ATCTCTAAGTTGCGCC-1_1_1	BM0H	C08	Myeloid cell	GTCATTTGTAAGGTCG-1_1_1	PB0H	C01	T cell	TGAGCATGTAAGGTCG-1_1_1	SP0H	C01	B cell
ATCTCTAGTAAGCAAT-1_1_1	BM0H	C18	NK cell	GTCATTTGTGTGCTTA-1_1_1	PB0H	C01	T cell	TGAGCATTCCCGAACG-1_1_1	SP0H	C01	B cell
ATCTCTAGTGCAACGA-1_1_1	BM0H	C11	NKT cell	GTCATTTTCACGAGGA-1_1_1	PB0H	C01	T cell	TGAGCGCGTGACTGTT-1_1_1	SP0H	C01	B cell
ATCTCTATCAGCACCG-1_1_1	BM0H	C02	Myeloid cell	GTCCCATGTAACTTCG-1_1_1	PB0H	C01	T cell	TGAGGAGAGAGCCGAT-1_1_1	SP0H	C01	B cell
ATCTCTATCATGCCCT-1_1_1	BM0H	C04	B cell	GTCCCATTCTTGAGCA-1_1_1	PB0H	C01	T cell	TGAGGAGCACCGAATT-1_1_1	SP0H	C01	B cell
ATCTTCAAGACTAAGT-1_1_1	BM0H	C07	Myeloid cell	GTCCTCACAAGGTCTT-1_1_1	PB0H	C01	T cell	TGAGGAGCATGCAGGA-1_1_1	SP0H	C01	B cell
ATCTTCAAGGGCGAAG-1_1_1	BM0H	C01	Myeloid cell	GTCGAATCAACGCCCA-1_1_1	PB0H	C01	T cell	TGAGGGAAGGTTCAGG-1_1_1	SP0H	C01	B cell
ATCTTCAAGTACAACA-1_1_1	BM0H	C19	Progenitor cell	GTCGAATCACATCATG-1_1_1	PB0H	C01	T cell	TGAGGTTAGGATACCG-1_1_1	SP0H	C01	B cell
ATCTTCAAGTGATGGC-1_1_1	BM0H	C05	B cell	GTCGAATGTGAGTAGC-1_1_1	PB0H	C01	T cell	TGAGGTTGTGAGAACC-1_1_1	SP0H	C01	B cell
ATCTTCACAATGCTCA-1_1_1	BM0H	C01	Myeloid cell	GTCGAATTCGTAGTCA-1_1_1	PB0H	C01	T cell	TGAGGTTGTGGCGCTT-1_1_1	SP0H	C01	B cell
ATCTTCACACTACCCT-1_1_1	BM0H	C12	Myeloid cell	GTCGCGACATTAAAGG-1_1_1	PB0H	C01	T cell	TGATCAGAGACCAAGC-1_1_1	SP0H	C01	B cell
ATCTTCACAGAGTAAT-1_1_1	BM0H	C02	Myeloid cell	GTCGTAAAGAGTCGAC-1_1_1	PB0H	C01	T cell	TGATCAGAGGGACCAT-1_1_1	SP0H	C01	B cell
ATCTTCATCGCCAGTG-1_1_1	BM0H	C02	Myeloid cell	GTCGTTCCAATCGAAA-1_1_1	PB0H	C01	T cell	TGATCTTAGAGGATGA-1_1_1	SP0H	C01	B cell
ATGAAAGAGGATTCAA-1_1_1	BM0H	C04	B cell	GTCTACCAGATTCGCT-1_1_1	PB0H	C01	T cell	TGATCTTTCATGCCGG-1_1_1	SP0H	C03	B cell
ATGAAAGCACGACGTC-1_1_1	BM0H	C08	Myeloid cell	GTCTACCCATAGGTAA-1_1_1	PB0H	C01	T cell	TGATGCAGTCTCAGAT-1_1_1	SP0H	C01	B cell
ATGAAAGGTCTACACA-1_1_1	BM0H	C02	Myeloid cell	GTCTACCTCAATCGGT-1_1_1	PB0H	C01	T cell	TGATGCATCAGCTGAT-1_1_1	SP0H	C01	B cell
ATGAAAGGTGGACAGT-1_1_1	BM0H	C02	Myeloid cell	GTCTACCTCATACAGC-1_1_1	PB0H	C01	T cell	TGATGCATCCACAGCG-1_1_1	SP0H	C01	B cell
ATGACCACAATCAAGA-1_1_1	BM0H	C02	Myeloid cell	GTCTACCTCATCTATC-1_1_1	PB0H	C01	T cell	TGATGGTCAAACCGGA-1_1_1	SP0H	C06	B cell
ATGACCACATGCCGGT-1_1_1	BM0H	C08	Myeloid cell	GTCTACCTCGCTCTAC-1_1_1	PB0H	C01	T cell	TGCACGGGTCTACTGA-1_1_1	SP0H	C03	B cell
ATGACCAGTACCCAGC-1_1_1	BM0H	C04	B cell	GTCTAGAAGAGTGTTA-1_1_1	PB0H	C01	T cell	TGCACGGGTTAGCTAC-1_1_1	SP0H	C01	B cell
ATGACCAGTATGAGGC-1_1_1	BM0H	C06	Myeloid cell	GTCTAGACATAACGGG-1_1_1	PB0H	C01	T cell	TGCAGATGTACAGTTC-1_1_1	SP0H	C01	B cell
ATGACCAGTCTAGATC-1_1_1	BM0H	C01	Myeloid cell	GTCTAGAGTACGTAGG-1_1_1	PB0H	C01	T cell	TGCAGGCAGTGGCGAT-1_1_1	SP0H	C01	B cell
ATGACCAGTGAGATCG-1_1_1	BM0H	C02	Myeloid cell	GTCTAGAGTTGGTACT-1_1_1	PB0H	C01	T cell	TGCAGTACAATACCCA-1_1_1	SP0H	C01	B cell
ATGACCATCTCAAAGC-1_1_1	BM0H	C01	Myeloid cell	GTCTAGATCTGGGATT-1_1_1	PB0H	C01	T cell	TGCATCCAGGGACTGT-1_1_1	SP0H	C03	B cell
ATGAGGGGTCGTTATG-1_1_1	BM0H	C08	Myeloid cell	GTCTCACAGGAAGTAG-1_1_1	PB0H	C01	T cell	TGCATGACAAGCTACT-1_1_1	SP0H	C01	B cell
ATGAGGGGTGACTATC-1_1_1	BM0H	C08	Myeloid cell	GTCTCACAGTGCAGGT-1_1_1	PB0H	C01	T cell	TGCATGACATTGACCA-1_1_1	SP0H	C01	B cell
ATGAGGGGTTAGCGGA-1_1_1	BM0H	C01	Myeloid cell	GTCTCACCAAAGACTA-1_1_1	PB0H	C01	T cell	TGCCGAGCAAACACGG-1_1_1	SP0H	C01	B cell
ATGAGGGTCGTTGTAG-1_1_1	BM0H	C04	B cell	GTCTCACCACACCGAC-1_1_1	PB0H	C01	T cell	TGCCGAGCAAGAGGTC-1_1_1	SP0H	C01	B cell
ATGAGGGTCTTCTAAC-1_1_1	BM0H	C07	Myeloid cell	GTCTCACGTGTTACTG-1_1_1	PB0H	C01	T cell	TGCCGAGCATACTGAC-1_1_1	SP0H	C06	B cell
ATGAGTCAGAGATCGC-1_1_1	BM0H	C02	Myeloid cell	GTCTCACTCGCTACGG-1_1_1	PB0H	C01	T cell	TGCCGAGTCTAATTCC-1_1_1	SP0H	C01	B cell
ATGAGTCAGCCGTCGT-1_1_1	BM0H	C06	Myeloid cell	GTCTCACTCGCTTGAA-1_1_1	PB0H	C07	T cell	TGCGATAGTGACACGA-1_1_1	SP0H	C01	B cell
ATGAGTCAGGAGGTTC-1_1_1	BM0H	C02	Myeloid cell	GTCTGTCAGAGGTTTA-1_1_1	PB0H	C01	T cell	TGCGATATCTCGAGTA-1_1_1	SP0H	C01	B cell
ATGAGTCAGTTTGGCT-1_1_1	BM0H	C01	Myeloid cell	GTCTGTCGTTTGCAGT-1_1_1	PB0H	C01	T cell	TGCGGCAGTACTAGCT-1_1_1	SP0H	C01	B cell
ATGAGTCCAAATGAGT-1_1_1	BM0H	C02	Myeloid cell	GTCTGTCTCGGTCACG-1_1_1	PB0H	C01	T cell	TGCGGCAGTGATTGGG-1_1_1	SP0H	C01	B cell
ATGAGTCCACACCGCA-1_1_1	BM0H	C15	Myeloid cell	GTCTTTAAGATCGGTG-1_1_1	PB0H	C01	T cell	TGCGGGTAGCAACAAT-1_1_1	SP0H	C01	B cell
ATGAGTCCACGGAAGT-1_1_1	BM0H	C14	Myeloid cell	GTCTTTAAGCGTGTCC-1_1_1	PB0H	C01	T cell	TGCTTCGAGTATGAGT-1_1_1	SP0H	C01	B cell
ATGAGTCCACGTAGAG-1_1_1	BM0H	C07	Myeloid cell	GTCTTTAAGTGTACAA-1_1_1	PB0H	C01	T cell	TGCTTGCTCTGAGAAA-1_1_1	SP0H	C03	B cell
ATGAGTCCAGCATCTA-1_1_1	BM0H	C02	Myeloid cell	GTCTTTAGTGTTATCG-1_1_1	PB0H	C01	T cell	TGGAACTAGGTAGACC-1_1_1	SP0H	C03	B cell
ATGAGTCCATGCGGTC-1_1_1	BM0H	C01	Myeloid cell	GTGAGCCAGATCGCCC-1_1_1	PB0H	C01	T cell	TGGAACTGTTGATGTC-1_1_1	SP0H	C01	B cell
ATGATCGAGAAAGTCT-1_1_1	BM0H	C04	B cell	GTGAGCCAGTCTAGAA-1_1_1	PB0H	C01	T cell	TGGAGAGCAAGGTACG-1_1_1	SP0H	C01	B cell
ATGATCGCAGTTCTAG-1_1_1	BM0H	C02	Myeloid cell	GTGAGCCCACTTACAG-1_1_1	PB0H	C01	T cell	TGGAGAGCAGATAAAC-1_1_1	SP0H	C01	B cell
ATGATCGTCGGAGTGA-1_1_1	BM0H	C04	B cell	GTGAGCCGTGCGCTCA-1_1_1	PB0H	C01	T cell	TGGAGAGCAGCAGAAC-1_1_1	SP0H	C01	B cell
ATGATCGTCGTCCTTG-1_1_1	BM0H	C04	B cell	GTGAGGAAGAAGAACG-1_1_1	PB0H	C01	T cell	TGGAGAGCATCCGAAT-1_1_1	SP0H	C01	B cell
ATGCATGCAACAGAGC-1_1_1	BM0H	C07	Myeloid cell	GTGAGGAAGAGATGCC-1_1_1	PB0H	C01	T cell	TGGAGAGTCACCGACG-1_1_1	SP0H	C01	B cell
ATGCATGCACCGGAAA-1_1_1	BM0H	C02	Myeloid cell	GTGAGGAAGGTATAGT-1_1_1	PB0H	C01	T cell	TGGAGAGTCCCATTCG-1_1_1	SP0H	C06	B cell
ATGCATGCATGGGTCC-1_1_1	BM0H	C03	Myeloid cell	GTGAGGACACCTGTCT-1_1_1	PB0H	C01	T cell	TGGATCATCGGTCGGT-1_1_1	SP0H	C01	B cell
ATGCCTCAGGATAATC-1_1_1	BM0H	C03	Myeloid cell	GTGAGGACAGTGCCTG-1_1_1	PB0H	C01	T cell	TGGATGTAGTCCCGAC-1_1_1	SP0H	C01	B cell
ATGCCTCCACTGCGAC-1_1_1	BM0H	C20	B cell	GTGAGGAGTGACTGAG-1_1_1	PB0H	C01	T cell	TGGATGTGTCACTCAA-1_1_1	SP0H	C01	B cell
ATGCCTCTCGGCTCTT-1_1_1	BM0H	C07	Myeloid cell	GTGAGGAGTTATGTGC-1_1_1	PB0H	C01	T cell	TGGATGTGTTGACGGA-1_1_1	SP0H	C01	B cell
ATGCCTCTCTGGTGCG-1_1_1	BM0H	C03	Myeloid cell	GTGAGGAGTTGGGTTT-1_1_1	PB0H	C01	T cell	TGGCGTGTCATGACAC-1_1_1	SP0H	C01	B cell
ATGCGATAGTGGACTG-1_1_1	BM0H	C07	Myeloid cell	GTGAGGATCGAGCCTG-1_1_1	PB0H	C01	T cell	TGGGAAGAGGTATAGT-1_1_1	SP0H	C01	B cell
ATGCGATCAACTGCCG-1_1_1	BM0H	C12	Myeloid cell	GTGAGTTAGAACGCGT-1_1_1	PB0H	C01	T cell	TGGGAAGCAGGCTCTG-1_1_1	SP0H	C01	B cell
ATGCGATCACACACTA-1_1_1	BM0H	C03	Myeloid cell	GTGAGTTCATCACGGC-1_1_1	PB0H	C01	T cell	TGGGAAGGTGCACAAG-1_1_1	SP0H	C01	B cell
ATGCGATCAGCGTTTA-1_1_1	BM0H	C02	Myeloid cell	GTGCACGAGAGCTGAC-1_1_1	PB0H	C01	T cell	TGGGAAGTCATCAGTG-1_1_1	SP0H	C01	B cell
ATGCGATCATGATGCT-1_1_1	BM0H	C05	B cell	GTGCACGAGGTGAGAA-1_1_1	PB0H	C01	T cell	TGGGAGACAGCTGAGA-1_1_1	SP0H	C01	B cell
ATGCGATGTCATAGTC-1_1_1	BM0H	C02	Myeloid cell	GTGCACGCACAGAAGC-1_1_1	PB0H	C01	T cell	TGGGAGAGTCGTCGGT-1_1_1	SP0H	C01	B cell
ATGCGATGTGGATTTC-1_1_1	BM0H	C05	B cell	GTGCACGGTCGCCTAG-1_1_1	PB0H	C01	T cell	TGGGCGTAGAAGGTAG-1_1_1	SP0H	C03	B cell
ATGCGATGTTAAACCC-1_1_1	BM0H	C03	Myeloid cell	GTGCACGTCGTTCTCG-1_1_1	PB0H	C01	T cell	TGGGCGTAGGACTGGT-1_1_1	SP0H	C01	B cell
ATGCGATGTTGGACTT-1_1_1	BM0H	C09	B cell	GTGCGTGCACTACCGG-1_1_1	PB0H	C01	T cell	TGGGCTGGTGTCCAAT-1_1_1	SP0H	C06	B cell
ATGCGATTCGGCCCAA-1_1_1	BM0H	C02	Myeloid cell	GTGCGTGGTCGGCTAC-1_1_1	PB0H	C01	T cell	TGGGCTGTCCGCGATG-1_1_1	SP0H	C01	B cell
ATGCGATTCTGCGAGC-1_1_1	BM0H	C06	Myeloid cell	GTGCGTGTCGCCGAAC-1_1_1	PB0H	C01	T cell	TGGGTTACACATGGTT-1_1_1	SP0H	C01	B cell
ATGGAGGAGAATCGAT-1_1_1	BM0H	C06	Myeloid cell	GTGCTGGAGAAGCCAC-1_1_1	PB0H	C07	T cell	TGGGTTATCCTTGACC-1_1_1	SP0H	C01	B cell
ATGGAGGAGTGAGGCT-1_1_1	BM0H	C11	NKT cell	GTGCTGGAGTCTGCGC-1_1_1	PB0H	C01	T cell	TGGGTTATCTGTGCGG-1_1_1	SP0H	C01	B cell
ATGGAGGCAAGTCCAT-1_1_1	BM0H	C14	Myeloid cell	GTGCTGGAGTGAACAT-1_1_1	PB0H	C01	T cell	TGGTACAAGATCGGTG-1_1_1	SP0H	C01	B cell
ATGGAGGCAGAGACTG-1_1_1	BM0H	C08	Myeloid cell	GTGCTGGGTAACTGCT-1_1_1	PB0H	C01	T cell	TGGTAGTAGGATTTGA-1_1_1	SP0H	C01	B cell
ATGGAGGGTCTCGGAC-1_1_1	BM0H	C08	Myeloid cell	GTGCTTCCACCACTGG-1_1_1	PB0H	C01	T cell	TGGTAGTCAACGACTT-1_1_1	SP0H	C01	B cell
ATGGAGGTCCTCCACA-1_1_1	BM0H	C01	Myeloid cell	GTGCTTCGTCGTCAGC-1_1_1	PB0H	C01	T cell	TGGTGATAGACTGAGC-1_1_1	SP0H	C01	B cell
ATGGAGGTCGACGTCG-1_1_1	BM0H	C02	Myeloid cell	GTGGAGATCTGCTTAT-1_1_1	PB0H	C01	T cell	TGGTGATAGGGCTTCC-1_1_1	SP0H	C01	B cell
ATGGATCAGGTGTGAC-1_1_1	BM0H	C03	Myeloid cell	GTGGCGTGTACCTATG-1_1_1	PB0H	C01	T cell	TGGTGATGTTATCCAG-1_1_1	SP0H	C01	B cell
ATGGATCCAACCGCTG-1_1_1	BM0H	C01	Myeloid cell	GTGGCGTGTGGGCTTC-1_1_1	PB0H	C01	T cell	TGGTGATTCTCATGCC-1_1_1	SP0H	C01	B cell
ATGGATCCATCCTTCG-1_1_1	BM0H	C07	Myeloid cell	GTGGGAAGTCCTCCAT-1_1_1	PB0H	C01	T cell	TGGTTAGGTCGCCACA-1_1_1	SP0H	C01	B cell
ATGGATCGTTAGGCCC-1_1_1	BM0H	C03	Myeloid cell	GTGGGAAGTTATAGAG-1_1_1	PB0H	C01	T cell	TGTAAGCCAACAAAGT-1_1_1	SP0H	C01	B cell
ATGGATCGTTCGTACA-1_1_1	BM0H	C01	Myeloid cell	GTGGGAAGTTCGGTAT-1_1_1	PB0H	C01	T cell	TGTAAGCCATAAGCAA-1_1_1	SP0H	C01	B cell
ATGGATCTCAATCAGC-1_1_1	BM0H	C01	Myeloid cell	GTGGGAATCCACACAA-1_1_1	PB0H	C01	T cell	TGTAAGCGTATCACGT-1_1_1	SP0H	C01	B cell
ATGGATCTCCTACCAC-1_1_1	BM0H	C08	Myeloid cell	GTGGGAATCTAGCCTC-1_1_1	PB0H	C01	T cell	TGTAAGCGTCGTTGCG-1_1_1	SP0H	C01	B cell
ATGGGAGCAAGATTGA-1_1_1	BM0H	C08	Myeloid cell	GTGGTTAAGCGAGAAA-1_1_1	PB0H	C01	T cell	TGTAAGCTCGGAATTC-1_1_1	SP0H	C01	B cell
ATGGGAGCAGGAATAT-1_1_1	BM0H	C07	Myeloid cell	GTGTAACCAAGCACAG-1_1_1	PB0H	C01	T cell	TGTAAGCTCTCTAGGA-1_1_1	SP0H	C01	B cell
ATGGGAGCAGGATTCT-1_1_1	BM0H	C02	Myeloid cell	GTGTAACTCGCCTAGG-1_1_1	PB0H	C01	T cell	TGTACAGAGATACGAT-1_1_1	SP0H	C06	B cell
ATGGGAGCATATCTCT-1_1_1	BM0H	C06	Myeloid cell	GTGTCCTAGCGCTTCG-1_1_1	PB0H	C01	T cell	TGTACAGGTAGACTGG-1_1_1	SP0H	C06	B cell
ATGGGAGCATCAGTGT-1_1_1	BM0H	C17	Myeloid cell	GTGTCCTCACTACCGG-1_1_1	PB0H	C01	T cell	TGTACAGTCTGAGTCA-1_1_1	SP0H	C03	B cell
ATGGGAGGTCGTCAGC-1_1_1	BM0H	C04	B cell	GTGTCCTGTTAATGAG-1_1_1	PB0H	C01	T cell	TGTAGACAGCGCTGAA-1_1_1	SP0H	C03	B cell
ATGGGAGGTTAGGACG-1_1_1	BM0H	C01	Myeloid cell	GTGTCCTTCACCGACG-1_1_1	PB0H	C01	T cell	TGTAGACCACAAGCTT-1_1_1	SP0H	C01	B cell
ATGGGAGGTTATGTCG-1_1_1	BM0H	C03	Myeloid cell	GTGTCCTTCGTGCAGC-1_1_1	PB0H	C07	T cell	TGTAGACCACTCCACT-1_1_1	SP0H	C06	B cell
ATGGGAGTCAACGTGT-1_1_1	BM0H	C01	Myeloid cell	GTGTGATTCCAACCAA-1_1_1	PB0H	C01	T cell	TGTAGACTCATCCCGT-1_1_1	SP0H	C01	B cell
ATGGGAGTCCACATAG-1_1_1	BM0H	C01	Myeloid cell	GTGTGATTCGTTCCTG-1_1_1	PB0H	C01	T cell	TGTCCACAGTTGTCAC-1_1_1	SP0H	C01	B cell
ATGGGAGTCCACGAAT-1_1_1	BM0H	C08	Myeloid cell	GTGTGGCCAATGTCAC-1_1_1	PB0H	C01	T cell	TGTCCACCAGATCCTA-1_1_1	SP0H	C01	B cell
ATGGGAGTCCTAGCCT-1_1_1	BM0H	C01	Myeloid cell	GTGTGGCGTTCAACGT-1_1_1	PB0H	C01	T cell	TGTCCACGTCAGTCTA-1_1_1	SP0H	C01	B cell
ATGGGTTAGAGTCAGC-1_1_1	BM0H	C05	B cell	GTGTGGCGTTCCTACC-1_1_1	PB0H	C01	T cell	TGTCCACTCAGCTGAT-1_1_1	SP0H	C03	B cell
ATGGGTTCACGCAGTC-1_1_1	BM0H	C11	NKT cell	GTGTGGCTCATCGCAA-1_1_1	PB0H	C01	T cell	TGTCCCAGTACGATTC-1_1_1	SP0H	C01	B cell
ATGGGTTCAGTTCACA-1_1_1	BM0H	C05	B cell	GTGTTAGAGGAATCGC-1_1_1	PB0H	C01	T cell	TGTCCTGGTAATGCGG-1_1_1	SP0H	C01	B cell
ATGGGTTGTAGAGATT-1_1_1	BM0H	C04	B cell	GTGTTAGAGGATACCG-1_1_1	PB0H	C01	T cell	TGTCCTGGTGAGGCAT-1_1_1	SP0H	C01	B cell
ATGGGTTGTCGTCAGC-1_1_1	BM0H	C08	Myeloid cell	GTGTTAGCAAGGAGTC-1_1_1	PB0H	C01	T cell	TGTGAGTAGGTCGACA-1_1_1	SP0H	C06	B cell
ATGGGTTGTCTCCTGT-1_1_1	BM0H	C18	NK cell	GTGTTAGCAGACCAGA-1_1_1	PB0H	C01	T cell	TGTGAGTGTCGAGTTT-1_1_1	SP0H	C01	B cell
ATGGGTTGTGGCATCC-1_1_1	BM0H	C13	Myeloid cell	GTGTTAGCAGGTGACA-1_1_1	PB0H	C01	T cell	TGTGAGTTCGAGAAGC-1_1_1	SP0H	C03	B cell
ATGGGTTGTTTCTATC-1_1_1	BM0H	C02	Myeloid cell	GTGTTAGGTATTGACC-1_1_1	PB0H	C01	T cell	TGTGATGCAATCACGT-1_1_1	SP0H	C01	B cell
ATGGGTTTCCCTTGTG-1_1_1	BM0H	C01	Myeloid cell	GTGTTAGTCGATCCCT-1_1_1	PB0H	C01	T cell	TGTGATGCATGGAGAC-1_1_1	SP0H	C01	B cell
ATGGGTTTCGCTTAAG-1_1_1	BM0H	C03	Myeloid cell	GTGTTCCAGCGATGAC-1_1_1	PB0H	C01	T cell	TGTGATGGTACTGACT-1_1_1	SP0H	C01	B cell
ATGGTTGAGAAGAACG-1_1_1	BM0H	C08	Myeloid cell	GTGTTCCGTTTACACG-1_1_1	PB0H	C01	T cell	TGTGATGTCGAAACAA-1_1_1	SP0H	C01	B cell
ATGGTTGAGAGGACTC-1_1_1	BM0H	C14	Myeloid cell	GTTACAGAGAAGAACG-1_1_1	PB0H	C01	T cell	TGTGATGTCTGCACCT-1_1_1	SP0H	C01	B cell
ATGGTTGCATCTCATT-1_1_1	BM0H	C01	Myeloid cell	GTTACAGAGACCATAA-1_1_1	PB0H	C01	T cell	TGTGCGGAGCGGGTTA-1_1_1	SP0H	C03	B cell
ATGGTTGCATGCCATA-1_1_1	BM0H	C02	Myeloid cell	GTTACCCAGCATGGGT-1_1_1	PB0H	C01	T cell	TGTGCGGCATTGTAGC-1_1_1	SP0H	C01	B cell
ATGGTTGGTAGGTCAG-1_1_1	BM0H	C05	B cell	GTTACCCCACATCCCT-1_1_1	PB0H	C01	T cell	TGTGGCGAGCAAATGT-1_1_1	SP0H	C01	B cell
ATGGTTGGTCTTGAAC-1_1_1	BM0H	C02	Myeloid cell	GTTACCCCAGTACTAC-1_1_1	PB0H	C01	T cell	TGTGGCGCAAGTGCTT-1_1_1	SP0H	C01	B cell
ATGGTTGGTTGGATCT-1_1_1	BM0H	C09	B cell	GTTACCCTCTCATAGG-1_1_1	PB0H	C01	T cell	TGTGGCGTCGGCTTGG-1_1_1	SP0H	C01	B cell
ATGGTTGTCCCTCGAT-1_1_1	BM0H	C02	Myeloid cell	GTTACCCTCTTCCTAA-1_1_1	PB0H	C01	T cell	TGTGTGACACTGTGTA-1_1_1	SP0H	C01	B cell
ATGGTTGTCGCGTGAC-1_1_1	BM0H	C02	Myeloid cell	GTTACGACAACTCGTA-1_1_1	PB0H	C07	T cell	TGTTACTAGGGATGTC-1_1_1	SP0H	C01	B cell
ATGTCCCAGCATGTTC-1_1_1	BM0H	C04	B cell	GTTACGACAGATCATC-1_1_1	PB0H	C01	T cell	TGTTACTGTTCAGCGC-1_1_1	SP0H	C01	B cell
ATGTCCCAGGGCTAAC-1_1_1	BM0H	C05	B cell	GTTAGACGTGTAACGG-1_1_1	PB0H	C01	T cell	TGTTCATCAGTTAGGG-1_1_1	SP0H	C01	B cell
ATGTCCCAGTATGAAC-1_1_1	BM0H	C02	Myeloid cell	GTTAGACGTTTGTGGT-1_1_1	PB0H	C01	T cell	TGTTCATGTGATGTAA-1_1_1	SP0H	C01	B cell
ATGTCCCCACGTTCGG-1_1_1	BM0H	C01	Myeloid cell	GTTAGTGGTCGAGCTC-1_1_1	PB0H	C01	T cell	TGTTCATTCTTAGTTC-1_1_1	SP0H	C01	B cell
ATGTCCCCAGTTAAAG-1_1_1	BM0H	C01	Myeloid cell	GTTAGTGGTTGCCGAC-1_1_1	PB0H	C01	T cell	TGTTCCGTCAGTCACA-1_1_1	SP0H	C01	B cell
ATGTCCCCATATGAAG-1_1_1	BM0H	C15	Myeloid cell	GTTATGGGTAACTGCT-1_1_1	PB0H	C01	T cell	TGTTCTAAGCAACCAG-1_1_1	SP0H	C01	B cell
ATGTCCCGTACTGTTG-1_1_1	BM0H	C03	Myeloid cell	GTTCCGTTCGGAAGGT-1_1_1	PB0H	C01	T cell	TGTTCTAAGGCTTAGG-1_1_1	SP0H	C01	B cell
ATGTCCCGTCAGACTT-1_1_1	BM0H	C13	Myeloid cell	GTTCTATCAGTCGCTG-1_1_1	PB0H	C01	T cell	TGTTCTACAAGTCATC-1_1_1	SP0H	C01	B cell
ATGTCCCGTCATCACA-1_1_1	BM0H	C03	Myeloid cell	GTTCTATTCGACATTG-1_1_1	PB0H	C01	T cell	TGTTCTAGTTGCCGAC-1_1_1	SP0H	C01	B cell
ATGTCCCGTGTGGACA-1_1_1	BM0H	C03	Myeloid cell	GTTGAACAGTGCCCGT-1_1_1	PB0H	C01	T cell	TGTTGAGCAAAGGCTG-1_1_1	SP0H	C01	B cell
ATGTCCCGTTTACGTG-1_1_1	BM0H	C02	Myeloid cell	GTTGAACCAGCTTCGG-1_1_1	PB0H	C01	T cell	TGTTGGAAGCTTTCTT-1_1_1	SP0H	C01	B cell
ATGTCTTAGAGAATCT-1_1_1	BM0H	C14	Myeloid cell	GTTGAACCAGTGGGTA-1_1_1	PB0H	C01	T cell	TGTTGGAGTCTCTCCA-1_1_1	SP0H	C03	B cell
ATGTCTTAGGTGCAGT-1_1_1	BM0H	C03	Myeloid cell	GTTGAACGTATGATCC-1_1_1	PB0H	C01	T cell	TGTTGGATCTGGACTA-1_1_1	SP0H	C01	B cell
ATGTCTTAGTTTCTTC-1_1_1	BM0H	C06	Myeloid cell	GTTGCGGAGGTAGTAT-1_1_1	PB0H	C01	T cell	TGTTTGTAGACAAGCC-1_1_1	SP0H	C01	B cell
ATGTCTTCACCAGGTC-1_1_1	BM0H	C03	Myeloid cell	GTTGCGGGTGGACCTC-1_1_1	PB0H	C01	T cell	TTAATCCTCATTTCGT-1_1_1	SP0H	C01	B cell
ATGTCTTGTACAAACA-1_1_1	BM0H	C08	Myeloid cell	GTTGCTCAGCCTGAAG-1_1_1	PB0H	C01	T cell	TTAATCCTCTGCTGAA-1_1_1	SP0H	C01	B cell
ATGTCTTGTGCGTCGT-1_1_1	BM0H	C11	NKT cell	GTTGTAGCAACAACAA-1_1_1	PB0H	C01	T cell	TTACCATTCATCGACA-1_1_1	SP0H	C01	B cell
ATGTCTTTCCTTGACC-1_1_1	BM0H	C08	Myeloid cell	GTTGTCCTCTTCCCGA-1_1_1	PB0H	C01	T cell	TTACGCCCACGGAAGT-1_1_1	SP0H	C06	B cell
ATTACCTAGAGGACTC-1_1_1	BM0H	C09	B cell	GTTGTGAAGAAGCGCT-1_1_1	PB0H	C01	T cell	TTACGTTTCGAATGCT-1_1_1	SP0H	C03	B cell
ATTACCTCAAGTGACG-1_1_1	BM0H	C05	B cell	GTTGTGAGTCACCACG-1_1_1	PB0H	C01	T cell	TTAGGCATCTGACAGT-1_1_1	SP0H	C01	B cell
ATTACCTCAGTACTAC-1_1_1	BM0H	C07	Myeloid cell	GTTTACTCAATAGGGC-1_1_1	PB0H	C01	T cell	TTAGTCTAGCACAAAT-1_1_1	SP0H	C01	B cell
ATTACCTCATCACCAA-1_1_1	BM0H	C03	Myeloid cell	GTTTACTCATCGTCCT-1_1_1	PB0H	C01	T cell	TTAGTCTTCTCGTTTA-1_1_1	SP0H	C01	B cell
ATTACCTGTAAGGCCA-1_1_1	BM0H	C14	Myeloid cell	GTTTGGAGTTCTCAGA-1_1_1	PB0H	C01	T cell	TTATTGCTCCTAGAGT-1_1_1	SP0H	C01	B cell
ATTACCTGTATAGGAT-1_1_1	BM0H	C05	B cell	TAACACGCAGTTAGAA-1_1_1	PB0H	C01	T cell	TTCAATCCAGGTATGG-1_1_1	SP0H	C03	B cell
ATTACCTGTGACACGA-1_1_1	BM0H	C03	Myeloid cell	TAACCAGAGCGAATGC-1_1_1	PB0H	C01	T cell	TTCACCGAGGACATCG-1_1_1	SP0H	C01	B cell
ATTACTCAGAGGGTGG-1_1_1	BM0H	C02	Myeloid cell	TAACCAGGTCCAGTTA-1_1_1	PB0H	C01	T cell	TTCACCGCAGCTGTAT-1_1_1	SP0H	C01	B cell
ATTACTCAGTACGTCT-1_1_1	BM0H	C02	Myeloid cell	TAACGACAGGCCTGCT-1_1_1	PB0H	C01	T cell	TTCACGCAGTGGTTGG-1_1_1	SP0H	C01	B cell
ATTACTCCAACTAGAA-1_1_1	BM0H	C02	Myeloid cell	TAACGACGTGATAGTA-1_1_1	PB0H	C01	T cell	TTCACGCCATCCGATA-1_1_1	SP0H	C01	B cell
ATTACTCCAATTCTTC-1_1_1	BM0H	C04	B cell	TAACTTCAGCCTCATA-1_1_1	PB0H	C01	T cell	TTCACGCGTAGTTACC-1_1_1	SP0H	C01	B cell
ATTACTCCACGGGCTT-1_1_1	BM0H	C07	Myeloid cell	TAACTTCAGCGTCAGA-1_1_1	PB0H	C01	T cell	TTCACGCGTCCCTCAT-1_1_1	SP0H	C01	B cell
ATTACTCGTGATGAAT-1_1_1	BM0H	C03	Myeloid cell	TAACTTCTCCTACGGG-1_1_1	PB0H	C01	T cell	TTCACGCGTTAGCTAC-1_1_1	SP0H	C01	B cell
ATTACTCGTTTACCTT-1_1_1	BM0H	C13	Myeloid cell	TAAGCACAGCGAGGAG-1_1_1	PB0H	C01	T cell	TTCAGGAAGTAGGCCA-1_1_1	SP0H	C01	B cell
ATTACTCTCCGACGGT-1_1_1	BM0H	C06	Myeloid cell	TAAGCACTCTTTCTAG-1_1_1	PB0H	C01	T cell	TTCAGGACAACTGCTA-1_1_1	SP0H	C01	B cell
ATTATCCAGTATAGGT-1_1_1	BM0H	C03	Myeloid cell	TAAGCCAAGGATATAC-1_1_1	PB0H	C01	T cell	TTCATGTAGGGTGGGA-1_1_1	SP0H	C03	B cell
ATTATCCCAACACAAA-1_1_1	BM0H	C10	Progenitor cell	TAAGCCACATTGACTG-1_1_1	PB0H	C01	T cell	TTCATGTAGTCCCGGT-1_1_1	SP0H	C01	B cell
ATTATCCCACAAGTTC-1_1_1	BM0H	C03	Myeloid cell	TAAGCCATCGTCTAAG-1_1_1	PB0H	C01	T cell	TTCATGTCACAGTCAT-1_1_1	SP0H	C01	B cell
ATTATCCGTCAACCAT-1_1_1	BM0H	C09	B cell	TAAGCCATCGTGTTCC-1_1_1	PB0H	C01	T cell	TTCATGTGTCTGCGCA-1_1_1	SP0H	C01	B cell
ATTATCCGTCCATACA-1_1_1	BM0H	C04	B cell	TAAGCGTGTTACACAC-1_1_1	PB0H	C01	T cell	TTCATGTGTGAAGCTG-1_1_1	SP0H	C01	B cell
ATTATCCGTGAATTGA-1_1_1	BM0H	C06	Myeloid cell	TAAGTCGCACTTGACA-1_1_1	PB0H	C01	T cell	TTCATGTTCACCCTTG-1_1_1	SP0H	C01	B cell
ATTATCCGTGCGTTTA-1_1_1	BM0H	C14	Myeloid cell	TAAGTCGGTAATCAAG-1_1_1	PB0H	C01	T cell	TTCATTGAGTTGTCAC-1_1_1	SP0H	C01	B cell
ATTATCCTCACATCAG-1_1_1	BM0H	C05	B cell	TAAGTCGGTCCAAATC-1_1_1	PB0H	C01	T cell	TTCATTGTCATGTCTT-1_1_1	SP0H	C01	B cell
ATTATCCTCGAGCCAC-1_1_1	BM0H	C09	B cell	TAATCTCCAGGCAATG-1_1_1	PB0H	C01	T cell	TTCCGGTCATCGAACT-1_1_1	SP0H	C01	B cell
ATTCACTAGCCGTTAT-1_1_1	BM0H	C11	NKT cell	TAATCTCCAGGCTATT-1_1_1	PB0H	C01	T cell	TTCCGGTGTGCCCAGT-1_1_1	SP0H	C01	B cell
ATTCACTAGCGCCTAC-1_1_1	BM0H	C07	Myeloid cell	TAATCTCGTAACACGG-1_1_1	PB0H	C01	T cell	TTCCGTGAGTTCGCAT-1_1_1	SP0H	C01	B cell
ATTCACTCACCGCTGA-1_1_1	BM0H	C02	Myeloid cell	TAATCTCGTAGCGATG-1_1_1	PB0H	C01	T cell	TTCCGTGTCACGACTA-1_1_1	SP0H	C01	B cell
ATTCACTCAGATCCAT-1_1_1	BM0H	C02	Myeloid cell	TAATCTCTCTCCGAGG-1_1_1	PB0H	C01	T cell	TTCCGTGTCGGACAAG-1_1_1	SP0H	C06	B cell
ATTCACTGTATGAAGT-1_1_1	BM0H	C05	B cell	TAATTCCAGAAACTCA-1_1_1	PB0H	C01	T cell	TTCCTTCTCAGGAAAT-1_1_1	SP0H	C01	B cell
ATTCACTGTATGAGCG-1_1_1	BM0H	C10	Progenitor cell	TAATTCCGTCCCACGA-1_1_1	PB0H	C01	T cell	TTCGATTTCGATAACC-1_1_1	SP0H	C01	B cell
ATTCACTGTCCTCCAT-1_1_1	BM0H	C14	Myeloid cell	TACAACGGTAGTATAG-1_1_1	PB0H	C01	T cell	TTCGATTTCGTGCATA-1_1_1	SP0H	C01	B cell
ATTCACTGTGAGTGAC-1_1_1	BM0H	C04	B cell	TACACCCGTCAAAGAT-1_1_1	PB0H	C01	T cell	TTCGGTCCAGAAGTGC-1_1_1	SP0H	C01	B cell
ATTCACTGTGTCTCCT-1_1_1	BM0H	C05	B cell	TACACCCGTGAGTTGG-1_1_1	PB0H	C01	T cell	TTCGGTCGTATGAAAC-1_1_1	SP0H	C01	B cell
ATTCACTGTTCTCTAT-1_1_1	BM0H	C03	Myeloid cell	TACACCCGTTCAACGT-1_1_1	PB0H	C01	T cell	TTCGGTCTCGGTGTAT-1_1_1	SP0H	C01	B cell
ATTCACTTCGAGCTGC-1_1_1	BM0H	C02	Myeloid cell	TACACCCTCGACCATA-1_1_1	PB0H	C01	T cell	TTCTAACTCTTCTCAA-1_1_1	SP0H	C01	B cell
ATTCAGGAGAATAACC-1_1_1	BM0H	C07	Myeloid cell	TACAGGTAGTCTGGAG-1_1_1	PB0H	C15	T cell	TTCTCTCAGAGGCGGA-1_1_1	SP0H	C01	B cell
ATTCAGGAGTTCCGTA-1_1_1	BM0H	C06	Myeloid cell	TACATTCCACTGCGAC-1_1_1	PB0H	C01	T cell	TTCTCTCGTACGGCAA-1_1_1	SP0H	C01	B cell
ATTCAGGCAAACGGCA-1_1_1	BM0H	C05	B cell	TACATTCCATTCCTCG-1_1_1	PB0H	C01	T cell	TTCTCTCTCATTTGTC-1_1_1	SP0H	C01	B cell
ATTCAGGCACGTAACT-1_1_1	BM0H	C18	NK cell	TACATTCGTAATGCGG-1_1_1	PB0H	C01	T cell	TTCTGTAAGAGCATTA-1_1_1	SP0H	C03	B cell
ATTCATCAGTTTCTTC-1_1_1	BM0H	C03	Myeloid cell	TACATTCGTACAGGTG-1_1_1	PB0H	C01	T cell	TTCTGTATCCAAACCA-1_1_1	SP0H	C01	B cell
ATTCATCCAGTGTGCC-1_1_1	BM0H	C09	B cell	TACATTCGTTAGGGAC-1_1_1	PB0H	C01	T cell	TTCTTCCAGGTGCTGA-1_1_1	SP0H	C01	B cell
ATTCATCGTGTCCGGT-1_1_1	BM0H	C01	Myeloid cell	TACATTCTCTCTGAGA-1_1_1	PB0H	C01	T cell	TTCTTCCGTTGCCGCA-1_1_1	SP0H	C01	B cell
ATTCCATAGGGTTAAT-1_1_1	BM0H	C04	B cell	TACCCACTCGAACCAT-1_1_1	PB0H	C01	T cell	TTCTTGAAGCTTGTTG-1_1_1	SP0H	C01	B cell
ATTCCATAGTACGTCT-1_1_1	BM0H	C04	B cell	TACCCGTGTATTGCCA-1_1_1	PB0H	C01	T cell	TTGACCCAGTGCTCGC-1_1_1	SP0H	C03	B cell
ATTCCATCAGAGCTAG-1_1_1	BM0H	C01	Myeloid cell	TACCGAAAGGACAACC-1_1_1	PB0H	C01	T cell	TTGAGTGCACTTCCTG-1_1_1	SP0H	C03	B cell
ATTCCATGTCCGAAAG-1_1_1	BM0H	C02	Myeloid cell	TACCGAACACTGCGTG-1_1_1	PB0H	C01	T cell	TTGAGTGCATCCAACA-1_1_1	SP0H	C01	B cell
ATTCCATGTTCTAACG-1_1_1	BM0H	C08	Myeloid cell	TACCGAAGTAACCCTA-1_1_1	PB0H	C01	T cell	TTGAGTGGTCAAGGCA-1_1_1	SP0H	C01	B cell
ATTCCATTCTTAAGGC-1_1_1	BM0H	C03	Myeloid cell	TACCGGGAGCAGCGAT-1_1_1	PB0H	C01	T cell	TTGAGTGGTTTGCAGT-1_1_1	SP0H	C01	B cell
ATTCCCGAGAGATCGC-1_1_1	BM0H	C02	Myeloid cell	TACCGGGGTCCAGCCA-1_1_1	PB0H	C01	T cell	TTGATGGGTAAGGCTG-1_1_1	SP0H	C01	B cell
ATTCCCGAGATTAGAC-1_1_1	BM0H	C06	Myeloid cell	TACCGGGGTGGTGATG-1_1_1	PB0H	C01	T cell	TTGCGTCAGCATGCGA-1_1_1	SP0H	C06	B cell
ATTCCCGAGGTTAAAC-1_1_1	BM0H	C02	Myeloid cell	TACCGGGGTTCTAACG-1_1_1	PB0H	C01	T cell	TTGCGTCCAAATGATG-1_1_1	SP0H	C01	B cell
ATTCCCGCAAATCAAG-1_1_1	BM0H	C16	Myeloid cell	TACCGGGTCTATACTC-1_1_1	PB0H	C01	T cell	TTGCGTCGTCATGACT-1_1_1	SP0H	C01	B cell
ATTCCCGCACAGCCTG-1_1_1	BM0H	C05	B cell	TACCTGCCACTCGATA-1_1_1	PB0H	C01	T cell	TTGCTGCAGTCGAGGT-1_1_1	SP0H	C01	B cell
ATTCCCGGTTCCTAAG-1_1_1	BM0H	C03	Myeloid cell	TACCTGCCAGAGTAAT-1_1_1	PB0H	C01	T cell	TTGGATGGTCGAGTGA-1_1_1	SP0H	C01	B cell
ATTCCCGTCCATTTCA-1_1_1	BM0H	C06	Myeloid cell	TACGCTCAGATGTTCC-1_1_1	PB0H	C01	T cell	TTGGGATAGAGCGACT-1_1_1	SP0H	C01	B cell
ATTCCCGTCTACAGGT-1_1_1	BM0H	C14	Myeloid cell	TACGCTCCACTAAACC-1_1_1	PB0H	C01	T cell	TTGGGATCAATTTCTC-1_1_1	SP0H	C01	B cell
ATTCCTAAGAACGCGT-1_1_1	BM0H	C01	Myeloid cell	TACGCTCTCATTGAGC-1_1_1	PB0H	C01	T cell	TTGGGATTCTTCCCGA-1_1_1	SP0H	C01	B cell
ATTCCTAAGCGTGTTT-1_1_1	BM0H	C03	Myeloid cell	TACGGGCGTTTGCCGG-1_1_1	PB0H	C07	T cell	TTGGGCGAGTATGACA-1_1_1	SP0H	C01	B cell
ATTCCTACAGCTATAC-1_1_1	BM0H	C14	Myeloid cell	TACGGGCTCTTGGTGA-1_1_1	PB0H	C01	T cell	TTGGGTATCCCTCATG-1_1_1	SP0H	C01	B cell
ATTCCTACAGGAATCG-1_1_1	BM0H	C04	B cell	TACGGTAAGTCATGGG-1_1_1	PB0H	C01	T cell	TTGGTTTAGAGGTGCT-1_1_1	SP0H	C01	B cell
ATTCCTACAGGGCTTC-1_1_1	BM0H	C02	Myeloid cell	TACGGTAGTCTTCATT-1_1_1	PB0H	C01	T cell	TTGGTTTTCATGGGAG-1_1_1	SP0H	C01	B cell
ATTCCTAGTAACATGA-1_1_1	BM0H	C09	B cell	TACGTCCTCCGTAATG-1_1_1	PB0H	C01	T cell	TTGTGGATCAGACCCG-1_1_1	SP0H	C01	B cell
ATTCCTAGTACCATAC-1_1_1	BM0H	C06	Myeloid cell	TACTGCCGTAGTTAGA-1_1_1	PB0H	C01	T cell	TTGTGTTCAATCTCGA-1_1_1	SP0H	C01	B cell
ATTCCTAGTCGCCTAG-1_1_1	BM0H	C08	Myeloid cell	TACTTACCATGTCGTA-1_1_1	PB0H	C01	T cell	TTGTGTTGTGAGTAAT-1_1_1	SP0H	C06	B cell
ATTCCTAGTGAGTGAC-1_1_1	BM0H	C06	Myeloid cell	TACTTCACACTCAAGT-1_1_1	PB0H	C01	T cell	TTGTGTTGTGCTCCGA-1_1_1	SP0H	C01	B cell
ATTCCTATCACGAACT-1_1_1	BM0H	C02	Myeloid cell	TACTTCATCGACCATA-1_1_1	PB0H	C01	T cell	TTGTTCACACCAGCCA-1_1_1	SP0H	C01	B cell
ATTCCTATCAGATGCT-1_1_1	BM0H	C02	Myeloid cell	TACTTCATCTGCCCTA-1_1_1	PB0H	C01	T cell	TTGTTGTTCGCACTCT-1_1_1	SP0H	C01	B cell
ATTCCTATCCACGGAC-1_1_1	BM0H	C02	Myeloid cell	TACTTGTCACGCGTCA-1_1_1	PB0H	C01	T cell	TTGTTTGAGAGTCTGG-1_1_1	SP0H	C01	B cell
ATTCCTATCGACACTA-1_1_1	BM0H	C02	Myeloid cell	TAGACCAAGAGGCGTT-1_1_1	PB0H	C01	T cell	TTGTTTGTCTGATTCT-1_1_1	SP0H	C01	B cell
ATTCGTTAGCTTGTGT-1_1_1	BM0H	C05	B cell	TAGACCACATTCCTCG-1_1_1	PB0H	C01	T cell	TTGTTTGTCTTCGTAT-1_1_1	SP0H	C01	B cell
ATTCGTTCAGGACAGT-1_1_1	BM0H	C07	Myeloid cell	TAGACTGAGCAGATAT-1_1_1	PB0H	C01	T cell	TTTACCAGTAGCTGTT-1_1_1	SP0H	C01	B cell
ATTCGTTGTACTGCGC-1_1_1	BM0H	C08	Myeloid cell	TAGACTGCAAAGGCTG-1_1_1	PB0H	C01	T cell	TTTACCAGTGTGTCGC-1_1_1	SP0H	C01	B cell
ATTCGTTGTCAAATCC-1_1_1	BM0H	C03	Myeloid cell	TAGACTGGTAGTCTTG-1_1_1	PB0H	C01	T cell	TTTACCATCTTCGTGC-1_1_1	SP0H	C05	B cell
ATTCGTTGTCACGCTG-1_1_1	BM0H	C02	Myeloid cell	TAGACTGGTTTGATCG-1_1_1	PB0H	C01	T cell	TTTACGTAGAAGGATG-1_1_1	SP0H	C01	B cell
ATTCGTTGTTATTCCT-1_1_1	BM0H	C04	B cell	TAGAGTCAGGTCCCTG-1_1_1	PB0H	C01	T cell	TTTACGTAGTAACGAT-1_1_1	SP0H	C01	B cell
ATTCGTTGTTCGAAGG-1_1_1	BM0H	C10	Progenitor cell	TAGATCGCACCAAATC-1_1_1	PB0H	C01	T cell	TTTACGTGTCTTGTCC-1_1_1	SP0H	C01	B cell
ATTCGTTTCCAAGGGA-1_1_1	BM0H	C06	Myeloid cell	TAGATCGCACTGCACG-1_1_1	PB0H	C01	T cell	TTTACGTTCCATTGCC-1_1_1	SP0H	C01	B cell
ATTCGTTTCGAGAATA-1_1_1	BM0H	C03	Myeloid cell	TAGATCGCATGTCTAG-1_1_1	PB0H	C01	T cell	TTTACTGAGACAGCGT-1_1_1	SP0H	C01	B cell
ATTCTACAGACTTCGT-1_1_1	BM0H	C04	B cell	TAGATCGGTCGCAGTC-1_1_1	PB0H	C01	T cell	TTTACTGAGGTTAGTA-1_1_1	SP0H	C01	B cell
ATTCTACAGCATACTC-1_1_1	BM0H	C14	Myeloid cell	TAGATCGTCTCATAGG-1_1_1	PB0H	C01	T cell	TTTACTGCAGTGAGCA-1_1_1	SP0H	C01	B cell
ATTCTACAGCTAATGA-1_1_1	BM0H	C01	Myeloid cell	TAGGAGGGTAGAGATT-1_1_1	PB0H	C01	T cell	TTTACTGGTGCCGGTT-1_1_1	SP0H	C01	B cell
ATTCTACAGGGACAGG-1_1_1	BM0H	C09	B cell	TAGGGTTAGGAGGTTC-1_1_1	PB0H	C07	T cell	TTTAGTCCACCGTGAC-1_1_1	SP0H	C01	B cell
ATTCTACCATAGTCGT-1_1_1	BM0H	C02	Myeloid cell	TAGGGTTGTTGTCAGT-1_1_1	PB0H	C01	T cell	TTTATGCGTTTGACAC-1_1_1	SP0H	C06	B cell
ATTCTACGTACAGTTC-1_1_1	BM0H	C06	Myeloid cell	TAGGGTTTCCTACTGC-1_1_1	PB0H	C01	T cell	TTTATGCTCCGTACGG-1_1_1	SP0H	C03	B cell
ATTCTACGTCAGACTT-1_1_1	BM0H	C02	Myeloid cell	TAGGTACCAGATAAAC-1_1_1	PB0H	C01	T cell	TTTCACAGTATGGAGC-1_1_1	SP0H	C01	B cell
ATTCTACTCGCGCTGA-1_1_1	BM0H	C09	B cell	TAGGTACGTGGTTTGT-1_1_1	PB0H	C01	T cell	TTTCATGAGTCACTCA-1_1_1	SP0H	C01	B cell
ATTCTTGAGTTCACTG-1_1_1	BM0H	C08	Myeloid cell	TAGTGCAAGTTGCGAG-1_1_1	PB0H	C01	T cell	TTTCATGGTAGAGCTG-1_1_1	SP0H	C01	B cell
ATTCTTGCAGTCGAGA-1_1_1	BM0H	C06	Myeloid cell	TAGTGCACAAGAGTGC-1_1_1	PB0H	C01	T cell	TTTCCTCAGCACTCCG-1_1_1	SP0H	C01	B cell
ATTCTTGCAGTTTGGT-1_1_1	BM0H	C01	Myeloid cell	TAGTGCAGTGTCACAT-1_1_1	PB0H	C01	T cell	TTTCCTCGTACGGTTT-1_1_1	SP0H	C01	B cell
ATTCTTGGTCCTCAGG-1_1_1	BM0H	C01	Myeloid cell	TAGTGCATCTATCGCC-1_1_1	PB0H	C01	T cell	TTTCCTCGTTACAGCT-1_1_1	SP0H	C06	B cell
ATTCTTGGTGATACCT-1_1_1	BM0H	C07	Myeloid cell	TATACCTCAGTAACAA-1_1_1	PB0H	C01	T cell	TTTCGATGTCCACATA-1_1_1	SP0H	C01	B cell
ATTCTTGTCCTGTTAT-1_1_1	BM0H	C04	B cell	TATACCTGTCGCACGT-1_1_1	PB0H	C01	T cell	TTTCGATTCAAAGGAT-1_1_1	SP0H	C01	B cell
ATTCTTGTCGAGTGGA-1_1_1	BM0H	C01	Myeloid cell	TATACCTTCTGCTTAT-1_1_1	PB0H	C01	T cell	TTTCGATTCCAGTTCC-1_1_1	SP0H	C01	B cell
ATTCTTGTCTATCGGA-1_1_1	BM0H	C01	Myeloid cell	TATATCCCATGACAGG-1_1_1	PB0H	C01	T cell	TTTGGAGCACACGGAA-1_1_1	SP0H	C01	B cell
ATTGGGTAGCTCCATA-1_1_1	BM0H	C02	Myeloid cell	TATATCCGTCCTGTTC-1_1_1	PB0H	C01	T cell	TTTGGAGTCATAGCAC-1_1_1	SP0H	C01	B cell
ATTGGGTAGCTCCGAC-1_1_1	BM0H	C02	Myeloid cell	TATCAGGAGTTGCTCA-1_1_1	PB0H	C01	T cell	TTTGGAGTCGTAGCTA-1_1_1	SP0H	C01	B cell
ATTGGGTAGCTGAGTG-1_1_1	BM0H	C02	Myeloid cell	TATCCTAAGACTACGG-1_1_1	PB0H	C01	T cell	TTTGGTTCAGAGATTA-1_1_1	SP0H	C01	B cell
ATTGGGTCATATAGCC-1_1_1	BM0H	C05	B cell	TATCCTACAGGGTCTC-1_1_1	PB0H	C07	T cell	TTTGGTTGTAAGGCCA-1_1_1	SP0H	C01	B cell
ATTGGGTTCCGTGACG-1_1_1	BM0H	C03	Myeloid cell	TATCGCCAGGGACACT-1_1_1	PB0H	C01	T cell	TTTGTTGGTATTGACC-1_1_1	SP0H	C01	B cell
ATTGTTCCATCGGAGA-1_1_1	BM0H	C11	NKT cell	TATCGCCGTCTAGGTT-1_1_1	PB0H	C01	T cell	TTTGTTGTCCGTAATG-1_1_1	SP0H	C01	B cell
ATTGTTCGTGGCTTGC-1_1_1	BM0H	C07	Myeloid cell	TATCGCCTCACCCATC-1_1_1	PB0H	C01	T cell	TTTGTTGTCTCAAAGC-1_1_1	SP0H	C01	B cell
ATTGTTCTCACCTCAC-1_1_1	BM0H	C05	B cell	TATCTGTAGGTGCCAA-1_1_1	PB0H	C01	T cell	AAACGAAAGGCACTAG-1_1_1	SP0H	C02	T cell
ATTTACCAGCCGCACT-1_1_1	BM0H	C02	Myeloid cell	TATCTGTCAATCCAGT-1_1_1	PB0H	C01	T cell	AAACGAAGTACGTGAG-1_1_1	SP0H	C02	T cell
ATTTACCAGGAATGTT-1_1_1	BM0H	C02	Myeloid cell	TATCTGTGTCCAGAAG-1_1_1	PB0H	C01	T cell	AAACGAAGTATACCCA-1_1_1	SP0H	C02	T cell
ATTTACCAGGCTTAGG-1_1_1	BM0H	C04	B cell	TATCTTGCAAGTACCT-1_1_1	PB0H	C07	T cell	AAACGAATCAACGCTA-1_1_1	SP0H	C02	T cell
ATTTACCAGGTCGTCC-1_1_1	BM0H	C04	B cell	TATCTTGCAGCGTACC-1_1_1	PB0H	C01	T cell	AAACGAATCATATGGC-1_1_1	SP0H	C02	T cell
ATTTACCCAAATGCGG-1_1_1	BM0H	C03	Myeloid cell	TATCTTGCAGTTCCAA-1_1_1	PB0H	C01	T cell	AAACGCTCATGCACTA-1_1_1	SP0H	C02	T cell
ATTTACCCAACTGCCG-1_1_1	BM0H	C01	Myeloid cell	TATCTTGGTACTCGCG-1_1_1	PB0H	C01	T cell	AAAGAACGTACTGCCG-1_1_1	SP0H	C02	T cell
ATTTACCGTACAATAG-1_1_1	BM0H	C06	Myeloid cell	TATCTTGGTGGCTGCT-1_1_1	PB0H	C01	T cell	AAAGAACGTCTAGATC-1_1_1	SP0H	C02	T cell
ATTTCACCAGTCAGTT-1_1_1	BM0H	C09	B cell	TATCTTGTCATGCATG-1_1_1	PB0H	C01	T cell	AAAGGATAGACCAAAT-1_1_1	SP0H	C02	T cell
ATTTCACCAGTCCCGA-1_1_1	BM0H	C02	Myeloid cell	TATTCCAAGGTCGAGT-1_1_1	PB0H	C01	T cell	AAAGGATCAATACGCT-1_1_1	SP0H	C02	T cell
ATTTCACGTAGCGATG-1_1_1	BM0H	C01	Myeloid cell	TATTCCAAGTTTGAGA-1_1_1	PB0H	C01	T cell	AAAGGATCAATGGCCC-1_1_1	SP0H	C02	T cell
ATTTCACGTCGTGATT-1_1_1	BM0H	C01	Myeloid cell	TATTCCAGTCTGCCTT-1_1_1	PB0H	C01	T cell	AAAGGATGTTTCACAG-1_1_1	SP0H	C02	T cell
ATTTCACTCGTGGCTG-1_1_1	BM0H	C03	Myeloid cell	TATTGCTTCGACGTCG-1_1_1	PB0H	C01	T cell	AAAGTCCCAATAGGGC-1_1_1	SP0H	C02	T cell
ATTTCACTCTAACACG-1_1_1	BM0H	C01	Myeloid cell	TATTGCTTCGAGCTGC-1_1_1	PB0H	C01	T cell	AAAGTCCCACAAGGTG-1_1_1	SP0H	C02	T cell
ATTTCTGAGCTACAAA-1_1_1	BM0H	C04	B cell	TATTGCTTCTAAGCCA-1_1_1	PB0H	C01	T cell	AAAGTCCTCCACTGGG-1_1_1	SP0H	C02	T cell
ATTTCTGCACGCTATA-1_1_1	BM0H	C02	Myeloid cell	TATTGGGCAACTTGCA-1_1_1	PB0H	C01	T cell	AAAGTCCTCGTTTACT-1_1_1	SP0H	C02	T cell
ATTTCTGCAGGCAATG-1_1_1	BM0H	C11	NKT cell	TATTGGGTCATCTCTA-1_1_1	PB0H	C07	T cell	AAAGTGAAGAGGTCAC-1_1_1	SP0H	C02	T cell
ATTTCTGGTTTCTTAC-1_1_1	BM0H	C14	Myeloid cell	TATTGGGTCTATCGCC-1_1_1	PB0H	C01	T cell	AAAGTGATCCGATCTC-1_1_1	SP0H	C02	T cell
ATTTCTGTCACTCACC-1_1_1	BM0H	C02	Myeloid cell	TATTTCGAGACTTAAG-1_1_1	PB0H	C01	T cell	AAATGGAAGGCTCAAG-1_1_1	SP0H	C02	T cell
ATTTCTGTCGTTGTGA-1_1_1	BM0H	C07	Myeloid cell	TATTTCGCAGCTAACT-1_1_1	PB0H	C01	T cell	AAATGGACATCTCGTC-1_1_1	SP0H	C02	T cell
ATTTCTGTCTGGGCGT-1_1_1	BM0H	C04	B cell	TCAAGCAGTAAGTCAA-1_1_1	PB0H	C01	T cell	AACAAAGTCCAGCAAT-1_1_1	SP0H	C02	T cell
CAAAGAAAGTCTAGAA-1_1_1	BM0H	C07	Myeloid cell	TCAAGCAGTAGTCGGA-1_1_1	PB0H	C01	T cell	AACAACCCAAATCCCA-1_1_1	SP0H	C02	T cell
CAAAGAAAGTGCTCGC-1_1_1	BM0H	C04	B cell	TCAAGTGGTACACTCA-1_1_1	PB0H	C01	T cell	AACAACCCAATACCTG-1_1_1	SP0H	C02	T cell
CAAAGAACAAGGCTTT-1_1_1	BM0H	C03	Myeloid cell	TCAAGTGTCAAGTTGC-1_1_1	PB0H	C01	T cell	AACAACCGTAATGTGA-1_1_1	SP0H	C02	T cell
CAAAGAACATACGCAT-1_1_1	BM0H	C06	Myeloid cell	TCAATCTTCGGTCACG-1_1_1	PB0H	C01	T cell	AACAAGATCTAGAGCT-1_1_1	SP0H	C02	T cell
CAAAGAATCAACTGGT-1_1_1	BM0H	C11	NKT cell	TCAATCTTCGTTCTAT-1_1_1	PB0H	C01	T cell	AACAGGGAGGCCTTCG-1_1_1	SP0H	C02	T cell
CAACAACAGAAATTGC-1_1_1	BM0H	C09	B cell	TCAATTCAGCAAATGT-1_1_1	PB0H	C01	T cell	AACAGGGCAGTACTAC-1_1_1	SP0H	C02	T cell
CAACAACAGACCCTTA-1_1_1	BM0H	C04	B cell	TCAATTCAGTTGCATC-1_1_1	PB0H	C01	T cell	AACCACACAATGTCTG-1_1_1	SP0H	C02	T cell
CAACAACAGCAATTAG-1_1_1	BM0H	C04	B cell	TCAATTCCAAGGTCGA-1_1_1	PB0H	C01	T cell	AACCACAGTTCATCTT-1_1_1	SP0H	C02	T cell
CAACAACAGGGAGATA-1_1_1	BM0H	C14	Myeloid cell	TCAATTCCAAGTGATA-1_1_1	PB0H	C01	T cell	AACCATGAGCTCGACC-1_1_1	SP0H	C02	T cell
CAACAACAGTGCTCAT-1_1_1	BM0H	C07	Myeloid cell	TCACAAGTCTCATTTG-1_1_1	PB0H	C01	T cell	AACCATGTCCTTCTGG-1_1_1	SP0H	C02	T cell
CAACAACCAGTAGAGC-1_1_1	BM0H	C06	Myeloid cell	TCACACCAGCTCGGCT-1_1_1	PB0H	C01	T cell	AACCCAACATTAGGCT-1_1_1	SP0H	C02	T cell
CAACAACCATGTCGTA-1_1_1	BM0H	C02	Myeloid cell	TCACACCGTCGCATTA-1_1_1	PB0H	C01	T cell	AACCCAATCTTGGGCG-1_1_1	SP0H	C02	T cell
CAACAACGTGGCCTCA-1_1_1	BM0H	C01	Myeloid cell	TCACACCGTTAGGGTG-1_1_1	PB0H	C01	T cell	AACCTGAAGTATGCAA-1_1_1	SP0H	C02	T cell
CAACAACGTGTTATCG-1_1_1	BM0H	C09	B cell	TCACACCGTTGCATAC-1_1_1	PB0H	C01	T cell	AACCTGAGTCGGATTT-1_1_1	SP0H	C02	T cell
CAACAACGTTAAGGGC-1_1_1	BM0H	C02	Myeloid cell	TCACATTGTGTGTTTG-1_1_1	PB0H	C01	T cell	AACCTTTAGAGTTGAT-1_1_1	SP0H	C02	T cell
CAACAGTAGGCATGCA-1_1_1	BM0H	C09	B cell	TCACATTTCTCTCCGA-1_1_1	PB0H	C01	T cell	AACCTTTTCGTAACTG-1_1_1	SP0H	C02	T cell
CAACAGTCAATAGTAG-1_1_1	BM0H	C03	Myeloid cell	TCACGCTCAGAAATCA-1_1_1	PB0H	C01	T cell	AACGAAAAGACCCTTA-1_1_1	SP0H	C02	T cell
CAACAGTCAGTAGATA-1_1_1	BM0H	C02	Myeloid cell	TCACGCTGTTGCCTAA-1_1_1	PB0H	C07	T cell	AACGAAAAGTGATAAC-1_1_1	SP0H	C02	T cell
CAACAGTCATGGCGCT-1_1_1	BM0H	C02	Myeloid cell	TCACGCTTCTTACTGT-1_1_1	PB0H	C01	T cell	AACGGGAAGTCCGCCA-1_1_1	SP0H	C02	T cell
CAACAGTTCGGACCAC-1_1_1	BM0H	C08	Myeloid cell	TCACGGGCAAGTTCCA-1_1_1	PB0H	C01	T cell	AACGGGACACCGCTAG-1_1_1	SP0H	C02	T cell
CAACCAAAGAAGTGTT-1_1_1	BM0H	C08	Myeloid cell	TCACGGGTCAAGAATG-1_1_1	PB0H	C01	T cell	AACGTCAAGCGTGCCT-1_1_1	SP0H	C02	T cell
CAACCAAAGCGGTAGT-1_1_1	BM0H	C02	Myeloid cell	TCACGGGTCGCCTAGG-1_1_1	PB0H	C07	T cell	AACGTCAAGTGGACGT-1_1_1	SP0H	C02	T cell
CAACCAACAAACGAGC-1_1_1	BM0H	C01	Myeloid cell	TCACTATAGCAGCACA-1_1_1	PB0H	C01	T cell	AACTTCTTCCTATTTG-1_1_1	SP0H	C02	T cell
CAACCAACACAAATCC-1_1_1	BM0H	C02	Myeloid cell	TCACTATAGGCTCACC-1_1_1	PB0H	C01	T cell	AAGAACACAACTTGCA-1_1_1	SP0H	C08	T cell
CAACCAAGTAGATGTA-1_1_1	BM0H	C03	Myeloid cell	TCACTATAGTAACGTA-1_1_1	PB0H	C01	T cell	AAGAACAGTCGCCTAG-1_1_1	SP0H	C02	T cell
CAACCAAGTCCACACG-1_1_1	BM0H	C05	B cell	TCACTATTCATTTCGT-1_1_1	PB0H	C01	T cell	AAGAACATCCTAGCGG-1_1_1	SP0H	C02	T cell
CAACCAATCCAACACA-1_1_1	BM0H	C03	Myeloid cell	TCACTCGAGGAACTAT-1_1_1	PB0H	C01	T cell	AAGACAACAACCAATC-1_1_1	SP0H	C02	T cell
CAACCAATCTGTAACG-1_1_1	BM0H	C03	Myeloid cell	TCACTCGGTTACACAC-1_1_1	PB0H	C01	T cell	AAGACTCAGATGACCG-1_1_1	SP0H	C02	T cell
CAACCTCAGCACACCC-1_1_1	BM0H	C05	B cell	TCAGCAACACCGCTAG-1_1_1	PB0H	C01	T cell	AAGACTCGTACTGAGG-1_1_1	SP0H	C02	T cell
CAACCTCAGCGTTACT-1_1_1	BM0H	C03	Myeloid cell	TCAGCAAGTTTGGAGG-1_1_1	PB0H	C07	T cell	AAGACTCGTTGGGACA-1_1_1	SP0H	C02	T cell
CAACCTCAGGCCCAAA-1_1_1	BM0H	C11	NKT cell	TCAGCAATCGCAATGT-1_1_1	PB0H	C01	T cell	AAGATAGTCTGACGCG-1_1_1	SP0H	C02	T cell
CAACCTCAGGTTGGTG-1_1_1	BM0H	C12	Myeloid cell	TCAGCCTCACTTGACA-1_1_1	PB0H	C01	T cell	AAGCATCTCATAGACC-1_1_1	SP0H	C02	T cell
CAACCTCCATGGAACG-1_1_1	BM0H	C05	B cell	TCAGCCTTCGTAGCCG-1_1_1	PB0H	C01	T cell	AAGCCATAGAGGCTGT-1_1_1	SP0H	C02	T cell
CAACCTCGTAAGTTGA-1_1_1	BM0H	C03	Myeloid cell	TCAGGGCAGAATCGAT-1_1_1	PB0H	C01	T cell	AAGCCATAGCCTCTCT-1_1_1	SP0H	C02	T cell
CAACCTCGTCTGCATA-1_1_1	BM0H	C01	Myeloid cell	TCAGGGCCAATTTCGG-1_1_1	PB0H	C01	T cell	AAGCCATTCCTGTAGA-1_1_1	SP0H	C02	T cell
CAACCTCGTTGGTAGG-1_1_1	BM0H	C05	B cell	TCAGGGCCAGTGTATC-1_1_1	PB0H	C01	T cell	AAGCCATTCGAGTACT-1_1_1	SP0H	C02	T cell
CAACCTCGTTTCACAG-1_1_1	BM0H	C04	B cell	TCAGGGCTCAGTCAGT-1_1_1	PB0H	C01	T cell	AAGCGAGGTGATGAAT-1_1_1	SP0H	C02	T cell
CAACCTCTCCGGTAGC-1_1_1	BM0H	C02	Myeloid cell	TCAGGGCTCATGGTAC-1_1_1	PB0H	C01	T cell	AAGCGTTAGCTTAGTC-1_1_1	SP0H	C02	T cell
CAACCTCTCCTTATGT-1_1_1	BM0H	C11	NKT cell	TCAGGGCTCTGCATGA-1_1_1	PB0H	C01	T cell	AAGGAATAGGATTCCT-1_1_1	SP0H	C02	T cell
CAACCTCTCGGAGATG-1_1_1	BM0H	C05	B cell	TCAGGTAGTGTCGCTG-1_1_1	PB0H	C01	T cell	AAGGAATTCGAACTCA-1_1_1	SP0H	C02	T cell
CAACCTCTCTCTTAAC-1_1_1	BM0H	C04	B cell	TCAGGTATCAAGTCGT-1_1_1	PB0H	C01	T cell	AAGGTAATCAAATGCC-1_1_1	SP0H	C02	T cell
CAACGATAGACTTGTC-1_1_1	BM0H	C02	Myeloid cell	TCAGGTATCATCACAG-1_1_1	PB0H	C01	T cell	AAGGTAATCCTACAAG-1_1_1	SP0H	C02	T cell
CAACGATAGCGCCCAT-1_1_1	BM0H	C02	Myeloid cell	TCAGGTATCGAAACAA-1_1_1	PB0H	C01	T cell	AAGTACCCAACTCGTA-1_1_1	SP0H	C02	T cell
CAACGATCAGGAGGTT-1_1_1	BM0H	C05	B cell	TCAGTCCAGAAGTCCG-1_1_1	PB0H	C01	T cell	AAGTCGTTCATTGGTG-1_1_1	SP0H	C02	T cell
CAACGATGTATCGCAT-1_1_1	BM0H	C08	Myeloid cell	TCAGTCCCACATACGT-1_1_1	PB0H	C01	T cell	AAGTTCGAGCGCGTTC-1_1_1	SP0H	C02	T cell
CAACGATGTGGGCTTC-1_1_1	BM0H	C01	Myeloid cell	TCAGTCCGTACGTACT-1_1_1	PB0H	C01	T cell	AAGTTCGGTCACGACC-1_1_1	SP0H	C02	T cell
CAACGATTCACCCTTG-1_1_1	BM0H	C03	Myeloid cell	TCAGTGAAGGGCTTCC-1_1_1	PB0H	C01	T cell	AAGTTCGGTCCTGGTG-1_1_1	SP0H	C02	T cell
CAACGATTCATGGATC-1_1_1	BM0H	C03	Myeloid cell	TCAGTGACAGGTAGTG-1_1_1	PB0H	C01	T cell	AAGTTCGTCCCATTTA-1_1_1	SP0H	C02	T cell
CAACGATTCGATAACC-1_1_1	BM0H	C04	B cell	TCAGTTTAGGCGACAT-1_1_1	PB0H	C01	T cell	AATCACGAGTGTACCT-1_1_1	SP0H	C02	T cell
CAACGATTCGCTAAAC-1_1_1	BM0H	C14	Myeloid cell	TCAGTTTTCACCATGA-1_1_1	PB0H	C01	T cell	AATCACGTCACTTTGT-1_1_1	SP0H	C02	T cell
CAACGGCAGCATCAAA-1_1_1	BM0H	C02	Myeloid cell	TCATATCGTATGTCCA-1_1_1	PB0H	C01	T cell	AATCGACCAGGACTAG-1_1_1	SP0H	C02	T cell
CAACGGCCACAGAAGC-1_1_1	BM0H	C02	Myeloid cell	TCATATCGTCGTGGTC-1_1_1	PB0H	C01	T cell	AATCGTGAGAGTGTTA-1_1_1	SP0H	C02	T cell
CAACGGCCACGCTTAA-1_1_1	BM0H	C02	Myeloid cell	TCATCATGTTTGTTCT-1_1_1	PB0H	C01	T cell	AATGAAGCATCGTCCT-1_1_1	SP0H	C02	T cell
CAACGGCCATCCTATT-1_1_1	BM0H	C14	Myeloid cell	TCATCCGAGTCTTCCC-1_1_1	PB0H	C01	T cell	AATGAAGTCTCGTTTA-1_1_1	SP0H	C02	T cell
CAACGGCGTAACAGTA-1_1_1	BM0H	C03	Myeloid cell	TCATCCGCACGTAACT-1_1_1	PB0H	C01	T cell	AATGACCAGTAGGAAG-1_1_1	SP0H	C02	T cell
CAACGGCGTATCGTTG-1_1_1	BM0H	C02	Myeloid cell	TCATCCGGTCGCGTCA-1_1_1	PB0H	C01	T cell	AATGACCTCATTGCGA-1_1_1	SP0H	C02	T cell
CAACGGCTCGTCGGGT-1_1_1	BM0H	C05	B cell	TCATGAGTCTGGGTCG-1_1_1	PB0H	C01	T cell	AATGCCAAGATAGTCA-1_1_1	SP0H	C02	T cell
CAAGACTAGAGCAAGA-1_1_1	BM0H	C03	Myeloid cell	TCATGCCAGTCAGGGT-1_1_1	PB0H	C01	T cell	AATGCCAGTCCTCCAT-1_1_1	SP0H	C02	T cell
CAAGACTAGCCGATTT-1_1_1	BM0H	C06	Myeloid cell	TCATGCCGTTCTTCAT-1_1_1	PB0H	C01	T cell	AATGGAAAGTTGAAGT-1_1_1	SP0H	C02	T cell
CAAGACTGTATGCTTG-1_1_1	BM0H	C04	B cell	TCATGGACACTAGGCC-1_1_1	PB0H	C01	T cell	AATGGAATCGAGGCAA-1_1_1	SP0H	C08	T cell
CAAGACTGTCGGTGAA-1_1_1	BM0H	C05	B cell	TCATGGAGTCCCTGAG-1_1_1	PB0H	C01	T cell	AATTCCTCACCTCGTT-1_1_1	SP0H	C02	T cell
CAAGACTGTGGTCTAT-1_1_1	BM0H	C07	Myeloid cell	TCATGTTAGATCGCCC-1_1_1	PB0H	C01	T cell	AATTCCTCAGGTACGA-1_1_1	SP0H	C02	T cell
CAAGACTTCGACATAC-1_1_1	BM0H	C18	NK cell	TCATGTTGTAGAAACT-1_1_1	PB0H	C01	T cell	AATTCCTGTCGTATTG-1_1_1	SP0H	C02	T cell
CAAGAGGCACTATCGA-1_1_1	BM0H	C02	Myeloid cell	TCATGTTGTGGGTTGA-1_1_1	PB0H	C01	T cell	AATTTCCTCTTTGGAG-1_1_1	SP0H	C02	T cell
CAAGAGGCAGCGGTTC-1_1_1	BM0H	C03	Myeloid cell	TCATTACCACAGTCGC-1_1_1	PB0H	C01	T cell	ACAAGCTCAGACACAG-1_1_1	SP0H	C02	T cell
CAAGAGGGTAGATCCT-1_1_1	BM0H	C02	Myeloid cell	TCATTACGTGTGACCC-1_1_1	PB0H	C01	T cell	ACAAGCTGTGCAATGG-1_1_1	SP0H	C02	T cell
CAAGAGGTCGAAGCAG-1_1_1	BM0H	C02	Myeloid cell	TCATTACTCAGATGCT-1_1_1	PB0H	C01	T cell	ACACAGTAGGGCTAAC-1_1_1	SP0H	C02	T cell
CAAGCTAGTCCCTGTT-1_1_1	BM0H	C08	Myeloid cell	TCATTACTCCAAATGC-1_1_1	PB0H	C01	T cell	ACACAGTCATCGAGCC-1_1_1	SP0H	C02	T cell
CAAGCTATCTTCCTAA-1_1_1	BM0H	C02	Myeloid cell	TCATTCAAGGGTGAAA-1_1_1	PB0H	C01	T cell	ACACCAAAGAGTCAAT-1_1_1	SP0H	C02	T cell
CAAGGGAAGACTCATC-1_1_1	BM0H	C04	B cell	TCATTCACATCTTTCA-1_1_1	PB0H	C01	T cell	ACACTGAGTTCGGCCA-1_1_1	SP0H	C02	T cell
CAAGGGAAGGCTAACG-1_1_1	BM0H	C01	Myeloid cell	TCATTCAGTCATCACA-1_1_1	PB0H	C01	T cell	ACAGAAATCTGAACGT-1_1_1	SP0H	C02	T cell
CAAGGGACAACGTATC-1_1_1	BM0H	C07	Myeloid cell	TCATTCAGTCGGCACT-1_1_1	PB0H	C01	T cell	ACAGGGACAGGTACGA-1_1_1	SP0H	C02	T cell
CAAGGGACACATGACT-1_1_1	BM0H	C08	Myeloid cell	TCATTCAGTGTCCTAA-1_1_1	PB0H	C01	T cell	ACATCCCAGATAGTGT-1_1_1	SP0H	C02	T cell
CAAGGGACATCGGCCA-1_1_1	BM0H	C08	Myeloid cell	TCATTCATCTGCTGAA-1_1_1	PB0H	C01	T cell	ACATCCCAGTTGTAGA-1_1_1	SP0H	C02	T cell
CAAGGGAGTTGCATCA-1_1_1	BM0H	C01	Myeloid cell	TCATTGTGTTCAAAGA-1_1_1	PB0H	C01	T cell	ACATCCCGTAGTCACT-1_1_1	SP0H	C02	T cell
CAATACGAGACTTCAC-1_1_1	BM0H	C05	B cell	TCATTTGAGCACTAAA-1_1_1	PB0H	C01	T cell	ACATCGAGTGTTGAGG-1_1_1	SP0H	C02	T cell
CAATACGAGGGAGGGT-1_1_1	BM0H	C08	Myeloid cell	TCATTTGCAAGATCCT-1_1_1	PB0H	C01	T cell	ACATCGATCCTGTACC-1_1_1	SP0H	C02	T cell
CAATACGAGTGATAGT-1_1_1	BM0H	C05	B cell	TCATTTGCACCTCTGT-1_1_1	PB0H	C01	T cell	ACATCGATCGAGTGAG-1_1_1	SP0H	C02	T cell
CAATACGCAGCGGATA-1_1_1	BM0H	C06	Myeloid cell	TCCACCAAGGCTAAAT-1_1_1	PB0H	C01	T cell	ACATCGATCTTAGCTT-1_1_1	SP0H	C02	T cell
CAATACGGTATTCTCT-1_1_1	BM0H	C02	Myeloid cell	TCCACCACATTAAAGG-1_1_1	PB0H	C01	T cell	ACATGCAGTATACCTG-1_1_1	SP0H	C02	T cell
CAATACGGTCGAGCTC-1_1_1	BM0H	C04	B cell	TCCACCAGTCCTGTTC-1_1_1	PB0H	C01	T cell	ACATGCAGTTATAGAG-1_1_1	SP0H	C02	T cell
CAATACGGTCGCAACC-1_1_1	BM0H	C08	Myeloid cell	TCCACCATCACTCGAA-1_1_1	PB0H	C01	T cell	ACATGCATCCTCTGCA-1_1_1	SP0H	C02	T cell
CAATACGGTGTACGCC-1_1_1	BM0H	C02	Myeloid cell	TCCACCATCGAATGCT-1_1_1	PB0H	C01	T cell	ACATTTCCAAGGTCTT-1_1_1	SP0H	C02	T cell
CAATACGTCCGATGTA-1_1_1	BM0H	C06	Myeloid cell	TCCAGAAAGTTGCTCA-1_1_1	PB0H	C01	T cell	ACATTTCTCCTACCGT-1_1_1	SP0H	C02	T cell
CAATACGTCCTAGCGG-1_1_1	BM0H	C07	Myeloid cell	TCCAGAACATTGAAGA-1_1_1	PB0H	C01	T cell	ACATTTCTCTACACAG-1_1_1	SP0H	C02	T cell
CAATACGTCCTCTTTC-1_1_1	BM0H	C02	Myeloid cell	TCCAGAATCGCGTCGA-1_1_1	PB0H	C01	T cell	ACCAAACCATAGGCGA-1_1_1	SP0H	C02	T cell
CAATACGTCTCTCCGA-1_1_1	BM0H	C18	NK cell	TCCATCGCAATGGGTG-1_1_1	PB0H	C01	T cell	ACCAACAGTGATACCT-1_1_1	SP0H	C02	T cell
CAATCGAAGGACTATA-1_1_1	BM0H	C06	Myeloid cell	TCCATCGCATTATGCG-1_1_1	PB0H	C01	T cell	ACCAACATCAACTTTC-1_1_1	SP0H	C02	T cell
CAATCGAAGTTTCAGC-1_1_1	BM0H	C03	Myeloid cell	TCCATCGTCAGTGTTG-1_1_1	PB0H	C01	T cell	ACCACAAAGATCCCGC-1_1_1	SP0H	C02	T cell
CAATCGACACCCTTGT-1_1_1	BM0H	C02	Myeloid cell	TCCATGCAGACAGTCG-1_1_1	PB0H	C01	T cell	ACCACAACAATAACCC-1_1_1	SP0H	C02	T cell
CAATCGATCCATTGGA-1_1_1	BM0H	C07	Myeloid cell	TCCATGCAGGAGTATT-1_1_1	PB0H	C01	T cell	ACCACAAGTGTCATTG-1_1_1	SP0H	C02	T cell
CAATCGATCGAAGCCC-1_1_1	BM0H	C06	Myeloid cell	TCCCACAAGATGCGAC-1_1_1	PB0H	C01	T cell	ACCACAAGTTGGTGTT-1_1_1	SP0H	C02	T cell
CAATGACCAAGGCAAC-1_1_1	BM0H	C04	B cell	TCCCACATCTGGACCG-1_1_1	PB0H	C01	T cell	ACCATTTCAATAACCC-1_1_1	SP0H	C02	T cell
CAATGACCAGAGTCAG-1_1_1	BM0H	C03	Myeloid cell	TCCCAGTCACACGCCA-1_1_1	PB0H	C01	T cell	ACCCTTGGTACGTGTT-1_1_1	SP0H	C02	T cell
CAATGACCATAACTCG-1_1_1	BM0H	C02	Myeloid cell	TCCCATGAGAAATTGC-1_1_1	PB0H	C01	T cell	ACCGTTCAGAGGCCAT-1_1_1	SP0H	C02	T cell
CAATGACGTCCTCATC-1_1_1	BM0H	C08	Myeloid cell	TCCCATGAGAGCCGAT-1_1_1	PB0H	C01	T cell	ACCTACCGTTGGAGGT-1_1_1	SP0H	C02	T cell
CAATGACGTGAATGAT-1_1_1	BM0H	C14	Myeloid cell	TCCCATGTCGCTGCGA-1_1_1	PB0H	C01	T cell	ACCTGAACAATCGAAA-1_1_1	SP0H	C02	T cell
CAATGACTCAAGAATG-1_1_1	BM0H	C02	Myeloid cell	TCCGAAAAGGGTGAAA-1_1_1	PB0H	C01	T cell	ACCTGAACATACAGAA-1_1_1	SP0H	C02	T cell
CAATGACTCGGCTGGT-1_1_1	BM0H	C02	Myeloid cell	TCCGAAACAGGACTTT-1_1_1	PB0H	C01	T cell	ACCTGTCAGCGGCTCT-1_1_1	SP0H	C02	T cell
CAATTTCAGAAATTGC-1_1_1	BM0H	C14	Myeloid cell	TCCGGGAAGGTTAGTA-1_1_1	PB0H	C01	T cell	ACCTGTCAGGTGCGAT-1_1_1	SP0H	C02	T cell
CAATTTCAGGGTGAGG-1_1_1	BM0H	C08	Myeloid cell	TCCGGGAAGTCGAGGT-1_1_1	PB0H	C01	T cell	ACGATCAGTTCGGACC-1_1_1	SP0H	C02	T cell
CAATTTCCAAATACGA-1_1_1	BM0H	C02	Myeloid cell	TCCGGGATCGGACCAC-1_1_1	PB0H	C01	T cell	ACGATCATCTGACGCG-1_1_1	SP0H	C02	T cell
CAATTTCCAGCATACT-1_1_1	BM0H	C03	Myeloid cell	TCCGTGTCACTTCATT-1_1_1	PB0H	C01	T cell	ACGATGTAGAGCAACC-1_1_1	SP0H	C02	T cell
CAATTTCGTACCCAGC-1_1_1	BM0H	C14	Myeloid cell	TCCTCCCCAAAGCACG-1_1_1	PB0H	C01	T cell	ACGATGTCAACAACAA-1_1_1	SP0H	C02	T cell
CAATTTCGTTTCCCAC-1_1_1	BM0H	C01	Myeloid cell	TCCTCCCGTAACTTCG-1_1_1	PB0H	C01	T cell	ACGATGTGTCGGTGTC-1_1_1	SP0H	C02	T cell
CAATTTCTCATCACAG-1_1_1	BM0H	C06	Myeloid cell	TCCTCCCGTCTTCATT-1_1_1	PB0H	C01	T cell	ACGGAAGGTTGTAAAG-1_1_1	SP0H	C02	T cell
CAATTTCTCTATTGTC-1_1_1	BM0H	C02	Myeloid cell	TCCTCGACAACAGCCC-1_1_1	PB0H	C01	T cell	ACGGGTCAGGACACTG-1_1_1	SP0H	C02	T cell
CACAACAAGGATATAC-1_1_1	BM0H	C07	Myeloid cell	TCCTCTTAGGGCGAAG-1_1_1	PB0H	C01	T cell	ACGGGTCGTAAGGTCG-1_1_1	SP0H	C02	T cell
CACAACAAGGCGAAGG-1_1_1	BM0H	C05	B cell	TCCTCTTGTATCTTCT-1_1_1	PB0H	C01	T cell	ACGGGTCGTCCGACGT-1_1_1	SP0H	C02	T cell
CACAACACACAAATCC-1_1_1	BM0H	C07	Myeloid cell	TCCTCTTGTTATCTGG-1_1_1	PB0H	C01	T cell	ACGGGTCGTGCCTGCA-1_1_1	SP0H	C02	T cell
CACAACAGTAGGCTCC-1_1_1	BM0H	C05	B cell	TCCTCTTGTTTCCCAC-1_1_1	PB0H	C01	T cell	ACGGTCGAGATGCAGC-1_1_1	SP0H	C02	T cell
CACAACATCACACGAT-1_1_1	BM0H	C06	Myeloid cell	TCCTGCAAGGCATCTT-1_1_1	PB0H	C01	T cell	ACGGTCGGTATCGAGG-1_1_1	SP0H	C02	T cell
CACAACATCAGCGGAA-1_1_1	BM0H	C02	Myeloid cell	TCCTGCAAGTTTCGGT-1_1_1	PB0H	C01	T cell	ACGTAACAGCTTACGT-1_1_1	SP0H	C02	T cell
CACAACATCCATCACC-1_1_1	BM0H	C05	B cell	TCCTGCACACTGGACC-1_1_1	PB0H	C07	T cell	ACGTAACGTACGGGAT-1_1_1	SP0H	C02	T cell
CACAACATCCTTATCA-1_1_1	BM0H	C03	Myeloid cell	TCCTGCACAGTCAGTT-1_1_1	PB0H	C01	T cell	ACGTAACTCGTCGACG-1_1_1	SP0H	C02	T cell
CACAACATCGTCTCAC-1_1_1	BM0H	C01	Myeloid cell	TCCTGCATCGCTACAA-1_1_1	PB0H	C01	T cell	ACGTACAAGGCCTGAA-1_1_1	SP0H	C02	T cell
CACAACATCTTGGAAC-1_1_1	BM0H	C05	B cell	TCCTTCTCAAGAAATC-1_1_1	PB0H	C01	T cell	ACGTACATCGGAGATG-1_1_1	SP0H	C02	T cell
CACACAACAGTATGAA-1_1_1	BM0H	C02	Myeloid cell	TCCTTCTCATCCAACA-1_1_1	PB0H	C01	T cell	ACGTCCTAGCGAGAAA-1_1_1	SP0H	C02	T cell
CACACAACATGCGTGC-1_1_1	BM0H	C02	Myeloid cell	TCCTTCTTCGAGCCTG-1_1_1	PB0H	C01	T cell	ACGTTCCCAATAACCC-1_1_1	SP0H	C02	T cell
CACACAATCGACACTA-1_1_1	BM0H	C03	Myeloid cell	TCCTTTCCAACGACAG-1_1_1	PB0H	C01	T cell	ACGTTCCCAATGCAGG-1_1_1	SP0H	C02	T cell
CACACAATCGTACCTC-1_1_1	BM0H	C04	B cell	TCGAACAAGGGTAATT-1_1_1	PB0H	C01	T cell	ACGTTCCGTAGGCTCC-1_1_1	SP0H	C02	T cell
CACAGATAGATTGACA-1_1_1	BM0H	C02	Myeloid cell	TCGAACACAATCAAGA-1_1_1	PB0H	C01	T cell	ACTACGAAGGAAGTAG-1_1_1	SP0H	C02	T cell
CACAGATAGGGATCGT-1_1_1	BM0H	C07	Myeloid cell	TCGAACACATGCTGCG-1_1_1	PB0H	C07	T cell	ACTACGATCGAGAATA-1_1_1	SP0H	C02	T cell
CACAGATCAATAGTCC-1_1_1	BM0H	C03	Myeloid cell	TCGAACAGTAACCCTA-1_1_1	PB0H	C01	T cell	ACTATCTCATGGAGAC-1_1_1	SP0H	C02	T cell
CACAGATCACCAGTAT-1_1_1	BM0H	C03	Myeloid cell	TCGAACATCGACGAGA-1_1_1	PB0H	C01	T cell	ACTATCTTCTCCATAT-1_1_1	SP0H	C02	T cell
CACAGATTCTGATGGT-1_1_1	BM0H	C01	Myeloid cell	TCGAAGTCAAACTGCT-1_1_1	PB0H	C01	T cell	ACTATGGAGGTACAGC-1_1_1	SP0H	C02	T cell
CACAGGCAGCCGCACT-1_1_1	BM0H	C06	Myeloid cell	TCGAAGTCACTGTCGG-1_1_1	PB0H	C01	T cell	ACTATTCCAATTGCCA-1_1_1	SP0H	C02	T cell
CACAGGCAGCGCCTAC-1_1_1	BM0H	C03	Myeloid cell	TCGAAGTCATGACTCA-1_1_1	PB0H	C01	T cell	ACTATTCTCGATTGGT-1_1_1	SP0H	C02	T cell
CACAGGCAGGTGAGCT-1_1_1	BM0H	C09	B cell	TCGACCTAGCATGGGT-1_1_1	PB0H	C01	T cell	ACTCCCACAGATGCGA-1_1_1	SP0H	C02	T cell
CACAGGCCAAGCGCAA-1_1_1	BM0H	C06	Myeloid cell	TCGACCTGTGTGGTCC-1_1_1	PB0H	C01	T cell	ACTCCCAGTCCGGACT-1_1_1	SP0H	C02	T cell
CACAGGCCATCTTTCA-1_1_1	BM0H	C01	Myeloid cell	TCGACGGCAACTGTGT-1_1_1	PB0H	C01	T cell	ACTGATGGTTGGAGGT-1_1_1	SP0H	C02	T cell
CACAGGCGTGAATGTA-1_1_1	BM0H	C13	Myeloid cell	TCGACGGTCTAGTTCT-1_1_1	PB0H	C01	T cell	ACTGATGTCCAGCTCT-1_1_1	SP0H	C02	T cell
CACAGGCTCGAAGGAC-1_1_1	BM0H	C01	Myeloid cell	TCGATTTAGCAGGCAT-1_1_1	PB0H	C01	T cell	ACTGCAACAACGCATT-1_1_1	SP0H	C02	T cell
CACAGGCTCGAGTCCG-1_1_1	BM0H	C02	Myeloid cell	TCGATTTCATGGATCT-1_1_1	PB0H	C01	T cell	ACTGCAACACGATTCA-1_1_1	SP0H	C02	T cell
CACATGAAGCCGTCGT-1_1_1	BM0H	C14	Myeloid cell	TCGATTTGTACACTCA-1_1_1	PB0H	C01	T cell	ACTGCAATCGAACCAT-1_1_1	SP0H	C02	T cell
CACATGAAGGCCCAAA-1_1_1	BM0H	C05	B cell	TCGATTTGTGAGTCAG-1_1_1	PB0H	C01	T cell	ACTGTCCAGCTACAAA-1_1_1	SP0H	C02	T cell
CACATGACAGTCTTCC-1_1_1	BM0H	C04	B cell	TCGATTTGTGGCAGAT-1_1_1	PB0H	C01	T cell	ACTGTCCGTGAGGCAT-1_1_1	SP0H	C02	T cell
CACATGACATGAATAG-1_1_1	BM0H	C01	Myeloid cell	TCGATTTTCGCCAGAC-1_1_1	PB0H	C01	T cell	ACTGTGAAGACAGCTG-1_1_1	SP0H	C02	T cell
CACATGAGTCAAGGCA-1_1_1	BM0H	C05	B cell	TCGCACTTCGTTGCCT-1_1_1	PB0H	C07	T cell	ACTGTGATCGGTCACG-1_1_1	SP0H	C02	T cell
CACATGATCTATGCCC-1_1_1	BM0H	C01	Myeloid cell	TCGCAGGAGGCCCAAA-1_1_1	PB0H	C01	T cell	ACTTATCGTTGTATGC-1_1_1	SP0H	C02	T cell
CACCAAAAGACGCCCT-1_1_1	BM0H	C03	Myeloid cell	TCGCAGGGTACTTGTG-1_1_1	PB0H	C01	T cell	ACTTCCGAGGTTAGTA-1_1_1	SP0H	C02	T cell
CACCAAAAGTTCATGC-1_1_1	BM0H	C01	Myeloid cell	TCGCTCAAGGATGTTA-1_1_1	PB0H	C01	T cell	ACTTCGCAGACATGCG-1_1_1	SP0H	C02	T cell
CACCAAACAGTTCCAA-1_1_1	BM0H	C03	Myeloid cell	TCGCTCACACACGCCA-1_1_1	PB0H	C01	T cell	ACTTCGCCACCAGTTA-1_1_1	SP0H	C02	T cell
CACCAAAGTAGCGTAG-1_1_1	BM0H	C09	B cell	TCGCTCACACAGCTTA-1_1_1	PB0H	C07	T cell	ACTTCGCCAGCTTTGA-1_1_1	SP0H	C02	T cell
CACCAAAGTTGAGAGC-1_1_1	BM0H	C03	Myeloid cell	TCGCTTGAGCCGCTTG-1_1_1	PB0H	C01	T cell	ACTTTGTGTATCGTTG-1_1_1	SP0H	C02	T cell
CACCGTTGTGCGAACA-1_1_1	BM0H	C03	Myeloid cell	TCGCTTGTCCGTTGAA-1_1_1	PB0H	C01	T cell	ACTTTGTGTTGAAGTA-1_1_1	SP0H	C02	T cell
CACCGTTGTGTAGGAC-1_1_1	BM0H	C06	Myeloid cell	TCGGATAGTGGCTCTG-1_1_1	PB0H	C01	T cell	AGAAATGCAACAGAGC-1_1_1	SP0H	C02	T cell
CACCGTTTCGTGCACG-1_1_1	BM0H	C04	B cell	TCGGGCACACTTCCTG-1_1_1	PB0H	C01	T cell	AGAACAACAAATGGCG-1_1_1	SP0H	C02	T cell
CACGAATAGATCCAAA-1_1_1	BM0H	C07	Myeloid cell	TCGGGTGAGCACCAGA-1_1_1	PB0H	C01	T cell	AGAACCTGTCGTCTCT-1_1_1	SP0H	C02	T cell
CACGAATAGCACCGTC-1_1_1	BM0H	C02	Myeloid cell	TCGGGTGCAGGGACTA-1_1_1	PB0H	C01	T cell	AGAAGCGGTGACTCGC-1_1_1	SP0H	C02	T cell
CACGAATAGCCTTGAT-1_1_1	BM0H	C02	Myeloid cell	TCGGGTGGTGGCCTCA-1_1_1	PB0H	C01	T cell	AGAAGTAAGTCCCTAA-1_1_1	SP0H	C02	T cell
CACGAATAGGGAGGGT-1_1_1	BM0H	C04	B cell	TCGGGTGGTTCTCTAT-1_1_1	PB0H	C01	T cell	AGACAAAGTATGGAAT-1_1_1	SP0H	C02	T cell
CACGAATCATCATTGG-1_1_1	BM0H	C03	Myeloid cell	TCGGTCTAGAGATCGC-1_1_1	PB0H	C01	T cell	AGACACTTCTCTCTTC-1_1_1	SP0H	C02	T cell
CACGAATGTGTTCGTA-1_1_1	BM0H	C07	Myeloid cell	TCGGTCTTCCCTGGTT-1_1_1	PB0H	C01	T cell	AGACCATCAGACCAAG-1_1_1	SP0H	C02	T cell
CACGAATGTTCAGCGC-1_1_1	BM0H	C04	B cell	TCGGTCTTCGGAGCAA-1_1_1	PB0H	C01	T cell	AGACCATGTCCAGTTA-1_1_1	SP0H	C02	T cell
CACGAATGTTCCTAGA-1_1_1	BM0H	C03	Myeloid cell	TCGTAGACAGCCGTCA-1_1_1	PB0H	C01	T cell	AGACCCGAGCGTCTCG-1_1_1	SP0H	C02	T cell
CACGGGTAGAGTCTGG-1_1_1	BM0H	C06	Myeloid cell	TCGTGCTTCCACGTAA-1_1_1	PB0H	C01	T cell	AGACTCAGTGATTAGA-1_1_1	SP0H	C02	T cell
CACGGGTGTTGCAAGG-1_1_1	BM0H	C02	Myeloid cell	TCGTGGGAGATCCTAC-1_1_1	PB0H	C01	T cell	AGACTCATCCACTAGA-1_1_1	SP0H	C02	T cell
CACGTGGAGAGATTCA-1_1_1	BM0H	C06	Myeloid cell	TCGTGGGGTCATAAAG-1_1_1	PB0H	C01	T cell	AGAGAATAGAATCTAG-1_1_1	SP0H	C02	T cell
CACGTGGAGATTAGTG-1_1_1	BM0H	C02	Myeloid cell	TCGTGGGGTCTCGCGA-1_1_1	PB0H	C01	T cell	AGAGAATGTCAGTTTG-1_1_1	SP0H	C02	T cell
CACGTGGAGTTCGCAT-1_1_1	BM0H	C04	B cell	TCTAACTAGTCACTGT-1_1_1	PB0H	C01	T cell	AGAGAGCAGATTCGAA-1_1_1	SP0H	C02	T cell
CACGTGGCAACTGCCG-1_1_1	BM0H	C02	Myeloid cell	TCTAACTCAGGAATAT-1_1_1	PB0H	C01	T cell	AGAGCCCAGTACAGCG-1_1_1	SP0H	C02	T cell
CACGTGGCACCTCGTT-1_1_1	BM0H	C02	Myeloid cell	TCTAACTGTTACGATC-1_1_1	PB0H	C15	T cell	AGAGCCCCACCAGCTG-1_1_1	SP0H	C02	T cell
CACGTGGCAGTGGGTA-1_1_1	BM0H	C03	Myeloid cell	TCTAACTTCGTAGTGT-1_1_1	PB0H	C01	T cell	AGAGCCCCATTCGGGC-1_1_1	SP0H	C02	T cell
CACGTGGGTACGGTTT-1_1_1	BM0H	C07	Myeloid cell	TCTACATGTCCACTTC-1_1_1	PB0H	C01	T cell	AGATAGACAAGAAATC-1_1_1	SP0H	C02	T cell
CACGTGGGTTGCGGAA-1_1_1	BM0H	C03	Myeloid cell	TCTACATGTTACGTAC-1_1_1	PB0H	C01	T cell	AGATAGATCTGATGGT-1_1_1	SP0H	C02	T cell
CACGTGGTCAGAACCT-1_1_1	BM0H	C08	Myeloid cell	TCTACCGGTTGTGTTG-1_1_1	PB0H	C01	T cell	AGATCCAAGAGACAAG-1_1_1	SP0H	C02	T cell
CACGTGGTCCCTGTTG-1_1_1	BM0H	C01	Myeloid cell	TCTATACCACAAGTTC-1_1_1	PB0H	C01	T cell	AGATCGTCAGCGGTCT-1_1_1	SP0H	C02	T cell
CACGTGGTCGATACTG-1_1_1	BM0H	C04	B cell	TCTATCAGTGGCCACT-1_1_1	PB0H	C01	T cell	AGATCGTTCACCCATC-1_1_1	SP0H	C02	T cell
CACGTTCCAATCTCTT-1_1_1	BM0H	C01	Myeloid cell	TCTATCAGTTGGCCTG-1_1_1	PB0H	C01	T cell	AGATGCTCATACCAGT-1_1_1	SP0H	C02	T cell
CACGTTCCACAAGTGG-1_1_1	BM0H	C18	NK cell	TCTATCATCGAGTGAG-1_1_1	PB0H	C01	T cell	AGCATCAGTGGTTTGT-1_1_1	SP0H	C02	T cell
CACGTTCCAGCGTACC-1_1_1	BM0H	C03	Myeloid cell	TCTCACGTCCAAGCTA-1_1_1	PB0H	C01	T cell	AGCCAGCTCGCACGAC-1_1_1	SP0H	C02	T cell
CACGTTCCATGACGTT-1_1_1	BM0H	C07	Myeloid cell	TCTCAGCGTCAACACT-1_1_1	PB0H	C01	T cell	AGCGATTTCACTCGAA-1_1_1	SP0H	C02	T cell
CACGTTCTCATCGTAG-1_1_1	BM0H	C09	B cell	TCTCAGCTCACTCCGT-1_1_1	PB0H	C01	T cell	AGCGATTTCTTCGACC-1_1_1	SP0H	C02	T cell
CACGTTCTCCCTATTA-1_1_1	BM0H	C11	NKT cell	TCTCCGACAAGATCCT-1_1_1	PB0H	C01	T cell	AGCGCCAAGCAGTCTT-1_1_1	SP0H	C02	T cell
CACGTTCTCGGATAAA-1_1_1	BM0H	C02	Myeloid cell	TCTCCGACAATTAGGA-1_1_1	PB0H	C01	T cell	AGCGCTGTCGACCACG-1_1_1	SP0H	C08	T cell
CACGTTCTCTAGCATG-1_1_1	BM0H	C03	Myeloid cell	TCTGCCACATATTCGG-1_1_1	PB0H	C01	T cell	AGCGCTGTCTATCGTT-1_1_1	SP0H	C02	T cell
CACGTTCTCTTGGATG-1_1_1	BM0H	C05	B cell	TCTGCCAGTTGGGCCT-1_1_1	PB0H	C01	T cell	AGCGTCGAGGGAACAA-1_1_1	SP0H	C02	T cell
CACTAAGAGATCGGTG-1_1_1	BM0H	C06	Myeloid cell	TCTGGCTCACCCTGAG-1_1_1	PB0H	C01	T cell	AGCGTCGGTCTGGTTA-1_1_1	SP0H	C02	T cell
CACTAAGAGCGCCTCA-1_1_1	BM0H	C03	Myeloid cell	TCTGGCTCAGCTGTTA-1_1_1	PB0H	C01	T cell	AGCTACAGTCTCTCAC-1_1_1	SP0H	C02	T cell
CACTAAGAGGTTCAGG-1_1_1	BM0H	C03	Myeloid cell	TCTGGCTGTCCTTGTC-1_1_1	PB0H	C01	T cell	AGCTCAAAGGTCCTGC-1_1_1	SP0H	C02	T cell
CACTAAGCAAATGATG-1_1_1	BM0H	C04	B cell	TCTTAGTTCACCACAA-1_1_1	PB0H	C07	T cell	AGCTTCCTCTCAAAGC-1_1_1	SP0H	C02	T cell
CACTAAGCATGAAGGC-1_1_1	BM0H	C07	Myeloid cell	TCTTCCTGTCAAAGTA-1_1_1	PB0H	C01	T cell	AGGAAATAGTCATGAA-1_1_1	SP0H	C02	T cell
CACTAAGGTTTCGTTT-1_1_1	BM0H	C07	Myeloid cell	TCTTGCGCAATCTGCA-1_1_1	PB0H	C01	T cell	AGGAAATCAGGGAGAG-1_1_1	SP0H	C02	T cell
CACTAAGTCTCACCCA-1_1_1	BM0H	C06	Myeloid cell	TCTTTGACATGGTACT-1_1_1	PB0H	C01	T cell	AGGAAATTCAGTGCGC-1_1_1	SP0H	C02	T cell
CACTGAAAGCCACTCG-1_1_1	BM0H	C13	Myeloid cell	TCTTTGAGTGCTCCGA-1_1_1	PB0H	C01	T cell	AGGAATAAGTTGCTGT-1_1_1	SP0H	C02	T cell
CACTGAAAGGGCTTCC-1_1_1	BM0H	C06	Myeloid cell	TGAACGTAGCCTCAAT-1_1_1	PB0H	C01	T cell	AGGAATACAGAGGTTG-1_1_1	SP0H	C02	T cell
CACTGAACAATAAGGT-1_1_1	BM0H	C01	Myeloid cell	TGAACGTAGGCCACCT-1_1_1	PB0H	C01	T cell	AGGAATAGTGTAACGG-1_1_1	SP0H	C02	T cell
CACTGAACAGTAACCT-1_1_1	BM0H	C07	Myeloid cell	TGAACGTCAAGGATGC-1_1_1	PB0H	C01	T cell	AGGAATATCTCCAAGA-1_1_1	SP0H	C02	T cell
CACTGAACATCTCATT-1_1_1	BM0H	C02	Myeloid cell	TGAACGTCACCCGTAG-1_1_1	PB0H	C01	T cell	AGGACGAGTGGAAATT-1_1_1	SP0H	C02	T cell
CACTGAAGTAGCGAGT-1_1_1	BM0H	C03	Myeloid cell	TGAACGTGTCACTACA-1_1_1	PB0H	C01	T cell	AGGACGAGTTTCGCTC-1_1_1	SP0H	C02	T cell
CACTGAATCAACTTTC-1_1_1	BM0H	C14	Myeloid cell	TGAACGTGTTGGTGTT-1_1_1	PB0H	C01	T cell	AGGACTTAGGACAGCT-1_1_1	SP0H	C02	T cell
CACTGAATCAGACCTA-1_1_1	BM0H	C04	B cell	TGAACGTTCCGTTTCG-1_1_1	PB0H	C01	T cell	AGGACTTGTGGATTTC-1_1_1	SP0H	C02	T cell
CACTGAATCGGATAAA-1_1_1	BM0H	C02	Myeloid cell	TGAACGTTCGCTACGG-1_1_1	PB0H	C01	T cell	AGGAGGTCAAATGCTC-1_1_1	SP0H	C02	T cell
CACTGAATCTCACCCA-1_1_1	BM0H	C01	Myeloid cell	TGAACGTTCTAGGAAA-1_1_1	PB0H	C01	T cell	AGGAGGTCATGTTCAG-1_1_1	SP0H	C02	T cell
CACTGAATCTTACACT-1_1_1	BM0H	C10	Progenitor cell	TGAATCGCACCGTGGT-1_1_1	PB0H	C01	T cell	AGGAGGTGTCTTGGTA-1_1_1	SP0H	C02	T cell
CACTGGGAGGAAGAAC-1_1_1	BM0H	C07	Myeloid cell	TGAATCGCAGACTGCC-1_1_1	PB0H	C01	T cell	AGGAGGTTCCGCACTT-1_1_1	SP0H	C08	T cell
CACTGGGAGGTATCTC-1_1_1	BM0H	C02	Myeloid cell	TGAATCGGTATCGGTT-1_1_1	PB0H	C01	T cell	AGGATCTCACACAGCC-1_1_1	SP0H	C02	T cell
CACTGGGCACATATGC-1_1_1	BM0H	C07	Myeloid cell	TGAATCGGTTCTTGCC-1_1_1	PB0H	C01	T cell	AGGATCTCAGACCAGA-1_1_1	SP0H	C02	T cell
CACTGGGCACCAGCGT-1_1_1	BM0H	C01	Myeloid cell	TGAATCGTCAAAGAAC-1_1_1	PB0H	C01	T cell	AGGCATTGTAAGCAAT-1_1_1	SP0H	C02	T cell
CACTGGGCAGACCCGT-1_1_1	BM0H	C06	Myeloid cell	TGAATCGTCCGGTTCT-1_1_1	PB0H	C01	T cell	AGGCCACGTTGTCTAG-1_1_1	SP0H	C02	T cell
CACTGGGCAGCGAGTA-1_1_1	BM0H	C02	Myeloid cell	TGAATCGTCTAGTACG-1_1_1	PB0H	C01	T cell	AGGCTGCGTCTGTCCT-1_1_1	SP0H	C02	T cell
CACTGGGCATGATGCT-1_1_1	BM0H	C04	B cell	TGAATCGTCTTCCCGA-1_1_1	PB0H	C01	T cell	AGGGAGTAGAGCGACT-1_1_1	SP0H	C02	T cell
CACTGGGTCCGATGTA-1_1_1	BM0H	C07	Myeloid cell	TGAATGCGTCACTTCC-1_1_1	PB0H	C07	T cell	AGGGAGTAGATGCTGG-1_1_1	SP0H	C02	T cell
CACTGTCAGAGACAAG-1_1_1	BM0H	C02	Myeloid cell	TGAATGCGTTGATGTC-1_1_1	PB0H	C01	T cell	AGGGAGTAGCGCACAA-1_1_1	SP0H	C02	T cell
CACTGTCAGCGCCCAT-1_1_1	BM0H	C06	Myeloid cell	TGACAGTAGGGCAGTT-1_1_1	PB0H	C07	T cell	AGGGCCTAGGGCCTCT-1_1_1	SP0H	C02	T cell
CACTGTCAGCTGAAAT-1_1_1	BM0H	C03	Myeloid cell	TGACAGTTCGTTGTTT-1_1_1	PB0H	C01	T cell	AGGGCCTGTATCGCAT-1_1_1	SP0H	C02	T cell
CACTGTCAGGCACGAT-1_1_1	BM0H	C03	Myeloid cell	TGACCCTAGCAATAGT-1_1_1	PB0H	C07	T cell	AGGGCCTTCTCAAAGC-1_1_1	SP0H	C02	T cell
CACTGTCAGTAGGAAG-1_1_1	BM0H	C08	Myeloid cell	TGACCCTCAAGGCGTA-1_1_1	PB0H	C01	T cell	AGGGCTCCACTATGTG-1_1_1	SP0H	C02	T cell
CACTGTCCAACTCCCT-1_1_1	BM0H	C11	NKT cell	TGACCCTGTAATCAAG-1_1_1	PB0H	C01	T cell	AGGGTCCCAGCACGAA-1_1_1	SP0H	C02	T cell
CACTGTCCACTACAGT-1_1_1	BM0H	C05	B cell	TGACGCGCATGCTGCG-1_1_1	PB0H	C01	T cell	AGGGTCCTCTGTCTCG-1_1_1	SP0H	C02	T cell
CACTGTCCATTCTTCA-1_1_1	BM0H	C04	B cell	TGACGCGGTTGGTACT-1_1_1	PB0H	C01	T cell	AGGGTGAAGTAACGTA-1_1_1	SP0H	C02	T cell
CACTGTCGTACTGTTG-1_1_1	BM0H	C06	Myeloid cell	TGACTCCAGATAGTCA-1_1_1	PB0H	C01	T cell	AGGGTGACAAAGAGTT-1_1_1	SP0H	C02	T cell
CACTGTCGTATCCTCC-1_1_1	BM0H	C02	Myeloid cell	TGACTCCAGGGACACT-1_1_1	PB0H	C01	T cell	AGGGTTTCAAACTCGT-1_1_1	SP0H	C02	T cell
CACTGTCGTCGTATTG-1_1_1	BM0H	C07	Myeloid cell	TGACTCCAGTGCTAGG-1_1_1	PB0H	C01	T cell	AGGGTTTTCCGTCCTA-1_1_1	SP0H	C02	T cell
CACTGTCGTTAAGTCC-1_1_1	BM0H	C03	Myeloid cell	TGACTCCCATCGTTCC-1_1_1	PB0H	C01	T cell	AGGTAGGAGAACCGCA-1_1_1	SP0H	C02	T cell
CACTGTCGTTCCAAAC-1_1_1	BM0H	C06	Myeloid cell	TGACTCCGTACTCAAC-1_1_1	PB0H	C01	T cell	AGGTCATAGGCTGTAG-1_1_1	SP0H	C02	T cell
CACTGTCTCATTGGTG-1_1_1	BM0H	C14	Myeloid cell	TGACTCCTCAACTTTC-1_1_1	PB0H	C01	T cell	AGGTCATCAGCATTGT-1_1_1	SP0H	C02	T cell
CACTTCGAGCGCAATG-1_1_1	BM0H	C03	Myeloid cell	TGACTCCTCTACGCGG-1_1_1	PB0H	C01	T cell	AGGTCATTCCGCTAGG-1_1_1	SP0H	C02	T cell
CACTTCGAGTGCGACA-1_1_1	BM0H	C09	B cell	TGAGACTAGAGGTTAT-1_1_1	PB0H	C01	T cell	AGGTCTAAGAGTGTTA-1_1_1	SP0H	C02	T cell
CACTTCGGTAACACCT-1_1_1	BM0H	C02	Myeloid cell	TGAGACTAGGCGTTAG-1_1_1	PB0H	C01	T cell	AGGTCTATCCATAGAC-1_1_1	SP0H	C02	T cell
CACTTCGGTTAGGCCC-1_1_1	BM0H	C02	Myeloid cell	TGAGACTTCGGAGTGA-1_1_1	PB0H	C01	T cell	AGGTTACGTACAGTTC-1_1_1	SP0H	C02	T cell
CACTTCGTCCCACAGG-1_1_1	BM0H	C04	B cell	TGAGCATAGACGTCCC-1_1_1	PB0H	C01	T cell	AGGTTGTGTACGAGCA-1_1_1	SP0H	C02	T cell
CAGAGCCCACAGCCAC-1_1_1	BM0H	C03	Myeloid cell	TGAGCATAGTCCGCCA-1_1_1	PB0H	C01	T cell	AGGTTGTTCGATGCAT-1_1_1	SP0H	C02	T cell
CAGAGCCCATCCTCAC-1_1_1	BM0H	C06	Myeloid cell	TGAGGGACATGCGGTC-1_1_1	PB0H	C01	T cell	AGTAACCAGCCTGTCG-1_1_1	SP0H	C02	T cell
CAGAGCCGTAGGTTTC-1_1_1	BM0H	C06	Myeloid cell	TGAGGGAGTTGTCCCT-1_1_1	PB0H	C01	T cell	AGTACCAAGCATAGGC-1_1_1	SP0H	C02	T cell
CAGAGCCGTCTGTGTA-1_1_1	BM0H	C02	Myeloid cell	TGAGTCAAGCTGCCTG-1_1_1	PB0H	C01	T cell	AGTACCAGTGTTACAC-1_1_1	SP0H	C02	T cell
CAGAGCCTCAGCCCAG-1_1_1	BM0H	C01	Myeloid cell	TGAGTCATCTTGTGCC-1_1_1	PB0H	C01	T cell	AGTACCATCTCCGATC-1_1_1	SP0H	C02	T cell
CAGATACAGCTAAACA-1_1_1	BM0H	C05	B cell	TGATGCAAGTCATCCA-1_1_1	PB0H	C01	T cell	AGTACTGAGCAGCACA-1_1_1	SP0H	C02	T cell
CAGATACCAAGCACAG-1_1_1	BM0H	C08	Myeloid cell	TGATGCAGTATTCCTT-1_1_1	PB0H	C01	T cell	AGTAGCTAGGGTAGCT-1_1_1	SP0H	C02	T cell
CAGATACCATGTGCTA-1_1_1	BM0H	C01	Myeloid cell	TGATGCATCACACGAT-1_1_1	PB0H	C01	T cell	AGTAGCTCAAGACTGG-1_1_1	SP0H	C02	T cell
CAGATACCATTCCTAT-1_1_1	BM0H	C05	B cell	TGATGGTTCACTCTTA-1_1_1	PB0H	C01	T cell	AGTAGCTGTGTAGGAC-1_1_1	SP0H	C02	T cell
CAGATACGTCAGTCCG-1_1_1	BM0H	C02	Myeloid cell	TGATTTCGTCCGGATC-1_1_1	PB0H	C01	T cell	AGTCAACCAGCACAGA-1_1_1	SP0H	C02	T cell
CAGATACTCCACAGGC-1_1_1	BM0H	C05	B cell	TGCACGGAGATCACTC-1_1_1	PB0H	C01	T cell	AGTCAACGTATAGCTC-1_1_1	SP0H	C02	T cell
CAGATACTCGAGTGAG-1_1_1	BM0H	C01	Myeloid cell	TGCACGGTCTTACGTT-1_1_1	PB0H	C01	T cell	AGTCACAAGCGTGAAC-1_1_1	SP0H	C02	T cell
CAGATCAAGAGAGTTT-1_1_1	BM0H	C07	Myeloid cell	TGCAGGCAGAACAAGG-1_1_1	PB0H	C01	T cell	AGTCACACATGACGGA-1_1_1	SP0H	C02	T cell
CAGATCAAGCTCAGAG-1_1_1	BM0H	C02	Myeloid cell	TGCAGTACAAGAAACT-1_1_1	PB0H	C01	T cell	AGTCACAGTTCACCGG-1_1_1	SP0H	C02	T cell
CAGATCACACAACGCC-1_1_1	BM0H	C01	Myeloid cell	TGCATGAAGGCAATGC-1_1_1	PB0H	C01	T cell	AGTCATGCATCTCAAG-1_1_1	SP0H	C02	T cell
CAGATCAGTCCCTCAT-1_1_1	BM0H	C07	Myeloid cell	TGCATGAAGTTGCCCG-1_1_1	PB0H	C01	T cell	AGTCATGTCAGTCCGG-1_1_1	SP0H	C02	T cell
CAGATCATCCCTCTCC-1_1_1	BM0H	C10	Progenitor cell	TGCATGAGTGATGAAT-1_1_1	PB0H	C01	T cell	AGTCATGTCCCAACTC-1_1_1	SP0H	C02	T cell
CAGATCATCGAACGCC-1_1_1	BM0H	C20	B cell	TGCATGAGTTAGCGGA-1_1_1	PB0H	C01	T cell	AGTCTCCAGGTATAGT-1_1_1	SP0H	C02	T cell
CAGATCATCGAGCCAC-1_1_1	BM0H	C02	Myeloid cell	TGCATGAGTTGGGTAG-1_1_1	PB0H	C01	T cell	AGTCTCCGTGTTCGTA-1_1_1	SP0H	C02	T cell
CAGATCATCTCATTAC-1_1_1	BM0H	C01	Myeloid cell	TGCCGAGGTAAGGAGA-1_1_1	PB0H	C01	T cell	AGTGACTGTTGCATAC-1_1_1	SP0H	C02	T cell
CAGATCATCTCGACGG-1_1_1	BM0H	C03	Myeloid cell	TGCGACGAGTTTCTTC-1_1_1	PB0H	C01	T cell	AGTGATCAGTTGAAAC-1_1_1	SP0H	C02	T cell
CAGATTGAGCCATTCA-1_1_1	BM0H	C04	B cell	TGCGATATCATCGACA-1_1_1	PB0H	C01	T cell	AGTGATCCATTAGGAA-1_1_1	SP0H	C02	T cell
CAGATTGAGTTAGTGA-1_1_1	BM0H	C07	Myeloid cell	TGCGGCACAAAGCTCT-1_1_1	PB0H	C01	T cell	AGTGATCTCAAGCTGT-1_1_1	SP0H	C02	T cell
CAGATTGCAGAAGCGT-1_1_1	BM0H	C04	B cell	TGCGGGTAGCGTATAA-1_1_1	PB0H	C01	T cell	AGTGATCTCCGTACGG-1_1_1	SP0H	C02	T cell
CAGATTGCAGACATCT-1_1_1	BM0H	C08	Myeloid cell	TGCGGGTAGTTGAAGT-1_1_1	PB0H	C01	T cell	AGTGTTGAGCCGTTAT-1_1_1	SP0H	C02	T cell
CAGATTGCAGTATACC-1_1_1	BM0H	C04	B cell	TGCGGGTCATAGTCAC-1_1_1	PB0H	C01	T cell	AGTGTTGCATTGAAAG-1_1_1	SP0H	C02	T cell
CAGATTGCATAGAATG-1_1_1	BM0H	C01	Myeloid cell	TGCTCCAAGTCTTCCC-1_1_1	PB0H	C01	T cell	AGTGTTGGTAACATGA-1_1_1	SP0H	C02	T cell
CAGATTGCATTCTTCA-1_1_1	BM0H	C14	Myeloid cell	TGCTCCAGTCGCGGTT-1_1_1	PB0H	C01	T cell	AGTGTTGGTATACCTG-1_1_1	SP0H	C02	T cell
CAGATTGGTCAGGTAG-1_1_1	BM0H	C10	Progenitor cell	TGCTCGTAGTACGTCT-1_1_1	PB0H	C01	T cell	AGTGTTGGTGGATGAC-1_1_1	SP0H	C08	T cell
CAGATTGGTCGAATGG-1_1_1	BM0H	C05	B cell	TGCTGAAAGTATTCCG-1_1_1	PB0H	C01	T cell	AGTTAGCCAATCTAGC-1_1_1	SP0H	C02	T cell
CAGATTGGTGGCTTAT-1_1_1	BM0H	C08	Myeloid cell	TGCTGAACAGTTAAAG-1_1_1	PB0H	C01	T cell	AGTTCCCGTTACGGAG-1_1_1	SP0H	C02	T cell
CAGATTGTCCTACAAG-1_1_1	BM0H	C04	B cell	TGCTTCGAGGTGCTTT-1_1_1	PB0H	C01	T cell	AGTTCGAGTCTGGTTA-1_1_1	SP0H	C02	T cell
CAGATTGTCCTTCTGG-1_1_1	BM0H	C13	Myeloid cell	TGGAACTAGCGACATG-1_1_1	PB0H	C01	T cell	AGTTCGAGTGAACCGA-1_1_1	SP0H	C02	T cell
CAGCAATAGAAGGTAG-1_1_1	BM0H	C07	Myeloid cell	TGGAACTAGCTGAGCA-1_1_1	PB0H	C01	T cell	ATACCGAAGCGTATAA-1_1_1	SP0H	C02	T cell
CAGCAATAGGGCCAAT-1_1_1	BM0H	C03	Myeloid cell	TGGAACTTCATGGGAG-1_1_1	PB0H	C07	T cell	ATACCGATCGGTAGGA-1_1_1	SP0H	C02	T cell
CAGCAATCAAAGGCTG-1_1_1	BM0H	C05	B cell	TGGAGAGGTATCGTAC-1_1_1	PB0H	C01	T cell	ATACCTTAGTCGTCTA-1_1_1	SP0H	C02	T cell
CAGCAATCACAATTCG-1_1_1	BM0H	C02	Myeloid cell	TGGAGGACATCGATGT-1_1_1	PB0H	C01	T cell	ATACCTTTCCGTACGG-1_1_1	SP0H	C02	T cell
CAGCAATCACGCCAGT-1_1_1	BM0H	C05	B cell	TGGATCAAGAGTCAAT-1_1_1	PB0H	C01	T cell	ATACTTCCAATAGTAG-1_1_1	SP0H	C02	T cell
CAGCAATCAGAAGCTG-1_1_1	BM0H	C01	Myeloid cell	TGGATCAAGGAGCAAA-1_1_1	PB0H	C01	T cell	ATCACAGAGCGTGTTT-1_1_1	SP0H	C08	T cell
CAGCAATCATAGTCGT-1_1_1	BM0H	C12	Myeloid cell	TGGATCACAAAGTATG-1_1_1	PB0H	C01	T cell	ATCACAGCAAGACCGA-1_1_1	SP0H	C02	T cell
CAGCAATGTAACCCTA-1_1_1	BM0H	C05	B cell	TGGATCACACAGCGCT-1_1_1	PB0H	C01	T cell	ATCACAGGTACACGTT-1_1_1	SP0H	C02	T cell
CAGCAATGTCGAGCTC-1_1_1	BM0H	C02	Myeloid cell	TGGATCATCTCGCGTT-1_1_1	PB0H	C01	T cell	ATCACAGTCATTGGTG-1_1_1	SP0H	C02	T cell
CAGCAATGTTCGGCGT-1_1_1	BM0H	C01	Myeloid cell	TGGATGTGTGTCCGGT-1_1_1	PB0H	C01	T cell	ATCACGATCGAACACT-1_1_1	SP0H	C02	T cell
CAGCAATGTTTGATCG-1_1_1	BM0H	C03	Myeloid cell	TGGATGTGTTAGGGAC-1_1_1	PB0H	C01	T cell	ATCACTTAGTCGAAGC-1_1_1	SP0H	C02	T cell
CAGCAATTCATCACTT-1_1_1	BM0H	C04	B cell	TGGCGTGAGACCCGCT-1_1_1	PB0H	C01	T cell	ATCAGGTCATGATAGA-1_1_1	SP0H	C02	T cell
CAGCACGAGCCTCGTG-1_1_1	BM0H	C20	B cell	TGGCGTGAGCACTCCG-1_1_1	PB0H	C01	T cell	ATCAGGTGTGGACTAG-1_1_1	SP0H	C02	T cell
CAGCACGAGGTTAGTA-1_1_1	BM0H	C01	Myeloid cell	TGGCGTGTCTAGAACC-1_1_1	PB0H	C01	T cell	ATCATTCAGTAAACGT-1_1_1	SP0H	C02	T cell
CAGCACGCATTGCTTT-1_1_1	BM0H	C01	Myeloid cell	TGGGAAGAGCTCAGAG-1_1_1	PB0H	C01	T cell	ATCATTCGTGGCCTCA-1_1_1	SP0H	C02	T cell
CAGCACGGTTATAGAG-1_1_1	BM0H	C09	B cell	TGGGAAGCAGCGTAGA-1_1_1	PB0H	C01	T cell	ATCCACCCAGAATGTA-1_1_1	SP0H	C02	T cell
CAGCAGCAGCGTGTCC-1_1_1	BM0H	C03	Myeloid cell	TGGGAAGGTAGACAGC-1_1_1	PB0H	C01	T cell	ATCCACCGTACTGTTG-1_1_1	SP0H	C02	T cell
CAGCAGCCACTCAAGT-1_1_1	BM0H	C04	B cell	TGGGAAGGTCCGACGT-1_1_1	PB0H	C01	T cell	ATCCACCGTCCCTCAT-1_1_1	SP0H	C02	T cell
CAGCAGCCAGTAACCT-1_1_1	BM0H	C22	Myeloid cell	TGGGAAGTCATCAGTG-1_1_1	PB0H	C01	T cell	ATCCACCGTGTCCAAT-1_1_1	SP0H	C02	T cell
CAGCAGCGTATGAAAC-1_1_1	BM0H	C03	Myeloid cell	TGGGATTAGAACTGAT-1_1_1	PB0H	C01	T cell	ATCCATTGTACCTAAC-1_1_1	SP0H	C02	T cell
CAGCAGCGTGATTAGA-1_1_1	BM0H	C03	Myeloid cell	TGGGATTCATTCCTCG-1_1_1	PB0H	C01	T cell	ATCCGTCGTGGTAATA-1_1_1	SP0H	C02	T cell
CAGCAGCGTTCAAGGG-1_1_1	BM0H	C02	Myeloid cell	TGGGATTTCCACCTCA-1_1_1	PB0H	C01	T cell	ATCCTATTCCGTACGG-1_1_1	SP0H	C02	T cell
CAGCCAGAGATTTGCC-1_1_1	BM0H	C04	B cell	TGGGATTTCCCATACC-1_1_1	PB0H	C01	T cell	ATCCTATTCGGCACTG-1_1_1	SP0H	C02	T cell
CAGCCAGAGCAGTACG-1_1_1	BM0H	C18	NK cell	TGGGATTTCGTTGCCT-1_1_1	PB0H	C01	T cell	ATCGATGGTATTGAGA-1_1_1	SP0H	C02	T cell
CAGCCAGAGGTAATCA-1_1_1	BM0H	C01	Myeloid cell	TGGGCGTGTACCCACG-1_1_1	PB0H	C01	T cell	ATCGCCTGTTTAGAGA-1_1_1	SP0H	C02	T cell
CAGCCAGCACTGCACG-1_1_1	BM0H	C04	B cell	TGGGCTGAGTCACTAC-1_1_1	PB0H	C01	T cell	ATCGGATCAGCACCCA-1_1_1	SP0H	C02	T cell
CAGCCAGCATCCGAAT-1_1_1	BM0H	C03	Myeloid cell	TGGGCTGCACGCAGTC-1_1_1	PB0H	C07	T cell	ATCGGATCATGTGGTT-1_1_1	SP0H	C02	T cell
CAGCCAGTCAACTGGT-1_1_1	BM0H	C02	Myeloid cell	TGGGCTGTCGGTGTTA-1_1_1	PB0H	C01	T cell	ATCGGATGTTGAGTCT-1_1_1	SP0H	C02	T cell
CAGCGTGAGCCATCCG-1_1_1	BM0H	C03	Myeloid cell	TGGTACAAGCCAAGTG-1_1_1	PB0H	C01	T cell	ATCGGCGTCTGACGCG-1_1_1	SP0H	C02	T cell
CAGCGTGCACAAGCTT-1_1_1	BM0H	C05	B cell	TGGTACAGTCCTTGTC-1_1_1	PB0H	C01	T cell	ATCGTGAGTGGTTTGT-1_1_1	SP0H	C02	T cell
CAGCGTGCACAGTATC-1_1_1	BM0H	C03	Myeloid cell	TGGTGATCAGACCTAT-1_1_1	PB0H	C01	T cell	ATCGTGAGTTTGGCTA-1_1_1	SP0H	C02	T cell
CAGCGTGCAGATTCGT-1_1_1	BM0H	C03	Myeloid cell	TGGTTAGGTATCCCAA-1_1_1	PB0H	C01	T cell	ATGAAAGAGTACCATC-1_1_1	SP0H	C02	T cell
CAGCGTGCAGGACTAG-1_1_1	BM0H	C01	Myeloid cell	TGGTTAGTCGGTGTAT-1_1_1	PB0H	C01	T cell	ATGAAAGCATGGCTGC-1_1_1	SP0H	C02	T cell
CAGCGTGGTACATACC-1_1_1	BM0H	C14	Myeloid cell	TGTAACGAGTTCCTGA-1_1_1	PB0H	C01	T cell	ATGACCAGTCGAGCTC-1_1_1	SP0H	C02	T cell
CAGCGTGGTCGACTGC-1_1_1	BM0H	C02	Myeloid cell	TGTAACGTCGCAGTCG-1_1_1	PB0H	C01	T cell	ATGACCATCTACCACC-1_1_1	SP0H	C02	T cell
CAGCGTGGTTACGTAC-1_1_1	BM0H	C19	Progenitor cell	TGTAAGCAGAGCGACT-1_1_1	PB0H	C01	T cell	ATGAGGGCAGGAAGTC-1_1_1	SP0H	C02	T cell
CAGCGTGGTTGAGTCT-1_1_1	BM0H	C01	Myeloid cell	TGTAAGCTCCACAAGT-1_1_1	PB0H	C01	T cell	ATGAGGGTCTGCATAG-1_1_1	SP0H	C02	T cell
CAGCGTGGTTGTCAGT-1_1_1	BM0H	C01	Myeloid cell	TGTACAGAGGTATTGA-1_1_1	PB0H	C01	T cell	ATGAGTCGTTGAGTCT-1_1_1	SP0H	C02	T cell
CAGCGTGTCAGACCGC-1_1_1	BM0H	C04	B cell	TGTACAGCAGCACAGA-1_1_1	PB0H	C01	T cell	ATGATCGCAGGATTCT-1_1_1	SP0H	C02	T cell
[truncated: 31,794 more rows]

## Sheet: Table S2
Table S2. Differential gene expression analyses of all Seurat clusters.
Bone marrow						Peripheral blood						Spleen
Gene	Average LogFoldChange	PCT1	PCT2	P Value Adjust	Seurat Cluster	Gene	Average LogFoldChange	PCT1	PCT2	P Value Adjust	Seurat Cluster	Gene	Average LogFoldChange	PCT1	PCT2	P Value Adjust	Seurat Cluster
Mmp8	1.38943	1	0.783	0	C01	Igfbp4	1.70583	0.978	0.656	0	C01	Ighd	1.22863	0.984	0.657	0	C01
Ifitm6	1.07523	0.999	0.723	0	C01	Il7r	1.22195	0.967	0.607	0	C01	Ebf1	0.951121	0.972	0.617	0	C01
Thbs1	1.0593	0.938	0.619	0	C01	Trbc2	1.15446	0.986	0.657	0	C01	H2-Aa	0.937721	0.999	0.661	0	C01
Lcn2	0.997965	1	0.839	0	C01	Tcf7	1.14071	0.951	0.573	0	C01	Cd79a	0.936327	0.998	0.698	0	C01
Cd177	0.986758	0.998	0.695	0	C01	Bcl2	1.11436	0.987	0.638	0	C01	Mef2c	0.910737	0.922	0.619	0	C01
Adpgk	0.983696	0.999	0.689	0	C01	Lef1	1.11342	0.962	0.546	0	C01	Cd74	0.903242	0.999	0.731	0	C01
Mmp9	0.958644	1	0.806	0	C01	Trbc1	1.02663	0.847	0.601	0	C01	H2-Ab1	0.885531	0.997	0.68	0	C01
Wfdc21	0.911967	1	0.776	0	C01	Ms4a4b	1.02508	0.994	0.694	0	C01	H2-Ob	0.8591	0.864	0.618	0	C01
Anxa1	0.894839	1	0.76	0	C01	Satb1	1.00765	0.983	0.628	0	C01	Scd1	0.845616	0.906	0.605	0	C01
Ltf	0.85632	0.998	0.748	0	C01	Trac	1.00492	0.906	0.601	0	C01	Bank1	0.830666	0.889	0.603	0	C01
Ngp	0.852296	1	0.837	0	C01	Cd3d	0.998415	0.981	0.632	0	C01	Fcmr	0.812053	0.914	0.632	0	C01
Ly6g	0.831299	0.993	0.764	0	C01	Lat	0.975019	0.941	0.609	0	C01	Cd79b	0.793016	0.985	0.717	0	C01
Pglyrp1	0.800218	1	0.835	0	C01	Ms4a6b	0.963404	0.969	0.602	0	C01	H2-Eb1	0.78252	0.997	0.67	0	C01
Ly6c2	0.796534	0.997	0.684	0	C01	Cd3g	0.953122	0.965	0.664	0	C01	H2-DMb2	0.775158	0.84	0.62	0	C01
Itgb2l	0.789473	0.965	0.596	0	C01	Rpl12	0.939815	0.999	0.963	0	C01	Vpreb3	0.763215	0.856	0.588	0	C01
Retnlg	0.786849	1	0.914	0	C01	Bcl11b	0.904813	0.879	0.578	0	C01	Zfp318	0.756805	0.746	0.589	0	C01
Mgst1	0.780212	0.998	0.768	0	C01	Atp1b1	0.893124	0.825	0.425	0	C01	Hvcn1	0.744304	0.778	0.632	0	C01
Syne1	0.756401	0.996	0.714	0	C01	Ndrg3	0.845818	0.812	0.462	0	C01	Pax5	0.733979	0.846	0.627	0	C01
Plbd1	0.734094	0.989	0.74	0	C01	Vps37b	0.845246	0.937	0.482	0	C01	Ly6d	0.687126	0.943	0.698	0	C01
Itgam	0.732551	0.997	0.777	0	C01	S1pr1	0.820148	0.92	0.53	0	C01	2021-03-01	0.667796	0.698	0.514	0	C01
Fpr2	0.721136	0.985	0.743	0	C01	Txk	0.817773	0.891	0.459	0	C01	Fcer2a	0.666946	0.679	0.493	0	C01
Dstn	0.709908	0.995	0.685	0	C01	Gm8369	0.803924	0.953	0.63	0	C01	Ciita	0.640689	0.709	0.541	0	C01
Lgals3	0.681014	0.997	0.777	0	C01	Atp1b3	0.780321	0.97	0.783	0	C01	Pou2f2	0.624954	0.903	0.702	0	C01
Capg	0.665781	0.968	0.729	0	C01	Cd3e	0.77791	0.851	0.582	0	C01	Tnfrsf13c	0.62443	0.819	0.624	0	C01
Chil1	0.66392	0.985	0.772	0	C01	Rplp1	0.766189	0.999	0.984	0	C01	Chst3	0.622338	0.698	0.517	0	C01
Clec4a2	0.659689	0.982	0.673	0	C01	Zfp281	0.760776	0.828	0.411	0	C01	Pou2af1	0.618775	0.749	0.683	0	C01
Degs1	0.654963	0.981	0.68	0	C01	Cd4	0.746973	0.696	0.487	0	C01	H2-Oa	0.60865	0.771	0.652	0	C01
Ckap4	0.651238	0.992	0.732	0	C01	Arl5a	0.727622	0.828	0.443	0	C01	Iglc3	0.597629	0.922	0.806	0	C01
1700047M11Rik	0.64891	0.919	0.647	0	C01	Nrip1	0.727374	0.745	0.43	0	C01	Gm8369	0.578111	0.8	0.701	0	C01
Prdx5	0.641638	0.999	0.88	0	C01	Gimap6	0.713828	0.948	0.609	0	C01	Serpinb1a	0.546582	0.728	0.637	0	C01
Ceacam10	0.624569	0.876	0.619	0	C01	Ccr7	0.706512	0.867	0.571	0	C01	Bcl11a	0.546031	0.792	0.61	0	C01
Mrgpra2b	0.623672	0.931	0.698	0	C01	Ablim1	0.700335	0.923	0.594	0	C01	Ms4a1	0.539417	0.939	0.708	0	C01
Cybb	0.618703	0.997	0.708	0	C01	Trib2	0.698455	0.733	0.393	0	C01	Chchd10	0.538407	0.827	0.709	0	C01
Lyz2	0.614207	1	0.91	0	C01	Ly6c1	0.692766	0.767	0.421	0	C01	Pkig	0.537496	0.812	0.68	0	C01
Anxa3	0.611866	0.906	0.541	0	C01	Arl4c	0.654468	0.862	0.529	0	C01	Ly86	0.524914	0.808	0.587	0	C01
Ncf1	0.611345	0.999	0.846	0	C01	Skap1	0.64556	0.872	0.596	0	C01	Snn	0.52371	0.773	0.627	0	C01
Lrg1	0.602872	0.967	0.619	0	C01	Gm2682	0.645322	0.829	0.494	0	C01	Siglecg	0.509896	0.735	0.598	0	C01
Golim4	0.596669	0.944	0.651	0	C01	Tecpr1	0.63991	0.766	0.538	0	C01	Cyp4f18	0.486887	0.716	0.601	0	C01
Camp	0.593171	1	0.816	0	C01	Cd247	0.633697	0.715	0.472	0	C01	Iglc2	0.482829	0.958	0.78	0	C01
Crispld2	0.592529	0.851	0.509	0	C01	Inpp4b	0.632105	0.69	0.467	0	C01	Ctsh	0.471343	0.75	0.623	0	C01
Mcemp1	0.580197	0.997	0.781	0	C01	Tmem64	0.628388	0.648	0.381	0	C01	Napsa	0.462363	0.867	0.699	0	C01
Pygl	0.578939	0.992	0.749	0	C01	Rplp0	0.61654	0.999	0.974	0	C01	Sdc4	0.442949	0.688	0.498	0	C01
Trem3	0.573686	0.979	0.695	0	C01	Nsg2	0.602443	0.702	0.444	0	C01	Lifr	0.367128	0.709	0.561	0	C01
Aldh2	0.55732	0.989	0.781	0	C01	Dusp10	0.602146	0.652	0.309	0	C01	Malat1	0.305077	0.998	0.943	0	C01
Tkt	0.528116	0.997	0.801	0	C01	Gramd3	0.597767	0.784	0.431	0	C01	Stap1	0.522516	0.663	0.518	3.6722e-295	C01
Gpr27	0.52735	0.84	0.449	0	C01	Gpr183	0.593401	0.807	0.487	0	C01	Lyn	0.363607	0.755	0.637	6.96786e-289	C01
AA467197	0.521774	0.936	0.565	0	C01	Rgs10	0.59059	0.757	0.63	0	C01	Spib	0.392365	0.724	0.615	2.84306e-276	C01
Ltb4r1	0.517512	0.938	0.618	0	C01	Gimap3	0.589432	0.899	0.589	0	C01	Irf8	0.360555	0.769	0.624	8.8446e-258	C01
Rflnb	0.517493	0.964	0.629	0	C01	Klhdc2	0.587245	0.768	0.513	0	C01	Rnase6	0.417421	0.653	0.53	3.71984e-241	C01
Glrx	0.516841	0.972	0.677	0	C01	Itk	0.584642	0.806	0.468	0	C01	Blnk	0.427757	0.697	0.616	7.42274e-238	C01
B230208H11Rik	0.510545	0.843	0.554	0	C01	Neb	0.583683	0.762	0.483	0	C01	Fcrla	0.54812	0.656	0.581	2.07181e-229	C01
G6pdx	0.493797	0.909	0.646	0	C01	Trat1	0.581559	0.668	0.435	0	C01	Unc93b1	0.381079	0.717	0.587	1.26995e-228	C01
Mapk13	0.481572	0.818	0.543	0	C01	Saraf	0.570921	0.788	0.556	0	C01	Gm19951	0.350427	0.566	0.483	2.39757e-226	C01
F630028O10Rik	0.479084	0.917	0.682	0	C01	Emb	0.561395	0.964	0.824	0	C01	Aldh2	0.311294	0.74	0.678	1.0727e-213	C01
Padi4	0.465484	0.919	0.651	0	C01	Lck	0.52691	0.786	0.535	0	C01	Dmxl1	0.558443	0.626	0.546	4.6143e-209	C01
Megf9	0.46272	0.924	0.66	0	C01	Chd3	0.494152	0.732	0.502	0	C01	Gm15987	0.461708	0.577	0.478	8.71125e-200	C01
Nt5e	0.448343	0.853	0.485	0	C01	Tnfsf8	0.473425	0.789	0.454	0	C01	B3gnt5	0.608913	0.564	0.459	5.47787e-198	C01
S100a6	0.448213	0.993	0.829	0	C01	Ccnd2	0.469405	0.883	0.506	0	C01	Swap70	0.301831	0.703	0.618	7.83289e-197	C01
Zfhx3	0.443387	0.804	0.591	0	C01	Cd28	0.464335	0.729	0.434	0	C01	Dennd5b	0.537165	0.58	0.475	1.20852e-196	C01
Plaur	0.442935	0.971	0.748	0	C01	Slamf6	0.44922	0.78	0.522	0	C01	Trim7	0.479235	0.58	0.479	1.5995e-191	C01
Flot2	0.44263	0.839	0.512	0	C01	Tesc	0.433068	0.793	0.545	0	C01	Cd38	0.287964	0.7	0.614	1.09458e-186	C01
Krt83	0.420568	0.737	0.444	0	C01	Cblb	0.404029	0.749	0.491	0	C01	Blk	0.335083	0.625	0.511	3.274e-185	C01
Cd33	0.419633	0.991	0.767	0	C01	Thy1	0.378285	0.767	0.548	0	C01	Cd200	0.476259	0.568	0.479	4.50412e-176	C01
Slc25a24	0.418553	0.817	0.568	0	C01	Myo6	0.37742	0.821	0.478	0	C01	Tcf4	0.38227	0.632	0.556	3.08183e-135	C01
Ceacam1	0.410259	0.894	0.646	0	C01	Hspe1	0.372513	0.928	0.648	0	C01	Pgap1	0.657118	0.526	0.462	1.82504e-128	C01
Nhsl2	0.410095	0.886	0.585	0	C01	Rexo2	0.371911	0.85	0.583	0	C01	Wdfy4	0.282561	0.617	0.534	2.17681e-115	C01
Cd9	0.409929	0.99	0.822	0	C01	Mif	0.369937	0.892	0.547	0	C01	Gm30211	0.379165	0.492	0.311	4.36574e-109	C01
Slc2a3	0.397102	0.976	0.791	0	C01	Acp5	0.35488	0.912	0.683	0	C01	Icosl	0.389557	0.492	0.418	6.81698e-108	C01
St3gal5	0.388018	0.931	0.685	0	C01	Pdlim4	0.347955	0.705	0.405	0	C01	Bmyc	0.282923	0.634	0.623	4.37396e-96	C01
Fpr1	0.384253	0.869	0.605	0	C01	Ly6a	0.346185	0.882	0.693	0	C01	Gm20696	0.37756	0.57	0.511	1.08753e-93	C01
Mgst2	0.381573	0.846	0.557	0	C01	Socs3	0.338067	0.804	0.541	0	C01	Cd180	0.286026	0.599	0.532	1.68813e-90	C01
Serpinb1a	0.370178	0.934	0.594	0	C01	Cd27	0.322946	0.713	0.47	0	C01	Rel	0.289631	0.569	0.514	2.32522e-85	C01
G0s2	0.369898	0.955	0.769	0	C01	Izumo1r	0.296803	0.788	0.488	0	C01	Lrrk2	0.39267	0.562	0.531	6.11737e-75	C01
Slfn4	0.362903	0.924	0.618	0	C01	Klk8	0.292573	0.784	0.548	0	C01	Pxdc1	0.332768	0.492	0.429	9.40308e-39	C01
Hacd4	0.360235	0.944	0.731	0	C01	Socs1	0.291555	0.692	0.352	0	C01	Fam43a	0.267111	0.496	0.45	1.08884e-31	C01
Dgkh	0.349554	0.891	0.62	0	C01	Nme1	0.288649	0.892	0.667	0	C01	Rasgrp3	0.351866	0.432	0.362	3.68822e-31	C01
Clec12a	0.348932	0.957	0.741	0	C01	Dtx1	0.273694	0.782	0.483	0	C01	Rassf3	0.286242	0.487	0.479	2.98731e-30	C01
Slpi	0.33378	0.997	0.793	0	C01	Tnfrsf18	0.261825	0.814	0.582	0	C01	Irs2	0.319771	0.391	0.371	8.76062e-24	C01
Mrgpra2a	0.325133	0.791	0.568	0	C01	Ass1	0.250681	0.667	0.33	0	C01	St8sia4	0.332599	0.51	0.538	4.0037e-16	C01
Clec5a	0.322682	0.845	0.531	0	C01	Icos	0.343307	0.66	0.433	8.91215e-288	C01	Igfbp4	1.81137	0.973	0.383	0	C02
Cebpe	0.29903	0.851	0.557	0	C01	Fam189b	0.357303	0.719	0.528	1.2005e-274	C01	Tcf7	1.44882	0.97	0.438	0	C02
Gda	0.361355	0.999	0.764	2.77048e-299	C01	Cd2	0.32441	0.793	0.599	4.34413e-273	C01	Trbc2	1.4319	0.989	0.492	0	C02
Clec4e	0.261707	0.942	0.699	9.70586e-293	C01	Gimap4	0.291234	0.796	0.567	6.17924e-262	C01	Bcl11b	1.30095	0.953	0.339	0	C02
Mxd1	0.370902	0.998	0.788	1.2979e-290	C01	Kbtbd11	0.499967	0.666	0.401	4.78669e-259	C01	Lef1	1.2968	0.965	0.433	0	C02
Gca	0.295404	0.767	0.483	1.35754e-290	C01	Prkcq	0.51896	0.69	0.534	2.62839e-251	C01	Il7r	1.24727	0.95	0.471	0	C02
Vim	0.344905	0.985	0.804	3.82996e-288	C01	Fyn	0.335906	0.706	0.447	2.55222e-238	C01	Atp1b3	1.21143	0.985	0.582	0	C02
Acpp	0.369748	0.748	0.451	1.76121e-282	C01	Themis	0.424007	0.645	0.459	3.47464e-228	C01	Trac	1.19684	0.936	0.412	0	C02
Cyba	0.36481	0.999	0.93	1.01935e-281	C01	Tnfaip3	0.253409	0.753	0.502	1.43971e-213	C01	Cd3d	1.1865	0.984	0.404	0	C02
Ifitm3	0.36381	0.994	0.735	2.00801e-281	C01	Sh2d1a	0.273476	0.693	0.547	9.56853e-212	C01	Trbc1	1.09933	0.798	0.409	0	C02
Scrg1	0.409615	0.766	0.54	2.57673e-279	C01	Gtf2i	0.502564	0.649	0.462	9.26582e-210	C01	Ms4a4b	1.06535	0.964	0.443	0	C02
Rasa2	0.386666	0.874	0.626	3.51904e-279	C01	Prkch	0.456356	0.663	0.516	3.11062e-204	C01	Lat	1.05138	0.928	0.474	0	C02
C3	0.342077	0.886	0.632	2.33683e-278	C01	Tubb5	0.272298	0.814	0.649	5.42175e-201	C01	Cd3g	1.051	0.956	0.522	0	C02
Qsox1	0.318952	0.771	0.47	3.37557e-275	C01	Smc4	0.364042	0.711	0.522	9.05383e-191	C01	Ms4a6b	1.03884	0.951	0.479	0	C02
Abca13	0.378	0.728	0.468	1.33769e-274	C01	Wdr12	0.26443	0.669	0.5	2.22805e-187	C01	Satb1	0.978145	0.991	0.737	0	C02
Fcer1g	0.414727	1	0.814	3.13827e-273	C01	Rgcc	0.300624	0.619	0.368	2.93838e-182	C01	Bcl2	0.963547	0.976	0.745	0	C02
Dach1	0.375824	0.73	0.493	1.68176e-272	C01	Gm20186	0.406099	0.614	0.324	7.21484e-177	C01	Cd4	0.955072	0.815	0.24	0	C02
Cpne3	0.330581	0.912	0.665	1.10149e-270	C01	Dapl1	0.498855	0.641	0.502	9.49469e-168	C01	Inpp4b	0.934507	0.852	0.496	0	C02
Ap1s2	0.250739	0.901	0.734	1.59137e-269	C01	Gimap9	0.422192	0.677	0.527	9.83389e-163	C01	Txk	0.932748	0.883	0.424	0	C02
Rhou	0.264604	0.711	0.376	5.31747e-268	C01	Il6ra	0.306702	0.709	0.609	1.90127e-142	C01	Arl4c	0.902037	0.942	0.482	0	C02
Ifrd1	0.304324	0.881	0.639	7.67981e-265	C01	Bach2	0.386488	0.601	0.407	6.76464e-128	C01	Cd3e	0.896225	0.909	0.397	0	C02
Tmcc1	0.362099	0.984	0.79	1.47464e-260	C01	Kif1b	0.461283	0.623	0.487	8.48349e-125	C01	Cd28	0.879918	0.819	0.361	0	C02
Anxa2	0.320919	0.998	0.815	8.87652e-260	C01	Grap2	0.315398	0.619	0.415	9.85247e-112	C01	Kbtbd11	0.874311	0.917	0.593	0	C02
Hp	0.391844	0.995	0.751	3.07724e-257	C01	Il21r	0.320141	0.586	0.426	3.47858e-105	C01	Nsg2	0.87415	0.861	0.46	0	C02
Gadd45a	0.295965	0.927	0.713	4.97968e-255	C01	Itm2a	0.463035	0.555	0.414	1.91429e-87	C01	Nrip1	0.807228	0.843	0.43	0	C02
Cd63	0.279845	0.91	0.629	4.43725e-249	C01	Gm12840	0.703257	0.523	0.256	1.34331e-85	C01	Itk	0.788845	0.827	0.382	0	C02
S100a11	0.360275	1	0.933	1.5218e-248	C01	Itga6	0.425854	0.555	0.375	2.01593e-81	C01	Prkcq	0.783833	0.824	0.418	0	C02
Alox5ap	0.380253	1	0.787	1.05318e-245	C01	P2ry10	0.257095	0.631	0.471	2.42358e-72	C01	Fxyd5	0.767352	0.967	0.668	0	C02
Hsd11b1	0.388814	0.783	0.556	2.22864e-242	C01	Cited2	0.260191	0.657	0.517	8.69591e-72	C01	Emb	0.76304	0.916	0.565	0	C02
Pirb	0.274537	0.954	0.768	2.0201e-234	C01	Hspbap1	0.31343	0.549	0.402	1.72656e-65	C01	Slfn1	0.762544	0.84	0.391	0	C02
Olfml2b	0.367608	0.675	0.43	1.15996e-220	C01	Cep97	0.385957	0.534	0.379	8.8599e-55	C01	Atp1b1	0.754693	0.885	0.47	0	C02
Trib1	0.289525	0.985	0.805	6.47655e-220	C01	Selenop	0.341344	0.584	0.495	1.04276e-52	C01	Tnfaip3	0.754113	0.878	0.477	0	C02
Msmo1	0.267746	0.743	0.609	7.3259e-219	C01	Vipr1	0.285368	0.363	0.356	5.55625e-52	C01	Cd247	0.745756	0.756	0.419	0	C02
Acvrl1	0.452128	0.676	0.522	1.41366e-212	C01	Tnik	0.343323	0.542	0.367	3.06863e-49	C01	Klhdc2	0.736712	0.891	0.471	0	C02
Gpr141	0.281313	0.827	0.592	4.74736e-211	C01	A630023P12Rik	0.261592	0.518	0.311	6.29369e-43	C01	Rgs10	0.731724	0.793	0.558	0	C02
Abhd5	0.281094	0.754	0.562	1.78893e-194	C01	Camk4	0.471858	0.532	0.419	7.31022e-41	C01	Fyb	0.730822	0.899	0.542	0	C02
Trp53inp2	0.328861	0.742	0.583	1.05585e-164	C01	Tubb2a	0.26515	0.365	0.351	5.6296e-31	C01	Camk4	0.726526	0.747	0.308	0	C02
Cep19	0.300355	0.706	0.54	2.06927e-162	C01	Cd5	0.332329	0.546	0.449	2.16746e-28	C01	Lck	0.726414	0.859	0.444	0	C02
Slc27a4	0.276316	0.714	0.517	6.05442e-150	C01	Igtp	0.277431	0.559	0.469	1.11523e-25	C01	Trat1	0.721942	0.815	0.235	0	C02
Stfa2	0.658101	0.424	0.258	2.9258e-64	C01	Fam169b	0.307714	0.518	0.418	1.54194e-25	C01	Ndrg3	0.720693	0.812	0.53	0	C02
Olfm4	0.59188	0.327	0.438	1.70233e-49	C01	Pde3b	0.260537	0.461	0.296	1.49428e-21	C01	Il6ra	0.719552	0.815	0.467	0	C02
Stfa3	0.851409	0.44	0.272	4.98631e-42	C01	Cd6	0.288013	0.418	0.405	1.59238e-18	C01	Skap1	0.719198	0.855	0.525	0	C02
BC100530	1.23552	0.379	0.269	1.83321e-16	C01	Sesn3	0.272396	0.509	0.389	2.26424e-18	C01	Actn1	0.713847	0.808	0.443	0	C02
Stfa1	0.51147	0.469	0.371	1.55853e-15	C01	Fam46c	0.257336	0.468	0.531	0.000461669	C01	Txnip	0.699586	0.942	0.745	0	C02
Il1b	2.94251	0.987	0.708	0	C02	Mllt3	0.348518	0.493	0.413	0.00117268	C01	Rflnb	0.687003	0.813	0.531	0	C02
Cxcl2	2.06964	0.9	0.644	0	C02	St8sia6	0.323528	0.408	0.296	0.00642827	C01	Gm2682	0.663032	0.795	0.322	0	C02
Wfdc17	2.035	0.705	0.479	0	C02	Adk	0.266238	0.454	0.457	0.0387833	C01	Vps37b	0.644402	0.873	0.488	0	C02
Csf3r	2.01596	0.997	0.824	0	C02	Cd74	2.96563	0.999	0.598	0	C02	S1pr1	0.636988	0.899	0.616	0	C02
Rnf149	1.7754	0.96	0.632	0	C02	Igkc	2.94523	0.988	0.642	0	C02	Cd5	0.616044	0.737	0.394	0	C02
Fgl2	1.70845	0.868	0.504	0	C02	Cd79a	2.73268	1	0.54	0	C02	Prkch	0.608835	0.768	0.401	0	C02
Pla2g7	1.69837	0.926	0.588	0	C02	H2-Aa	2.69863	0.999	0.536	0	C02	Dusp10	0.599048	0.665	0.371	0	C02
Il1r2	1.63292	0.957	0.712	0	C02	H2-Eb1	2.61656	0.998	0.585	0	C02	Utrn	0.595221	0.791	0.508	0	C02
Srgn	1.62536	0.999	0.937	0	C02	H2-Ab1	2.57525	0.998	0.524	0	C02	Ccnd2	0.585131	0.909	0.63	0	C02
Ifitm1	1.62078	0.788	0.505	0	C02	Ly6d	2.46551	0.98	0.535	0	C02	Itga6	0.580681	0.7	0.455	0	C02
Hcar2	1.61889	0.823	0.547	0	C02	Cd79b	2.42521	0.995	0.578	0	C02	Cd27	0.5644	0.8	0.535	0	C02
Tnfaip2	1.6026	0.904	0.708	0	C02	Iglc2	2.32297	0.965	0.596	0	C02	Itm2a	0.559919	0.687	0.403	0	C02
Clec4d	1.6	0.952	0.654	0	C02	Ighm	2.29765	0.996	0.632	0	C02	Gimap3	0.557193	0.915	0.717	0	C02
Slc7a11	1.59608	0.936	0.644	0	C02	Ebf1	2.01954	0.984	0.512	0	C02	Ramp1	0.550331	0.854	0.502	0	C02
Ifitm2	1.57101	0.974	0.745	0	C02	Ms4a1	2.01436	0.958	0.522	0	C02	Themis	0.527334	0.701	0.309	0	C02
Ptgs2	1.54683	0.778	0.629	0	C02	Iglc1	1.98433	0.942	0.602	0	C02	Gtf2i	0.525615	0.805	0.575	0	C02
H2-Q10	1.53942	0.852	0.681	0	C02	Iglc3	1.93557	0.958	0.529	0	C02	Kcnn4	0.525322	0.754	0.616	0	C02
Jaml	1.4632	0.838	0.621	0	C02	Ighd	1.93122	0.952	0.516	0	C02	Neb	0.518083	0.782	0.278	0	C02
Lst1	1.44307	0.971	0.862	0	C02	Fcmr	1.79846	0.942	0.451	0	C02	Zfp281	0.50723	0.73	0.384	0	C02
Acod1	1.44032	0.759	0.549	0	C02	Bank1	1.63518	0.945	0.448	0	C02	Thy1	0.496934	0.848	0.395	0	C02
Msrb1	1.41375	0.997	0.845	0	C02	Mef2c	1.56332	0.947	0.459	0	C02	Saraf	0.49205	0.752	0.507	0	C02
Pim1	1.39451	0.97	0.741	0	C02	Mzb1	1.53415	0.958	0.526	0	C02	Spn	0.486539	0.864	0.612	0	C02
Nfkbia	1.38296	0.807	0.707	0	C02	Vpreb3	1.47841	0.94	0.458	0	C02	Npc2	0.481705	0.934	0.757	0	C02
Cd300ld	1.37883	0.886	0.647	0	C02	H2-DMa	1.46307	0.919	0.562	0	C02	Ccr7	0.466523	0.851	0.598	0	C02
Cebpb	1.35937	0.994	0.793	0	C02	H2-DMb2	1.44772	0.884	0.469	0	C02	Tesc	0.463455	0.691	0.426	0	C02
Slpi1	1.34752	0.986	0.797	0	C02	H2-Oa	1.37284	0.911	0.491	0	C02	Slamf6	0.459923	0.861	0.643	0	C02
Ccr1	1.34033	0.979	0.777	0	C02	H2-Ob	1.35603	0.883	0.387	0	C02	Izumo1r	0.449256	0.833	0.394	0	C02
Tyrobp	1.33165	0.998	0.882	0	C02	Scd1	1.33431	0.86	0.452	0	C02	Tox	0.445434	0.675	0.302	0	C02
Nlrp3	1.30628	0.798	0.643	0	C02	Pax5	1.31159	0.833	0.482	0	C02	Fam46c	0.434451	0.711	0.498	0	C02
Cxcr2	1.30436	0.967	0.738	0	C02	Ly86	1.28306	0.88	0.544	0	C02	Lcp2	0.429926	0.752	0.452	0	C02
Ptafr	1.29603	0.764	0.585	0	C02	Pkig	1.2294	0.903	0.519	0	C02	Fyn	0.424031	0.786	0.46	0	C02
2810474O19Rik	1.27583	0.909	0.744	0	C02	Bcl11a	1.19266	0.768	0.383	0	C02	Hcst	0.417556	0.836	0.607	0	C02
Neat1	1.23995	0.987	0.879	0	C02	Siglecg	1.18103	0.847	0.401	0	C02	Tnfsf8	0.416736	0.777	0.368	0	C02
Slfn1	1.20949	0.931	0.753	0	C02	Ralgps2	1.1715	0.871	0.34	0	C02	Fam189b	0.411869	0.752	0.521	0	C02
Clec4e1	1.20771	0.87	0.712	0	C02	Pou2f2	1.16294	0.907	0.557	0	C02	Gstp3	0.332298	0.773	0.432	0	C02
Sirpb1b	1.18911	0.775	0.634	0	C02	Fcrla	1.14658	0.744	0.328	0	C02	Klk8	0.330612	0.724	0.484	0	C02
Hdc	1.16517	0.965	0.796	0	C02	Lmo2	1.07888	0.9	0.486	0	C02	Rplp1	0.315586	1	0.998	0	C02
Hist1h2bc	1.16075	0.765	0.636	0	C02	Cd22	1.05068	0.759	0.426	0	C02	Pdlim4	0.305577	0.696	0.378	0	C02
Dusp1	1.15361	0.982	0.814	0	C02	Napsa	1.01462	0.963	0.812	0	C02	Socs1	0.270952	0.674	0.323	0	C02
Tgfbi	1.14754	0.89	0.626	0	C02	Cd19	1.00977	0.701	0.306	0	C02	Ppm1h	0.469146	0.684	0.447	5.08656e-297	C02
Gcnt2	1.13823	0.798	0.658	0	C02	Chchd10	1.00695	0.928	0.51	0	C02	Junb	0.375474	0.973	0.852	7.13421e-292	C02
Plek	1.13544	0.928	0.809	0	C02	Tnfrsf13c	0.995955	0.713	0.456	0	C02	Selplg	0.307212	0.852	0.59	1.07469e-289	C02
Ccl6	1.11757	0.975	0.763	0	C02	Irf8	0.989316	0.794	0.497	0	C02	Sh2d1a	0.336364	0.646	0.31	5.4449e-287	C02
Trem1	1.11308	0.904	0.745	0	C02	Unc93b1	0.982385	0.871	0.573	0	C02	Bbc3	0.355809	0.684	0.496	3.59462e-284	C02
Marcks	1.10184	0.898	0.675	0	C02	Zfp318	0.947299	0.679	0.373	0	C02	Trib2	0.556241	0.719	0.527	3.23986e-277	C02
G0s21	1.09933	0.841	0.787	0	C02	Cd55	0.945897	0.854	0.485	0	C02	Itpkb	0.448848	0.778	0.553	4.66473e-267	C02
Cd300c2	1.06535	0.752	0.554	0	C02	Tcf4	0.942776	0.673	0.36	0	C02	Gata3	0.276053	0.614	0.232	8.05049e-265	C02
Fth1	1.06285	0.997	0.978	0	C02	Ctsh	0.928231	0.864	0.623	0	C02	Cdk2ap2	0.296177	0.876	0.633	1.37165e-256	C02
St3gal6	1.04999	0.73	0.618	0	C02	Fchsd2	0.896445	0.739	0.327	0	C02	Gm20186	0.56626	0.628	0.327	1.9187e-246	C02
Cdk2ap2	1.04355	0.894	0.823	0	C02	Filip1l	0.876111	0.816	0.467	0	C02	Kif1b	0.547029	0.643	0.426	1.03109e-239	C02
Ftl1	1.03721	0.997	0.971	0	C02	Gm31243	0.875559	0.779	0.416	0	C02	Tnik	0.474076	0.67	0.482	3.40577e-233	C02
S100a111	1.0226	0.998	0.934	0	C02	Fcer2a	0.864691	0.675	0.262	0	C02	Mllt3	0.493651	0.657	0.45	9.98193e-219	C02
Sirpb1c	1.00519	0.693	0.574	0	C02	Gm15987	0.859033	0.735	0.434	0	C02	Ikbke	0.438539	0.626	0.402	1.2333e-214	C02
Kctd12	1.00326	0.91	0.828	0	C02	Blk	0.834416	0.642	0.321	0	C02	Gm26917	0.282503	0.858	0.676	1.70691e-209	C02
Txn1	0.993588	0.986	0.879	0	C02	Snn	0.82932	0.726	0.37	0	C02	Cd6	0.516117	0.626	0.359	4.04155e-206	C02
Grina	0.992052	0.961	0.796	0	C02	Swap70	0.82879	0.698	0.457	0	C02	Smc4	0.464116	0.732	0.519	1.86069e-204	C02
Plk3	0.991583	0.821	0.725	0	C02	Spib	0.822349	0.684	0.375	0	C02	Tmem64	0.387737	0.654	0.416	5.54216e-203	C02
Myadm	0.986797	0.84	0.743	0	C02	Hvcn1	0.797755	0.675	0.426	0	C02	Ipcef1	0.462408	0.661	0.443	2.28356e-195	C02
Cst3	0.95671	0.969	0.903	0	C02	Cd81	0.771375	0.839	0.548	0	C02	Aebp2	0.349616	0.741	0.538	3.678e-191	C02
Slc16a3	0.954942	0.861	0.795	0	C02	Ptprcap	0.769036	0.953	0.717	0	C02	Gpr183	0.341684	0.668	0.435	4.02197e-175	C02
Gm2a	0.948184	0.775	0.612	0	C02	2021-03-01	0.762848	0.743	0.55	0	C02	Faah	0.415963	0.612	0.384	1.80243e-174	C02
Mpeg1	0.94391	0.826	0.598	0	C02	Fcrl1	0.74774	0.742	0.434	0	C02	Klf2	0.312985	0.962	0.851	1.88371e-171	C02
Mxd11	0.942283	0.965	0.796	0	C02	Rnase6	0.703466	0.706	0.578	0	C02	Dapl1	0.472179	0.594	0.326	5.72712e-148	C02
Anxa21	0.898654	0.98	0.82	0	C02	Mndal	0.696352	0.874	0.558	0	C02	Ppp1r15a	0.257943	0.725	0.504	5.60301e-138	C02
S100a61	0.890052	0.988	0.832	0	C02	Gga2	0.695879	0.7	0.43	0	C02	Gm26551	0.348855	0.557	0.296	1.73812e-124	C02
Ier5	0.873146	0.872	0.775	0	C02	Ly6a1	0.677175	0.939	0.69	0	C02	Zap70	0.354106	0.61	0.419	7.00837e-116	C02
Neurl3	0.867558	0.808	0.7	0	C02	Cd72	0.655557	0.699	0.354	0	C02	Gm12840	0.875484	0.55	0.354	1.66052e-90	C02
Egr1	0.862335	0.911	0.608	0	C02	Ctsz	0.6298	0.903	0.689	0	C02	Rnf19a	0.344478	0.541	0.345	1.49318e-87	C02
Cyp4f18	0.858437	0.884	0.76	0	C02	Ifi203	0.621323	0.856	0.586	0	C02	Klf3	0.295053	0.744	0.636	1.98212e-82	C02
Emilin2	0.851654	0.754	0.566	0	C02	Apoe	0.596068	0.863	0.654	0	C02	Ugcg	0.252408	0.698	0.548	4.36537e-81	C02
Gda1	0.844766	0.931	0.776	0	C02	Myo1e	0.593463	0.769	0.374	0	C02	Plcxd2	0.295747	0.557	0.357	3.88421e-74	C02
Il13ra1	0.823647	0.634	0.355	0	C02	Zfp36l1	0.578158	0.878	0.687	0	C02	Fam169b	0.305456	0.638	0.511	4.25002e-74	C02
Lilr4b	0.808915	0.931	0.836	0	C02	Lat2	0.566338	0.876	0.584	0	C02	Ly6c1	0.703017	0.508	0.2	3.70754e-69	C02
Btg2	0.796072	0.981	0.931	0	C02	Gm83691	0.562524	0.906	0.647	0	C02	Il6st	0.319096	0.535	0.368	1.6685e-59	C02
Cd52	0.777507	0.997	0.96	0	C02	Fgd2	0.55624	0.858	0.416	0	C02	Igtp	0.290848	0.53	0.389	2.26738e-46	C02
Trib11	0.760759	0.912	0.817	0	C02	Txndc5	0.5476	0.751	0.381	0	C02	Cited2	0.311703	0.608	0.501	8.19363e-41	C02
Junb	0.733785	0.995	0.885	0	C02	Acp51	0.542282	0.946	0.685	0	C02	Slco3a1	0.252158	0.486	0.338	1.22047e-07	C02
Alox5ap1	0.726514	0.988	0.792	0	C02	Blvrb	0.469639	0.839	0.609	0	C02	St8sia6	0.325879	0.524	0.505	0.178592	C02
Rgs2	0.718714	0.944	0.889	0	C02	Ctss	0.457656	0.893	0.688	0	C02	Myb	0.302991	0.383	0.286	1	C02
Cd331	0.703298	0.906	0.781	0	C02	Ms4a4c	0.437158	0.69	0.414	0	C02	Ms4a11	0.736311	0.992	0.732	0	C03
Hp1	0.696103	0.938	0.762	0	C02	Pafah1b3	0.431903	0.662	0.378	0	C02	Ly6d1	0.721737	0.99	0.724	0	C03
Fcer1g1	0.695285	0.995	0.818	0	C02	Pdia4	0.427024	0.84	0.477	0	C02	Cd79a1	0.680101	1	0.736	0	C03
Lilrb4a	0.797217	0.812	0.751	1.57782e-299	C02	Pld4	0.397982	0.726	0.553	0	C02	Cd79b1	0.677736	0.997	0.75	0	C03
Marcksl1	1.11732	0.739	0.637	9.07651e-299	C02	Gm42418	0.366956	1	1	0	C02	Cr2	0.677636	0.82	0.498	0	C03
Il1f9	0.980964	0.759	0.68	1.70682e-292	C02	Scd2	0.344751	0.778	0.581	0	C02	Cd741	0.669205	1	0.765	0	C03
Cebpd	0.794485	0.835	0.751	4.97036e-288	C02	Bhlhe41	0.275396	0.635	0.126	0	C02	Bank11	0.647846	0.962	0.632	0	C03
Nfkbiz	0.899343	0.782	0.703	7.49625e-287	C02	Kctd14	0.268489	0.711	0.153	0	C02	Ebf11	0.645603	0.991	0.66	0	C03
Glipr1	0.759664	0.778	0.744	6.15745e-256	C02	Sapcd1	0.264293	0.874	0.122	0	C02	Fcmr1	0.641327	0.963	0.663	0	C03
Oasl2	0.807511	0.625	0.479	2.07546e-251	C02	Pou2af1	0.994163	0.648	0.366	9.82946e-302	C02	Iglc31	0.623042	0.98	0.814	0	C03
Slc2a31	0.697232	0.868	0.808	2.97539e-249	C02	Serpinb1a	0.267445	0.895	0.795	1.7059e-291	C02	H2-Eb11	0.607244	0.999	0.712	0	C03
Asprv1	1.33249	0.661	0.538	6.81538e-248	C02	Btla	0.777368	0.667	0.403	4.17924e-290	C02	H2-Aa1	0.600522	1	0.705	0	C03
Trim30d	0.67896	0.579	0.432	1.4533e-246	C02	Ptpn22	0.397954	0.813	0.484	1.03828e-275	C02	Tnfrsf13c1	0.600521	0.921	0.637	0	C03
Fbxl5	0.777896	0.789	0.726	1.41929e-242	C02	Fam129c	0.278062	0.613	0.305	6.64963e-272	C02	H2-Ab11	0.598601	0.998	0.72	0	C03
AC110211.1	0.855353	0.723	0.68	2.68156e-241	C02	Lgmn	0.394845	0.66	0.422	2.2494e-271	C02	Napsa1	0.591083	0.969	0.709	0	C03
Pirb1	0.636429	0.856	0.784	2.61668e-239	C02	Man1a	0.683629	0.686	0.428	5.91179e-268	C02	Ighd1	0.583055	0.987	0.699	0	C03
Bst1	0.681907	0.721	0.603	1.41155e-238	C02	Sdc4	0.791422	0.624	0.332	5.15177e-262	C02	Bcl11a1	0.581214	0.92	0.619	0	C03
Ccrl2	1.45158	0.605	0.523	2.34585e-232	C02	Mtss1	0.72622	0.646	0.391	8.31295e-262	C02	Pax51	0.572096	0.939	0.644	0	C03
Gcnt1	0.593789	0.634	0.539	1.33228e-231	C02	Pxdc1	0.414983	0.616	0.366	1.49405e-257	C02	Mef2c1	0.564687	0.964	0.653	0	C03
Arg2	0.899291	0.653	0.596	5.91989e-228	C02	Clec2i	0.606559	0.644	0.407	1.6023e-250	C02	Scd11	0.561381	0.953	0.639	0	C03
Prr5l	0.599337	0.593	0.513	1.11439e-224	C02	Gimap61	0.364591	0.894	0.627	1.86303e-237	C02	Pou2f21	0.553485	0.977	0.719	0	C03
Cd91	0.564552	0.913	0.835	1.20105e-218	C02	Fam43a	0.295429	0.307	0.395	1.01242e-224	C02	Iglc21	0.54115	0.987	0.799	0	C03
Tspan13	0.665287	0.733	0.665	1.74164e-216	C02	Blnk	0.830279	0.612	0.327	5.84769e-223	C02	H2-DMb21	0.536871	0.92	0.639	0	C03
Fos	0.436532	0.895	0.853	2.05377e-213	C02	Pgap1	0.694842	0.623	0.293	6.17611e-222	C02	Vpreb31	0.532974	0.898	0.618	0	C03
Slc40a1	0.716716	0.712	0.601	6.16918e-212	C02	Gimap5	0.357215	0.8	0.571	8.47998e-214	C02	H2-Oa1	0.520003	0.896	0.653	0	C03
Ankrd33b	0.795709	0.673	0.594	7.75643e-210	C02	Hspe11	0.278666	0.886	0.662	5.25814e-188	C02	Ly861	0.509094	0.935	0.601	0	C03
Pde4b	0.739706	0.735	0.705	9.2705e-203	C02	Tmem108	0.294417	0.305	0.296	3.4957e-171	C02	Sdc41	0.503449	0.835	0.506	0	C03
Ier2	0.467281	0.925	0.89	1.09536e-202	C02	Ifi209	0.414819	0.707	0.502	3.4637e-170	C02	Cd1801	0.498082	0.785	0.52	0	C03
Vmp1	0.751102	0.617	0.476	8.11834e-202	C02	Chst3	0.699992	0.588	0.352	6.72839e-169	C02	Spib1	0.498072	0.881	0.611	0	C03
Dck	0.60328	0.713	0.623	3.90252e-200	C02	Itga4	0.329609	0.809	0.717	3.41582e-167	C02	Lrrk21	0.48642	0.773	0.511	0	C03
Atf3	0.762872	0.645	0.641	3.22397e-199	C02	Ccr6	0.25991	0.587	0.324	4.67632e-164	C02	Siglecg1	0.469817	0.881	0.599	0	C03
Arhgap5	0.421853	0.544	0.484	1.24816e-192	C02	Rpl121	0.261048	1	0.963	6.35175e-158	C02	Cd381	0.469109	0.876	0.605	0	C03
Zfp36	0.282091	0.926	0.913	2.23093e-187	C02	Cat	0.367961	0.641	0.454	2.72753e-155	C02	Serpinb1a1	0.461178	0.847	0.635	0	C03
Hacd41	0.603375	0.787	0.755	4.70279e-184	C02	Dusp2	0.286998	0.707	0.445	8.01244e-155	C02	Irf81	0.45308	0.903	0.627	0	C03
Cpd	0.578974	0.69	0.572	2.05644e-181	C02	Ccr71	0.348884	0.778	0.593	8.88487e-152	C02	Ciita1	0.44833	0.823	0.55	0	C03
Tlr2	0.772721	0.616	0.541	1.80332e-175	C02	Hist1h1e	0.271457	0.751	0.579	2.1515e-150	C02	Chchd101	0.443058	0.911	0.714	0	C03
Lrrc25	0.76294	0.628	0.582	2.66074e-170	C02	Tnfrsf13b	0.479731	0.675	0.567	1.17336e-149	C02	Pkig1	0.424324	0.907	0.686	0	C03
Tmcc11	0.515994	0.857	0.81	6.60651e-164	C02	Cd38	0.484477	0.742	0.681	4.986e-145	C02	H2-Ob1	0.422352	0.917	0.644	0	C03
Nfkbid	0.689656	0.694	0.659	1.43866e-162	C02	H2-Q6	0.474664	0.622	0.378	2.12006e-131	C02	Snn1	0.404565	0.874	0.634	0	C03
Klf6	0.414746	0.884	0.877	1.16782e-159	C02	AY036118	0.317995	0.988	0.974	9.2177e-131	C02	Aldh21	0.317759	0.901	0.668	0	C03
Csf1	0.879398	0.485	0.393	1.50669e-152	C02	Cd69	0.607486	0.636	0.43	9.9593e-124	C02	Pld4	0.307116	0.843	0.638	0	C03
Mmp91	0.360684	0.984	0.811	1.28846e-149	C02	Plekho1	0.701417	0.611	0.452	6.73888e-122	C02	Plac8	0.341962	0.949	0.734	4.76257e-295	C03
Hist1h4i	0.518414	0.574	0.551	1.75252e-148	C02	B3gnt5	0.739782	0.552	0.226	3.9601e-118	C02	Swap701	0.368407	0.847	0.612	2.24838e-290	C03
Ifitm31	0.452717	0.91	0.75	3.22251e-148	C02	Dmxl1	0.596694	0.6	0.356	7.39336e-115	C02	Fcrla1	0.427836	0.823	0.571	2.4689e-289	C03
Hmgb2	0.291853	0.972	0.931	1.97031e-146	C02	Bach21	0.367779	0.639	0.407	1.23946e-109	C02	Pxdc11	0.374973	0.709	0.412	2.15943e-286	C03
Gm5483	0.952671	0.52	0.396	1.97056e-139	C02	Hs3st1	0.484377	0.548	0.246	1.1845e-106	C02	Cybb	0.404887	0.859	0.596	9.72847e-286	C03
Ier3	0.532755	0.556	0.465	3.83697e-132	C02	P2ry101	0.3508	0.671	0.469	6.2178e-106	C02	Blk1	0.410444	0.791	0.507	1.3903e-277	C03
Gadd45b	1.03616	0.591	0.576	7.2343e-132	C02	Cd180	0.505176	0.56	0.341	1.46491e-101	C02	Ctsh1	0.306447	0.871	0.625	1.7105e-272	C03
Slfn41	0.608413	0.735	0.648	1.0849e-131	C02	Cd21	0.278569	0.743	0.612	1.38339e-89	C02	Zfp3181	0.431179	0.83	0.6	1.47126e-270	C03
Stfa2l1	1.19237	0.571	0.498	3.45459e-126	C02	Stap1	0.434882	0.648	0.518	1.87022e-87	C02	Unc93b11	0.420642	0.86	0.588	5.88559e-270	C03
Steap4	0.397126	0.444	0.343	5.63146e-118	C02	Serpina3g	0.261927	0.564	0.329	5.86521e-86	C02	Rnase61	0.324687	0.799	0.529	1.91807e-267	C03
Gpr35	0.462401	0.461	0.363	3.25111e-115	C02	Zbtb20	0.612434	0.607	0.435	4.68186e-85	C02	Hvcn11	0.453216	0.853	0.642	4.17588e-267	C03
St8sia4	0.407538	0.733	0.703	9.21162e-113	C02	Cd200	0.498102	0.572	0.389	1.34922e-80	C02	Wdfy41	0.364945	0.791	0.525	8.40244e-256	C03
Kif23	0.519166	0.565	0.582	1.14637e-107	C02	Ciita	0.72693	0.559	0.373	3.21689e-75	C02	Cd72	0.43036	0.782	0.568	7.83823e-246	C03
Mcemp11	0.391233	0.86	0.803	1.26736e-107	C02	Gm20696	0.535064	0.555	0.3	3.64455e-73	C02	Blnk1	0.433977	0.813	0.613	3.59385e-244	C03
Clec4n	0.573896	0.466	0.396	1.28907e-107	C02	Bcl7a	0.335745	0.357	0.303	4.15275e-63	C02	Hs3st1	0.397239	0.675	0.415	1.36205e-230	C03
Il1rn	0.703941	0.645	0.654	1.04623e-105	C02	Plac8	0.282721	0.928	0.89	2.6585e-58	C02	Pou2af11	0.326305	0.845	0.68	6.51803e-228	C03
Metrnl	0.669694	0.512	0.472	9.85627e-105	C02	Sema4b	0.503701	0.529	0.347	8.30368e-57	C02	Fcer2a1	0.336296	0.734	0.511	8.33678e-214	C03
Ctsa	0.30676	0.557	0.496	1.64057e-102	C02	Trim7	0.648706	0.534	0.379	4.81543e-53	C02	Lyn1	0.303443	0.85	0.641	1.08112e-207	C03
Pmaip1	0.553879	0.52	0.497	1.21659e-97	C02	Hsp90b1	0.269352	0.715	0.589	1.17983e-52	C02	Tcf41	0.378466	0.789	0.548	1.20631e-202	C03
Hist1h1c	0.723363	0.731	0.789	3.63272e-97	C02	Pkib	0.502343	0.56	0.461	5.36016e-51	C02	Chst31	0.344078	0.761	0.533	1.94262e-201	C03
Dhrs9	0.47057	0.589	0.535	1.51479e-95	C02	Ffar1	0.403078	0.508	0.223	1.27037e-48	C02	Capg	0.283323	0.811	0.656	3.36432e-198	C03
Csf2rb	0.441145	0.626	0.588	3.18277e-95	C02	Id3	0.32724	0.379	0.376	9.33114e-46	C02	Cd24a	0.303086	0.812	0.644	4.30484e-194	C03
Pygl1	0.323721	0.877	0.768	4.64605e-93	C02	Malt1	0.308255	0.613	0.418	9.11604e-44	C02	2021-03-11	0.281537	0.76	0.531	9.89407e-183	C03
Fabp5	0.442967	0.534	0.529	5.47366e-91	C02	Arap2	0.326579	0.598	0.436	9.70395e-42	C02	Ptprj	0.264688	0.684	0.433	1.80461e-169	C03
Cd68	0.351499	0.526	0.531	1.84234e-84	C02	Cpm	0.286508	0.379	0.32	1.38727e-41	C02	Fam43a1	0.349954	0.67	0.436	1.43939e-164	C03
Rtp4	0.651412	0.49	0.451	4.62435e-82	C02	Cers4	0.274272	0.385	0.355	1.78088e-40	C02	Fcgr2b	0.266369	0.671	0.436	2.00582e-146	C03
Gpx1	0.309077	0.936	0.901	1.55481e-79	C02	Il12a	0.261825	0.493	0.284	3.48224e-38	C02	Ms4a4c	0.263851	0.68	0.46	4.8022e-132	C03
Ifi27l2a	0.92406	0.655	0.642	1.75061e-77	C02	Trp53i11	0.623411	0.534	0.383	5.41576e-37	C02	Hes1	0.253931	0.634	0.48	7.66263e-126	C03
Socs3	0.406114	0.432	0.38	8.28506e-76	C02	St8sia4	0.514347	0.537	0.411	1.13121e-34	C02	Gm206961	0.326391	0.696	0.504	1.86822e-119	C03
Tnfrsf23	0.404162	0.408	0.376	7.03018e-73	C02	Gpr171	0.280646	0.426	0.434	3.46376e-30	C02	Stap11	0.302049	0.723	0.53	3.8828e-118	C03
Rsad2	0.979621	0.464	0.425	9.07305e-73	C02	Kmo	0.293999	0.512	0.322	6.23242e-30	C02	Bmp2k	0.303202	0.687	0.522	3.56765e-102	C03
Cd14	0.639569	0.519	0.507	4.5767e-71	C02	Gm30211	0.525196	0.396	0.185	4.72982e-29	C02	Trim71	0.320759	0.647	0.484	1.09088e-95	C03
Mpzl3	0.471676	0.467	0.463	2.66009e-70	C02	Abca1	0.422307	0.55	0.434	3.72834e-25	C02	Cd83	0.301842	0.609	0.434	5.11005e-87	C03
Acta2	0.503809	0.543	0.55	1.53859e-68	C02	Pml	0.528043	0.522	0.376	6.60043e-24	C02	B3gnt51	0.278375	0.621	0.466	1.0415e-55	C03
Gngt2	0.427663	0.547	0.544	2.8359e-65	C02	Gnl3	0.289592	0.603	0.529	3.24814e-16	C02	Myc	0.275411	0.627	0.524	2.56114e-41	C03
Gadd45a1	0.445219	0.695	0.746	4.08884e-65	C02	Fcgr2b	0.376068	0.52	0.413	1.90456e-12	C02	Rasgrp31	0.27924	0.532	0.359	9.50399e-39	C03
Csf1r	0.293383	0.55	0.578	8.26061e-65	C02	Rab30	0.303889	0.424	0.298	2.3683e-09	C02	Egr3	0.312962	0.479	0.348	3.65062e-20	C03
Oasl1	0.322341	0.355	0.303	4.01269e-63	C02	Sox4	0.282096	0.434	0.241	6.40606e-09	C02	Cd8b1	1.93894	0.983	0.231	0	C04
Gm13822	0.290582	0.43	0.433	4.45317e-55	C02	Arl5c	0.338033	0.517	0.371	6.39624e-05	C02	Cd8a	1.61852	0.952	0.296	0	C04
Tnfrsf1b	0.471762	0.439	0.436	1.85456e-53	C02	Ikzf3	0.424935	0.511	0.422	0.000178276	C02	Arl4c1	1.20147	0.979	0.501	0	C04
Rdh12	0.570915	0.597	0.669	1.83968e-52	C02	Cenpa	0.305849	0.518	0.397	0.000632781	C02	Lef11	1.16724	0.974	0.458	0	C04
Nr4a1	0.646614	0.608	0.666	7.33229e-50	C02	Clic4	0.267701	0.412	0.337	0.00169425	C02	Cd3d1	1.08844	0.991	0.432	0	C04
Arl4c	0.350712	0.557	0.584	2.45598e-49	C02	Txndc16	0.527327	0.475	0.322	0.0407878	C02	Thy11	1.08156	0.945	0.407	0	C04
Egr3	0.303364	0.515	0.573	6.31405e-48	C02	Cr2	0.363528	0.475	0.355	0.0969551	C02	Nkg7	1.05019	0.965	0.369	0	C04
Slfn5	0.669655	0.447	0.435	2.72714e-46	C02	Dennd5b	0.545104	0.467	0.309	1	C02	Trbc21	0.972078	0.984	0.518	0	C04
Ifi204	0.627783	0.516	0.553	5.58188e-45	C02	Cxcl2	2.22272	0.984	0.771	0	C03	Ms4a4b1	0.967957	0.984	0.467	0	C04
Dusp6	0.383132	0.674	0.717	1.4937e-44	C02	Wfdc17	2.13609	0.998	0.915	0	C03	Cd3e1	0.960859	0.947	0.419	0	C04
Rilpl2	0.553346	0.614	0.7	3.31841e-44	C02	Il1b	2.0055	0.957	0.573	0	C03	Emb1	0.953671	0.957	0.578	0	C04
Fpr11	0.468536	0.596	0.645	1.3926e-43	C02	Ifitm1	1.7344	0.999	0.947	0	C03	Cd3g1	0.945435	0.97	0.543	0	C04
Fcgr4	0.444699	0.547	0.567	2.42985e-38	C02	Retnlg	1.70168	1	0.988	0	C03	Dapl11	0.912054	0.69	0.329	0	C04
Ell2	0.508815	0.491	0.559	1.51425e-37	C02	Cd14	1.68761	0.982	0.804	0	C03	Tcf71	0.903999	0.965	0.465	0	C04
Plin2	0.411882	0.503	0.536	4.23208e-36	C02	Stfa2l1	1.64196	0.953	0.828	0	C03	Fam241a	0.857457	0.827	0.369	0	C04
Amn1	0.298599	0.45	0.478	3.64373e-32	C02	Gm5483	1.57656	0.977	0.907	0	C03	Trbc11	0.852577	0.765	0.432	0	C04
Lrg11	0.327442	0.692	0.66	3.69166e-32	C02	Ifitm2	1.54811	0.999	0.895	0	C03	Il7r1	0.83964	0.935	0.496	0	C04
Cd80	0.608792	0.428	0.467	7.32341e-31	C02	Slpi	1.548	0.986	0.838	0	C03	Klk81	0.808925	0.861	0.481	0	C04
Ddx60	0.420126	0.556	0.603	5.47407e-30	C02	Saa3	1.48167	0.871	0.741	0	C03	Ms4a6b1	0.796547	0.955	0.503	0	C04
Plaur1	0.291346	0.729	0.783	1.76771e-29	C02	Alox5ap	1.37584	1	0.926	0	C03	Cd7	0.795223	0.884	0.478	0	C04
Bcl2a1b	0.753879	0.489	0.54	3.42845e-28	C02	Asprv1	1.35959	0.993	0.863	0	C03	Lat1	0.784898	0.931	0.496	0	C04
Cstb	0.464266	0.548	0.596	7.01022e-28	C02	Il1r2	1.35311	0.981	0.828	0	C03	Txk1	0.742125	0.889	0.446	0	C04
Basp1	0.815952	0.527	0.647	9.25025e-28	C02	S100a11	1.35121	0.999	0.932	0	C03	Itk1	0.724697	0.865	0.4	0	C04
Arrdc3	0.419989	0.466	0.512	1.3787e-26	C02	Lrg1	1.34431	0.997	0.875	0	C03	Atp1b31	0.722975	0.978	0.602	0	C04
Cks2	0.299131	0.602	0.639	3.25776e-24	C02	Csf3r	1.33668	0.984	0.763	0	C03	Lck1	0.718204	0.895	0.461	0	C04
Vegfa	0.279754	0.407	0.462	5.41041e-24	C02	Msrb1	1.32723	0.996	0.873	0	C03	Trac1	0.717943	0.904	0.441	0	C04
Ndrg1	0.254179	0.456	0.509	1.05845e-23	C02	Lcn2	1.32064	1	0.977	0	C03	Saraf1	0.681065	0.838	0.51	0	C04
Isg20	0.377703	0.428	0.48	2.679e-21	C02	Clec4d	1.31876	0.936	0.639	0	C03	Ccr9	0.678435	0.694	0.313	0	C04
Slc11a1	0.470287	0.484	0.547	5.84046e-20	C02	Nfkbia	1.29567	0.996	0.839	0	C03	Selplg1	0.664672	0.936	0.594	0	C04
Ifit3b	0.286892	0.237	0.273	3.06834e-19	C02	Tyrobp	1.28258	0.998	0.904	0	C03	Bcl11b1	0.658812	0.896	0.375	0	C04
Ctsl	0.28646	0.408	0.461	7.92891e-19	C02	S100a6	1.27787	1	0.994	0	C03	Actn11	0.658306	0.86	0.456	0	C04
Gk	0.379514	0.474	0.548	3.89981e-16	C02	Ly6g	1.27174	0.965	0.804	0	C03	Igfbp41	0.657835	0.923	0.418	0	C04
Ifit3	0.258869	0.209	0.291	4.05167e-16	C02	Wfdc21	1.2443	1	0.92	0	C03	Skap11	0.644685	0.865	0.54	0	C04
Hlx	0.349907	0.502	0.572	7.08251e-16	C02	G0s2	1.24065	0.78	0.644	0	C03	Fxyd51	0.631196	0.964	0.683	0	C04
Itgax	0.252318	0.455	0.536	1.09439e-14	C02	Pglyrp1	1.22454	1	0.906	0	C03	Themis1	0.616633	0.753	0.323	0	C04
Klra2	0.372288	0.553	0.659	1.42324e-14	C02	Hp	1.21828	0.998	0.898	0	C03	Runx3	0.61297	0.871	0.521	0	C04
Isg15	0.732398	0.422	0.499	4.89937e-12	C02	Pla2g7	1.2175	0.954	0.791	0	C03	Nsg21	0.610571	0.874	0.478	0	C04
Acsl1	0.331521	0.628	0.722	3.28244e-11	C02	Cxcr2	1.21698	0.968	0.804	0	C03	Fam189b1	0.601365	0.772	0.531	0	C04
Cd274	0.295011	0.318	0.371	1.15104e-09	C02	Gda	1.2065	0.992	0.857	0	C03	Gm26821	0.597602	0.834	0.341	0	C04
Ifit1	0.368947	0.318	0.384	2.74439e-08	C02	Fcer1g	1.2008	0.999	0.859	0	C03	Prkcq1	0.592404	0.806	0.44	0	C04
Nktr	0.251709	0.726	0.853	7.27326e-08	C02	Prdx5	1.19855	0.999	0.918	0	C03	Hcst1	0.586989	0.904	0.611	0	C04
Kcnj2	0.298155	0.316	0.361	1.06378e-07	C02	Ifitm3	1.19577	0.994	0.898	0	C03	Bcl21	0.583082	0.961	0.758	0	C04
Gpr1411	0.259934	0.543	0.633	5.74504e-06	C02	Fth1	1.19186	0.999	0.989	0	C03	Prkch1	0.57991	0.792	0.417	0	C04
Il1rap	0.416349	0.318	0.399	4.8244e-05	C02	Spi1	1.18611	0.995	0.842	0	C03	Dnajc15	0.578593	0.773	0.553	0	C04
Cdc42ep2	0.369745	0.362	0.525	0.000184776	C02	Cebpb	1.17966	0.998	0.829	0	C03	Ccnd21	0.57273	0.933	0.642	0	C04
Oas3	0.293046	0.449	0.55	0.00546253	C02	Grina	1.17684	0.984	0.771	0	C03	Gtf2i1	0.568935	0.802	0.587	0	C04
Spata13	0.312273	0.352	0.443	0.0111632	C02	Clec4e	1.15937	0.922	0.744	0	C03	Rgs101	0.565712	0.827	0.566	0	C04
Hspa4l	0.626618	0.423	0.554	0.0245103	C02	Srgn	1.15516	0.998	0.923	0	C03	Ppm1h1	0.559218	0.718	0.455	0	C04
Tgm2	0.566042	0.361	0.446	1	C02	Cd33	1.14943	0.96	0.783	0	C03	Itgae	0.550278	0.756	0.245	0	C04
Cxcl3	0.343394	0.249	0.298	1	C02	Marcks	1.14412	0.944	0.679	0	C03	Utrn1	0.545495	0.814	0.52	0	C04
Retnlg1	1.51598	1	0.916	0	C03	Chil1	1.14044	0.926	0.747	0	C03	Gm269171	0.543799	0.906	0.68	0	C04
S100a62	1.09328	0.998	0.832	0	C03	Prr13	1.13404	0.996	0.855	0	C03	Fyb1	0.540849	0.888	0.561	0	C04
Mmp81	1.0819	0.998	0.789	0	C03	Fcgr3	1.1237	0.976	0.764	0	C03	Racgap1	0.536629	0.82	0.526	0	C04
Mmp92	0.856927	1	0.811	0	C03	Pirb	1.12023	0.996	0.852	0	C03	Dtx1	0.523755	0.912	0.699	0	C04
S100a112	0.848965	1	0.934	0	C03	Mmp8	1.11683	0.996	0.901	0	C03	Klrd1	0.521094	0.792	0.426	0	C04
Gda2	0.815814	0.999	0.769	0	C03	C5ar1	1.09695	0.943	0.766	0	C03	Ctsw	0.47436	0.695	0.26	0	C04
Mgst11	0.799129	0.987	0.775	0	C03	Eif4ebp1	1.09669	0.985	0.736	0	C03	Rplp11	0.466645	1	0.998	0	C04
Cxcr21	0.771116	0.991	0.737	0	C03	Zyx	1.08306	0.981	0.796	0	C03	Vsir	0.458792	0.817	0.451	0	C04
G0s22	0.761895	0.95	0.774	0	C03	Anxa2	1.07329	0.997	0.865	0	C03	Cd271	0.455309	0.794	0.549	0	C04
Slpi2	0.748169	0.995	0.798	0	C03	Fpr1	1.06012	0.931	0.697	0	C03	Ramp11	0.452813	0.824	0.523	0	C04
Slc16a31	0.728452	0.949	0.784	0	C03	Hdc	1.05746	0.938	0.756	0	C03	Satb11	0.451318	0.978	0.751	0	C04
Fpr12	0.725925	0.881	0.61	0	C03	Itgam	1.05367	0.987	0.838	0	C03	Epsti1	0.440327	0.797	0.498	0	C04
Pglyrp11	0.711365	1	0.839	0	C03	Mcemp1	1.05177	0.981	0.815	0	C03	Npc21	0.428785	0.944	0.765	0	C04
Il1f91	0.707549	0.917	0.662	0	C03	Gsr	1.04616	0.988	0.802	0	C03	Glipr2	0.408184	0.798	0.513	0	C04
Mxd12	0.702695	0.997	0.793	0	C03	Fpr2	1.03561	0.957	0.754	0	C03	Il6ra1	0.386322	0.78	0.488	0	C04
Thbs11	0.700125	0.861	0.636	0	C03	Cd300lf	1.03556	0.958	0.759	0	C03	Cst7	0.368257	0.777	0.267	0	C04
Cd332	0.698253	0.988	0.772	0	C03	Taldo1	1.03498	0.993	0.886	0	C03	Cd226	0.368154	0.644	0.264	0	C04
Lgals31	0.696392	0.994	0.783	0	C03	Mxd1	1.01559	0.966	0.693	0	C03	Lcn4	0.362734	0.614	0.22	0	C04
Anxa22	0.692404	0.997	0.82	0	C03	Pygl	1.00323	0.992	0.855	0	C03	Actn2	0.326716	0.638	0.113	0	C04
Mcemp12	0.690262	0.994	0.787	0	C03	Mmp9	1.00292	0.991	0.878	0	C03	Syt6	0.324356	0.794	0.132	0	C04
Hacd42	0.665914	0.936	0.737	0	C03	Tgfbi	0.994422	0.96	0.817	0	C03	Ggt1	0.309527	0.771	0.342	0	C04
Mrgpra2b1	0.655326	0.905	0.707	0	C03	Tspo	0.99138	0.996	0.934	0	C03	Sema4a	0.309463	0.736	0.429	0	C04
Hp2	0.63864	0.993	0.757	0	C03	Dusp1	0.98538	0.997	0.805	0	C03	Pim2	0.309302	0.768	0.431	0	C04
Trem11	0.629676	0.959	0.739	0	C03	Txn1	0.971347	0.99	0.896	0	C03	Gstp31	0.303867	0.805	0.445	0	C04
Ceacam101	0.628893	0.827	0.631	0	C03	Gpx1	0.968969	0.999	0.916	0	C03	Tagln2	0.294728	0.862	0.593	0	C04
Slc2a32	0.626236	0.981	0.795	0	C03	Anxa1	0.965016	0.996	0.896	0	C03	Jaml	0.250003	0.73	0.446	0	C04
Grina1	0.623374	0.99	0.794	0	C03	Trem1	0.964435	0.861	0.743	0	C03	Vps37b1	0.373891	0.855	0.509	1.00614e-295	C04
AC110211.11	0.62238	0.889	0.66	0	C03	Upp1	0.964233	0.916	0.757	0	C03	Spn1	0.345467	0.81	0.631	2.20642e-279	C04
Pygl2	0.617832	0.984	0.756	0	C03	Fbxl5	0.963636	0.954	0.616	0	C03	Rgcc	0.435718	0.639	0.336	3.63131e-278	C04
Rdh121	0.610967	0.847	0.638	0	C03	S100a8	0.955643	1	1	0	C03	Dph5	0.393562	0.759	0.518	6.72174e-271	C04
Tmcc12	0.596704	0.977	0.796	0	C03	Prok2	0.952998	0.932	0.772	0	C03	Gimap31	0.370246	0.915	0.727	1.47668e-256	C04
Msrb11	0.589465	1	0.846	0	C03	Tpd52	0.951189	0.967	0.745	0	C03	Ccr71	0.361153	0.884	0.607	2.33561e-238	C04
Ccr11	0.579214	0.981	0.778	0	C03	Stfa2	0.93879	0.941	0.845	0	C03	Klhdc21	0.341135	0.75	0.507	1.03356e-232	C04
Txn11	0.56947	1	0.878	0	C03	Ctsd	0.934811	0.992	0.79	0	C03	Cd2471	0.427858	0.705	0.441	3.14148e-216	C04
Chil11	0.56175	0.95	0.781	0	C03	Fabp5	0.93156	0.936	0.71	0	C03	Zap701	0.361918	0.666	0.423	4.51528e-206	C04
Hdc1	0.550932	0.983	0.795	0	C03	Ncf4	0.924106	0.988	0.788	0	C03	Kcnn41	0.363287	0.735	0.625	1.04625e-196	C04
Glrx1	0.547017	0.938	0.688	0	C03	Plp2	0.920052	0.982	0.716	0	C03	Sidt1	0.476831	0.629	0.361	1.78033e-194	C04
Clec4d1	0.543173	0.922	0.66	0	C03	Sat1	0.915717	0.965	0.759	0	C03	Slamf61	0.363258	0.84	0.656	6.10337e-193	C04
Clec4e2	0.541166	0.928	0.706	0	C03	Ccl6	0.898391	0.835	0.56	0	C03	S1pr11	0.305476	0.878	0.632	1.61385e-188	C04
Ly6g1	0.525457	0.971	0.772	0	C03	Steap4	0.896517	0.892	0.723	0	C03	Camk41	0.321346	0.647	0.341	3.01006e-174	C04
Plaur2	0.523117	0.956	0.755	0	C03	Dhrs7	0.892585	0.981	0.779	0	C03	Ipcef11	0.414849	0.671	0.453	1.75792e-172	C04
Alox5ap2	0.519102	0.998	0.793	0	C03	Vim	0.888778	0.994	0.919	0	C03	Aebp21	0.317624	0.759	0.546	2.24375e-163	C04
Padi41	0.49773	0.877	0.662	0	C03	Mgst1	0.883608	0.972	0.824	0	C03	Mgst2	0.254853	0.687	0.515	9.63627e-162	C04
Ankrd33b1	0.47721	0.811	0.578	0	C03	Acod1	0.883143	0.67	0.414	0	C03	Cd61	0.341238	0.627	0.373	2.51923e-161	C04
Dhrs91	0.475247	0.773	0.513	0	C03	Fcgr4	0.879055	0.901	0.744	0	C03	Ifi47	0.295273	0.696	0.468	1.56984e-154	C04
Lilr4b1	0.462667	0.987	0.83	0	C03	Rnf149	0.875274	0.968	0.637	0	C03	Plcxd21	0.387737	0.603	0.362	2.82619e-152	C04
Il1rn1	0.462066	0.842	0.63	0	C03	Igfbp6	0.875213	0.853	0.547	0	C03	Itpkb1	0.293243	0.772	0.565	3.98579e-149	C04
Tyrobp1	0.440863	1	0.883	0	C03	Lcp1	0.874013	0.995	0.892	0	C03	Klf21	0.281326	0.971	0.856	8.1626e-148	C04
Slfn11	0.431135	0.948	0.753	0	C03	R3hdm4	0.871218	0.985	0.681	0	C03	Inpp4b1	0.312708	0.704	0.53	3.66291e-140	C04
Slc7a111	0.425098	0.911	0.649	0	C03	Ccr1	0.870723	0.903	0.746	0	C03	Hdgfl3	0.359033	0.548	0.338	8.04661e-121	C04
Klra21	0.421527	0.831	0.625	0	C03	Nfam1	0.868936	0.901	0.731	0	C03	Gm201861	0.310234	0.591	0.346	3.48491e-110	C04
Glipr11	0.41182	0.889	0.731	0	C03	App	0.859402	0.944	0.749	0	C03	Rflnb1	0.29436	0.707	0.557	4.57549e-109	C04
Cebpb1	0.393506	0.993	0.795	0	C03	Slfn1	0.854666	0.964	0.823	0	C03	Il6st1	0.311419	0.576	0.372	8.12573e-98	C04
Plk31	0.358002	0.889	0.717	0	C03	Lgals3	0.853324	0.997	0.892	0	C03	Klf31	0.314683	0.747	0.641	1.21108e-95	C04
Tgfbi1	0.343488	0.897	0.627	0	C03	Ncf2	0.852922	0.96	0.824	0	C03	Tnik1	0.35394	0.626	0.496	4.79305e-95	C04
Il1r21	0.310543	0.94	0.716	0	C03	Trim30b	0.84667	0.82	0.689	0	C03	Slco3a11	0.398547	0.535	0.341	2.95935e-66	C04
Ifitm32	0.485506	0.985	0.742	1.98973e-304	C03	Cd44	0.84523	0.956	0.721	0	C03	Gm265511	0.283923	0.52	0.313	3.02554e-64	C04
Cd300ld1	0.269257	0.855	0.653	1.59408e-303	C03	F630028O10Rik	0.840272	0.764	0.686	0	C03	Tdrp	0.370277	0.46	0.149	1.39093e-47	C04
Nt5e1	0.405819	0.744	0.507	3.14886e-303	C03	N4bp1	0.838942	0.877	0.646	0	C03	Ly6c2	0.360485	0.545	0.427	8.48861e-43	C04
Wfdc211	0.550464	0.999	0.781	5.40188e-295	C03	Pilra	0.837149	0.901	0.77	0	C03	Atp8b4	0.264275	0.471	0.341	1.50672e-18	C04
Ddx601	0.413375	0.785	0.575	4.18489e-292	C03	Rdh12	0.833961	0.881	0.606	0	C03	Kif1b1	0.26951	0.515	0.45	1.62883e-13	C04
Bst11	0.513849	0.823	0.591	1.15078e-285	C03	Cebpd	0.826567	0.835	0.673	0	C03	Gm128401	0.351996	0.44	0.375	1	C04
Ly6c21	0.501556	0.988	0.693	1.20231e-284	C03	Unc119	0.824132	0.976	0.782	0	C03	Ms4a12	1.0368	0.997	0.733	0	C05
Fpr21	0.491588	0.957	0.752	6.69466e-284	C03	Ifitm6	0.817522	0.995	0.949	0	C03	Cd79b2	0.97844	1	0.752	0	C05
Fth11	0.332927	1	0.978	6.15905e-283	C03	Cpne2	0.815514	0.915	0.748	0	C03	Iglc22	0.958108	0.991	0.8	0	C05
Gadd45a2	0.506007	0.897	0.721	2.84568e-282	C03	S100a9	0.810685	1	1	0	C03	Plac81	0.908613	0.974	0.733	0	C05
Cyp4f181	0.365654	0.942	0.754	7.27123e-272	C03	Lrrc25	0.808955	0.792	0.554	0	C03	Ly6d2	0.902855	0.991	0.726	0	C05
Cd92	0.446535	0.979	0.828	2.99484e-262	C03	Nadk	0.805445	0.899	0.692	0	C03	Cd79a2	0.898762	1	0.738	0	C05
Acta21	0.292137	0.721	0.529	1.75323e-258	C03	Cpd	0.805413	0.91	0.705	0	C03	Iglc1	0.859798	0.969	0.798	0	C05
Prdx51	0.481079	0.996	0.884	5.52531e-258	C03	Slc16a3	0.799533	0.796	0.744	0	C03	Iglc32	0.802071	0.982	0.815	0	C05
Arg21	0.386541	0.761	0.583	8.59891e-257	C03	Emilin2	0.79554	0.88	0.785	0	C03	Napsa2	0.789119	0.984	0.71	0	C05
Dgkh1	0.408521	0.834	0.634	5.81114e-256	C03	Litaf	0.791419	0.846	0.572	0	C03	Vpreb32	0.772504	0.911	0.619	0	C05
Cd521	0.357115	0.999	0.96	2.66942e-254	C03	Igsf6	0.790989	0.785	0.7	0	C03	Siglecg2	0.745277	0.92	0.597	0	C05
Fbxl51	0.508172	0.898	0.714	7.88737e-247	C03	Bst1	0.788175	0.87	0.74	0	C03	Spib2	0.740643	0.918	0.61	0	C05
Ap1s21	0.425285	0.869	0.742	2.77197e-245	C03	Cd24a	0.787188	0.915	0.757	0	C03	Fcrla2	0.676832	0.873	0.568	0	C05
Lilrb4a1	0.318669	0.895	0.741	2.37481e-241	C03	Ogfrl1	0.785668	0.814	0.639	0	C03	Pou2f22	0.656705	0.987	0.72	0	C05
Tlr21	0.389008	0.749	0.525	4.34869e-232	C03	Card19	0.785402	0.873	0.664	0	C03	Ebf12	0.64934	0.993	0.663	0	C05
Clec4a21	0.392168	0.921	0.688	1.21168e-227	C03	Klhdc4	0.783574	0.938	0.645	0	C03	Cd742	0.639892	1	0.767	0	C05
Itgam1	0.411019	0.978	0.785	2.38747e-225	C03	Hck	0.780624	0.953	0.771	0	C03	Cd382	0.637641	0.913	0.603	0	C05
Adpgk1	0.363507	0.966	0.7	2.98154e-222	C03	Myadm	0.778672	0.873	0.682	0	C03	Rnase62	0.630836	0.874	0.523	0	C05
Ifitm61	0.34596	0.988	0.731	3.10944e-222	C03	Fgr	0.777734	0.852	0.728	0	C03	Bcl11a2	0.627884	0.922	0.621	0	C05
Asprv11	0.493737	0.728	0.531	2.3494e-220	C03	Gpr141	0.777716	0.905	0.728	0	C03	H2-Ob2	0.624965	0.957	0.642	0	C05
Ckap41	0.389339	0.958	0.743	3.02876e-220	C03	Tnfaip2	0.768513	0.84	0.647	0	C03	Unc93b12	0.622868	0.922	0.583	0	C05
Plek1	0.273069	0.955	0.807	1.24393e-219	C03	Glrx	0.766804	0.961	0.731	0	C03	Pkig2	0.621388	0.945	0.684	0	C05
Fcer1g2	0.408728	0.999	0.819	5.79541e-219	C03	Mapk13	0.765891	0.961	0.812	0	C03	Scd12	0.603382	0.965	0.64	0	C05
Cpd1	0.373119	0.809	0.558	1.02007e-218	C03	Plaur	0.76565	0.897	0.616	0	C03	H2-Eb12	0.58994	0.999	0.714	0	C05
Degs11	0.425079	0.933	0.693	1.03291e-218	C03	Slc7a11	0.763551	0.722	0.49	0	C03	Mzb1	0.575907	0.98	0.813	0	C05
Anxa11	0.344206	0.998	0.766	3.14835e-208	C03	Lpcat2	0.761146	0.792	0.637	0	C03	Ly862	0.575155	0.947	0.603	0	C05
Trem31	0.384801	0.929	0.708	7.70923e-207	C03	Pira2	0.759992	0.846	0.707	0	C03	Pax52	0.575066	0.942	0.646	0	C05
Rflnb1	0.396085	0.909	0.643	1.12032e-206	C03	Lmnb1	0.754697	0.886	0.584	0	C03	Tcf42	0.574323	0.859	0.543	0	C05
Lyz21	0.38222	1	0.912	3.03795e-206	C03	Adgre5	0.752403	0.921	0.654	0	C03	Fcmr2	0.567436	0.964	0.665	0	C05
Cd1771	0.35723	0.973	0.705	1.95668e-204	C03	Siglece	0.752098	0.815	0.648	0	C03	Tnfrsf13c2	0.555875	0.903	0.642	0	C05
Slfn42	0.366722	0.868	0.632	1.61559e-202	C03	Qsox1	0.748222	0.928	0.677	0	C03	Pld41	0.520787	0.877	0.637	0	C05
Lcn21	0.317141	0.999	0.843	2.12978e-202	C03	Esd	0.74671	0.96	0.815	0	C03	Chst32	0.512031	0.833	0.527	0	C05
Ifrd11	0.456457	0.801	0.655	2.32581e-194	C03	Ier3	0.743246	0.803	0.616	0	C03	Ctsh2	0.501211	0.937	0.62	0	C05
Trib12	0.350091	0.965	0.812	3.93756e-190	C03	Efhd2	0.743191	0.956	0.776	0	C03	Bhlhe41	0.498724	0.713	0.394	0	C05
Ncf11	0.35801	0.985	0.851	1.16871e-186	C03	Cd300ld	0.739821	0.829	0.688	0	C03	Irf82	0.497014	0.936	0.626	0	C05
Gm54831	0.793341	0.603	0.387	4.91416e-172	C03	Slfn4	0.73224	0.957	0.822	0	C03	Blk2	0.489584	0.831	0.505	0	C05
Tkt1	0.322444	0.988	0.807	4.76412e-169	C03	Timp2	0.731476	0.957	0.75	0	C03	Bank12	0.486872	0.958	0.635	0	C05
Capg1	0.379587	0.875	0.746	2.24596e-167	C03	Stfa3	0.731007	0.934	0.836	0	C03	H2-Oa2	0.484761	0.92	0.653	0	C05
Syne11	0.260122	0.935	0.728	2.94451e-166	C03	AA467197	0.728614	0.936	0.81	0	C03	Cd24a1	0.481711	0.866	0.639	0	C05
Kctd121	0.306791	0.938	0.825	2.10233e-165	C03	Stfa1	0.718657	0.886	0.822	0	C03	Cybb1	0.478983	0.914	0.592	0	C05
Clec5a1	0.332114	0.747	0.55	6.5129e-156	C03	Anxa11	0.717172	0.959	0.618	0	C03	H2-Ab12	0.477162	0.998	0.723	0	C05
Gk1	0.317179	0.668	0.524	1.25606e-152	C03	Casp4	0.715618	0.798	0.529	0	C03	Gm159871	0.473879	0.769	0.471	0	C05
Scrg11	0.408424	0.699	0.554	2.18279e-151	C03	Gcnt2	0.711491	0.741	0.694	0	C03	Snn2	0.46593	0.898	0.634	0	C05
Smpdl3a	0.292882	0.779	0.637	2.76079e-149	C03	Apobr	0.710254	0.872	0.695	0	C03	Ighd2	0.460187	0.976	0.702	0	C05
Cebpd1	0.260702	0.879	0.746	1.76579e-146	C03	Pi16	0.704896	0.901	0.77	0	C03	H2-DMb22	0.453406	0.938	0.64	0	C05
Gpr271	0.414722	0.647	0.482	2.8922e-145	C03	Trem3	0.702153	0.792	0.755	0	C03	2021-03-12	0.449051	0.864	0.522	0	C05
Crispld21	0.401691	0.721	0.533	8.17224e-145	C03	Pilrb2	0.700447	0.882	0.742	0	C03	Aldh22	0.433866	0.925	0.667	0	C05
Pirb2	0.254249	0.931	0.776	8.37331e-145	C03	Id2	0.700031	0.958	0.753	0	C03	Capg1	0.422639	0.856	0.652	0	C05
Lrg12	0.274311	0.864	0.639	2.69006e-141	C03	Lst1	0.697704	0.827	0.679	0	C03	E2f2	0.4212	0.785	0.552	0	C05
Nktr1	0.403513	0.914	0.829	7.52651e-138	C03	Cyba	0.693542	0.999	0.933	0	C03	Wdfy42	0.407239	0.836	0.522	0	C05
Rasa21	0.336106	0.796	0.641	5.5816e-136	C03	2010005H15Rik	0.693096	0.801	0.691	0	C03	Scd2	0.363273	0.889	0.705	0	C05
Itgb2l1	0.285166	0.807	0.624	3.19427e-132	C03	Tmcc1	0.692431	0.864	0.576	0	C03	Ncf1	0.348278	0.842	0.595	0	C05
Mapk131	0.383214	0.708	0.563	2.7712e-129	C03	Plek	0.687326	0.883	0.724	0	C03	Fcrl5	0.341966	0.841	0.399	0	C05
1700047M11Rik1	0.356821	0.746	0.674	1.61048e-124	C03	Pnp	0.686909	0.905	0.625	0	C03	Pdia4	0.337739	0.9	0.657	0	C05
Mrgpra2a1	0.269031	0.685	0.586	9.07056e-124	C03	Ebi3	0.686697	0.801	0.646	0	C03	Txndc5	0.31766	0.88	0.645	0	C05
Stfa2l11	0.666735	0.625	0.492	1.64204e-121	C03	Nfkbiz	0.683591	0.888	0.62	0	C03	Ighm	0.278903	0.999	0.974	0	C05
Emilin21	0.277416	0.705	0.573	8.85704e-120	C03	Lamp2	0.676855	0.857	0.58	0	C03	Igkc	0.269956	0.991	0.977	0	C05
Slc11a11	0.30063	0.655	0.526	2.76463e-117	C03	Lyn	0.674924	0.936	0.756	0	C03	Kctd14	0.265591	0.731	0.363	0	C05
Gdap10	0.257116	0.672	0.553	1.69106e-111	C03	Tnfrsf1a	0.671196	0.82	0.642	0	C03	Ciita2	0.367309	0.849	0.549	7.96149e-302	C05
Slc27a41	0.382383	0.663	0.528	1.83766e-111	C03	Mrgpra2b	0.670363	0.796	0.728	0	C03	H2-Aa2	0.477581	1	0.707	2.83792e-299	C05
Phlda1	0.348495	0.668	0.559	2.22213e-108	C03	Slc40a1	0.66469	0.767	0.713	0	C03	Lyn2	0.407618	0.886	0.639	8.58874e-296	C05
Krt831	0.364564	0.603	0.468	4.02741e-102	C03	Adrb2	0.663691	0.803	0.494	0	C03	Cd1802	0.476638	0.792	0.521	2.21983e-294	C05
Gpr1412	0.269239	0.74	0.608	6.15093e-97	C03	Pgd	0.660764	0.945	0.743	0	C03	Fcgr2b1	0.399461	0.753	0.429	4.54316e-293	C05
Oas31	0.322944	0.649	0.525	2.55565e-95	C03	Slc11a1	0.650783	0.774	0.55	0	C03	Ly6a	0.508763	0.937	0.754	2.88135e-290	C05
Cd141	0.277413	0.631	0.493	5.74167e-87	C03	Rasgrp4	0.648869	0.795	0.624	0	C03	Fam129c	0.393013	0.716	0.483	2.48005e-288	C05
Prok2	0.349863	0.447	0.251	1.10788e-55	C03	Ftl1	0.647552	0.998	0.975	0	C03	Ifi27l2a	0.494413	0.938	0.728	4.38059e-277	C05
Klhdc4	0.289346	0.572	0.493	2.4912e-53	C03	Snap23	0.647122	0.778	0.568	0	C03	Blnk2	0.457442	0.837	0.613	2.5805e-268	C05
Ctnnbip1	0.301258	0.535	0.464	5.71801e-53	C03	1600010M07Rik	0.646607	0.744	0.608	0	C03	Mef2c2	0.387347	0.945	0.657	3.07752e-266	C05
BC1005301	0.623047	0.415	0.267	1.44717e-49	C03	Rnd1	0.644988	0.827	0.612	0	C03	Myo1g	0.327659	0.837	0.629	3.4032e-266	C05
Stfa11	0.717711	0.477	0.373	8.56379e-46	C03	Sqor	0.644537	0.933	0.743	0	C03	Pou2af12	0.401482	0.855	0.681	1.17094e-260	C05
Hsd11b11	0.265889	0.619	0.582	5.55889e-41	C03	Il13ra1	0.64392	0.746	0.64	0	C03	Sdc42	0.495842	0.801	0.512	6.43093e-260	C05
Stfa31	0.529832	0.375	0.284	5.31161e-15	C03	Pnkp	0.642243	0.949	0.732	0	C03	Ncf4	0.307281	0.8	0.544	6.63025e-260	C05
Stfa21	0.510545	0.361	0.269	2.96874e-08	C03	Cfp	0.640608	0.864	0.723	0	C03	Ctsz	0.306131	0.903	0.676	1.56477e-259	C05
Dnajc7	2.56892	0.995	0.579	0	C04	Prnp	0.640378	0.906	0.667	0	C03	Cd721	0.430961	0.801	0.568	1.25182e-249	C05
Vpreb3	2.526	0.999	0.553	0	C04	Plbd1	0.636859	0.87	0.773	0	C03	Cyp4f181	0.256833	0.825	0.605	1.00102e-246	C05
Atp1b1	2.44095	0.974	0.415	0	C04	Nudt4	0.636795	0.812	0.524	0	C03	Serpinb1a2	0.42277	0.825	0.639	1.28447e-243	C05
Sox4	2.41699	0.921	0.407	0	C04	Cyp4f18	0.632895	0.86	0.765	0	C03	Rassf4	0.275687	0.704	0.535	8.12349e-237	C05
Tifa	2.3897	0.973	0.4	0	C04	Lilr4b	0.632672	0.819	0.72	0	C03	Gm2a	0.250427	0.89	0.664	1.23743e-230	C05
Ebf1	2.38551	0.999	0.559	0	C04	Cd63	0.627702	0.828	0.717	0	C03	Zeb2	0.439522	0.725	0.436	1.61639e-228	C05
Chchd10	2.20554	0.987	0.535	0	C04	Tarm1	0.627546	0.839	0.707	0	C03	Pafah1b3	0.487483	0.699	0.496	2.69641e-222	C05
Rhoh	2.16983	0.984	0.561	0	C04	Tkt	0.616525	0.989	0.848	0	C03	Cbfa2t3	0.30739	0.711	0.505	8.09381e-217	C05
Pafah1b3	2.16726	0.981	0.548	0	C04	Hacd4	0.615247	0.897	0.788	0	C03	Chchd102	0.289607	0.895	0.718	2.08867e-210	C05
Cecr2	2.14019	0.951	0.439	0	C04	Stx11	0.613388	0.809	0.58	0	C03	Ms4a4c1	0.370877	0.743	0.455	8.74059e-204	C05
Arl5c	2.10538	0.952	0.456	0	C04	Actg1	0.608748	0.999	0.963	0	C03	Zfp3182	0.280045	0.841	0.6	9.9235e-202	C05
Ighm	2.07409	0.999	0.825	0	C04	Mtus1	0.606857	0.911	0.761	0	C03	Lrrk22	0.358184	0.743	0.516	3.18066e-184	C05
Rag1	2.07145	0.877	0.358	0	C04	Itgb2	0.604268	0.964	0.788	0	C03	Fam43a2	0.315901	0.696	0.435	8.3987e-183	C05
Bcl7a	1.99683	0.942	0.334	0	C04	Cd244	0.603564	0.867	0.668	0	C03	Crip1	0.33373	0.965	0.838	8.18445e-172	C05
Ly6d	1.97401	0.977	0.622	0	C04	Dhrs9	0.601432	0.833	0.72	0	C03	Tmem123	0.345737	0.869	0.675	1.40209e-167	C05
Bach2	1.96435	0.967	0.503	0	C04	Cd9	0.59988	0.871	0.762	0	C03	Gm83691	0.316526	0.93	0.701	2.24915e-162	C05
Cd79b	1.84576	0.995	0.558	0	C04	Ltb4r1	0.598872	0.955	0.823	0	C03	Ptprj1	0.287449	0.688	0.435	3.05821e-162	C05
Akap12	1.84504	0.92	0.356	0	C04	Gyg	0.597963	0.946	0.688	0	C03	Gm206962	0.335306	0.741	0.501	4.54673e-155	C05
Iglc1	1.83846	0.769	0.538	0	C04	Nfe2	0.586543	0.831	0.759	0	C03	Hvcn12	0.277296	0.838	0.646	1.33592e-152	C05
Fcrla	1.83633	0.96	0.57	0	C04	Atxn10	0.577296	0.959	0.707	0	C03	Zfp36	0.282064	0.897	0.715	5.27556e-141	C05
Spib	1.83628	0.969	0.513	0	C04	Hmgb2	0.57697	0.977	0.82	0	C03	Zbtb20	0.629207	0.768	0.574	6.18078e-130	C05
Myb	1.77033	0.895	0.52	0	C04	Lyst	0.576679	0.886	0.622	0	C03	B3gnt52	0.356913	0.677	0.461	4.42252e-115	C05
Smarca4	1.74552	0.909	0.461	0	C04	Samsn1	0.575565	0.825	0.637	0	C03	Sp140	0.32021	0.648	0.44	1.2735e-106	C05
Serinc5	1.70425	0.898	0.511	0	C04	Ncf1	0.569214	0.93	0.805	0	C03	Arl5c	0.3374	0.648	0.457	6.83964e-93	C05
Cnp	1.67424	0.943	0.516	0	C04	Myo1f	0.562903	0.844	0.686	0	C03	Trim30b	0.294711	0.556	0.359	9.73203e-67	C05
Jund	1.67066	0.999	0.932	0	C04	Tcn2	0.56094	0.772	0.526	0	C03	Cecr2	0.28385	0.484	0.309	1.26886e-23	C05
Cd72	1.66583	0.922	0.543	0	C04	Snx18	0.559438	0.764	0.533	0	C03	Cd831	1.18418	0.773	0.431	0	C06
C1galt1	1.65727	0.928	0.554	0	C04	Rnh1	0.557276	0.919	0.708	0	C03	Swap702	0.908418	0.887	0.62	0	C06
Cd79a	1.65429	0.998	0.582	0	C04	Trib1	0.556054	0.711	0.506	0	C03	Fcmr3	0.836249	0.972	0.675	0	C06
Fam129c	1.64913	0.924	0.495	0	C04	Cd177	0.554535	0.982	0.861	0	C03	Ncl	0.769322	0.962	0.856	0	C06
Irf4	1.63592	0.902	0.586	0	C04	BC100530	0.552336	0.966	0.929	0	C03	Hsp90ab1	0.614891	0.99	0.944	0	C06
Pou2af1	1.63125	0.937	0.486	0	C04	Csf2ra	0.551684	0.818	0.743	0	C03	Cr21	0.594043	0.807	0.513	6.73453e-297	C06
Fam53b	1.61632	0.927	0.519	0	C04	Flot1	0.548199	0.89	0.638	0	C03	H2-Ab13	0.619275	0.994	0.732	3.91769e-293	C06
Foxp1	1.52835	0.991	0.695	0	C04	Cst3	0.540964	0.971	0.847	0	C03	Gnl3	0.759679	0.843	0.625	7.92261e-291	C06
Coq7	1.51669	0.822	0.4	0	C04	Pdlim7	0.539467	0.782	0.61	0	C03	H2-Aa3	0.62006	0.998	0.717	1.39363e-279	C06
Herpud1	1.51139	0.911	0.531	0	C04	C3	0.537477	0.811	0.778	0	C03	Rel1	0.790356	0.803	0.508	5.27371e-271	C06
Tcf3	1.5111	0.907	0.525	0	C04	Ets2	0.534702	0.838	0.487	0	C03	Mef2c3	0.619088	0.951	0.667	7.51075e-267	C06
Pax5	1.49732	0.967	0.557	0	C04	Lipg	0.524938	0.806	0.738	0	C03	Cd743	0.602095	1	0.775	8.95582e-262	C06
Iglc3	1.46466	0.859	0.58	0	C04	Ckap4	0.51951	0.916	0.77	0	C03	Ighd3	0.531364	0.988	0.711	2.41439e-261	C06
Chst3	1.44935	0.912	0.53	0	C04	Carhsp1	0.514773	0.784	0.574	0	C03	Irf83	0.619696	0.893	0.64	1.88268e-249	C06
Blnk	1.44693	0.862	0.405	0	C04	Plscr1	0.509646	0.801	0.665	0	C03	Snn3	0.464579	0.877	0.644	4.31633e-241	C06
Zeb2	1.43317	0.968	0.658	0	C04	Dgat2	0.509511	0.74	0.56	0	C03	Iglc23	0.41261	0.978	0.808	4.69424e-220	C06
Cerk	1.42892	0.885	0.531	0	C04	Aldh2	0.506603	0.976	0.853	0	C03	Bcar3	0.562509	0.68	0.419	2.78999e-219	C06
Mtss1	1.40941	0.909	0.513	0	C04	Dennd4a	0.505614	0.916	0.581	0	C03	H2-Eb13	0.488722	0.992	0.724	1.08491e-216	C06
Cd69	1.40566	0.918	0.491	0	C04	Oas3	0.505062	0.792	0.643	0	C03	Myc1	0.84806	0.729	0.522	6.37549e-204	C06
Ptprcap	1.39809	0.956	0.617	0	C04	Gm14548	0.499685	0.847	0.738	0	C03	Nme1	0.560985	0.885	0.734	1.77966e-199	C06
Myl4	1.37371	0.792	0.397	0	C04	Gsn	0.490122	0.85	0.724	0	C03	Bcl11a3	0.47705	0.885	0.634	2.17312e-198	C06
Arhgap17	1.36112	0.946	0.601	0	C04	Neat1	0.489144	0.914	0.642	0	C03	Il4i1	0.666422	0.644	0.397	3.69044e-196	C06
Lrmp	1.36058	0.921	0.659	0	C04	Atp6v1a	0.481333	0.916	0.637	0	C03	Fcer2a2	0.544169	0.764	0.518	5.05064e-196	C06
Ptma	1.31994	0.999	0.68	0	C04	Alas1	0.473508	0.778	0.588	0	C03	Pax53	0.43213	0.914	0.659	9.11476e-192	C06
Cd93	1.31198	0.853	0.481	0	C04	Smpdl3a	0.472482	0.959	0.747	0	C03	Iglc33	0.379911	0.961	0.822	7.82913e-188	C06
Igkc	1.3114	0.922	0.719	0	C04	Ly6c2	0.472038	0.973	0.84	0	C03	Pxdc12	0.281025	0.72	0.424	5.14653e-177	C06
Dusp2	1.30135	0.909	0.59	0	C04	Msra	0.46938	0.861	0.61	0	C03	Ms4a13	0.344898	0.968	0.745	3.72377e-176	C06
Mzb1	1.29972	0.894	0.47	0	C04	Ceacam10	0.464017	0.907	0.76	0	C03	Scd13	0.421636	0.917	0.655	2.80184e-173	C06
Ptp4a3	1.28775	0.909	0.597	0	C04	Ggt1	0.46145	0.927	0.786	0	C03	Mettl1	0.580261	0.717	0.546	8.31577e-165	C06
Pkig	1.28673	0.87	0.325	0	C04	Ctnnbip1	0.458505	0.89	0.704	0	C03	Mif	0.622347	0.848	0.706	2.95464e-164	C06
Xrcc6	1.27679	0.79	0.382	0	C04	Id1	0.453598	0.703	0.428	0	C03	H2-DMb23	0.377463	0.894	0.653	3.7584e-164	C06
Pgls	1.27567	0.909	0.606	0	C04	Grn	0.451812	0.931	0.751	0	C03	Ebf13	0.37702	0.97	0.676	6.50584e-159	C06
Cbfa2t3	1.26345	0.87	0.387	0	C04	Dstn	0.445693	0.951	0.8	0	C03	Marcksl1	0.694	0.62	0.358	2.03725e-155	C06
Foxo1	1.25704	0.868	0.507	0	C04	6430548M08Rik	0.444891	0.792	0.717	0	C03	Pkig3	0.376433	0.874	0.698	2.44658e-155	C06
Ifi209	1.24918	0.892	0.522	0	C04	Plac81	0.440845	0.964	0.887	0	C03	Pou2f23	0.413122	0.94	0.733	1.02478e-153	C06
Slc1a5	1.23313	0.81	0.401	0	C04	Ecm1	0.423091	0.874	0.595	0	C03	Stap12	0.605933	0.75	0.536	5.08884e-153	C06
Siglecg	1.20941	0.899	0.609	0	C04	Xdh	0.413157	0.874	0.648	0	C03	Bank13	0.341422	0.918	0.649	2.33174e-151	C06
Sema4b	1.19605	0.793	0.462	0	C04	Zfp36	0.410511	0.899	0.666	0	C03	Cd1803	0.338077	0.764	0.533	5.10245e-151	C06
Tmsb10	1.19108	0.996	0.813	0	C04	Scrg1	0.404845	0.901	0.783	0	C03	Ybx3	0.466409	0.714	0.529	3.19709e-150	C06
Cpm	1.16609	0.777	0.361	0	C04	Padi4	0.391809	0.858	0.746	0	C03	Egr31	0.93651	0.604	0.345	2.00041e-145	C06
Il2ra	1.15901	0.778	0.408	0	C04	Mettl9	0.391106	0.892	0.669	0	C03	Tnfrsf13c3	0.319555	0.858	0.654	3.40159e-145	C06
mt-Cytb	1.15441	0.998	0.859	0	C04	Lyz2	0.390363	0.992	0.912	0	C03	Chchd103	0.321167	0.891	0.724	8.56859e-142	C06
Slamf6	1.13655	0.795	0.396	0	C04	Gclm	0.389539	0.876	0.646	0	C03	Dennd5b1	0.277876	0.716	0.484	1.04985e-141	C06
Polm	1.1178	0.755	0.495	0	C04	Clec4a2	0.385688	0.876	0.761	0	C03	Wdfy43	0.267852	0.786	0.537	1.60739e-138	C06
Il7r	1.09107	0.763	0.396	0	C04	Rhob	0.375716	0.748	0.4	0	C03	Cd722	0.418259	0.767	0.578	3.31712e-136	C06
H2-Q6	1.08921	0.765	0.385	0	C04	Pram1	0.37295	0.783	0.672	0	C03	Dennd4a	0.504328	0.714	0.48	2.29468e-132	C06
Sdc4	1.08642	0.779	0.407	0	C04	Acadl	0.372851	0.905	0.704	0	C03	Blnk3	0.314522	0.819	0.622	4.45978e-132	C06
mt-Co2	1.08529	0.999	0.935	0	C04	Atp6v0a1	0.369297	0.759	0.441	0	C03	Samsn1	0.393143	0.691	0.459	3.43143e-131	C06
mt-Co3	1.0729	0.999	0.95	0	C04	G6pdx	0.359098	0.923	0.74	0	C03	Ranbp1	0.550903	0.757	0.634	2.17022e-130	C06
Cplx2	1.07126	0.732	0.33	0	C04	Rnf8	0.355235	0.857	0.581	0	C03	Fam129c1	0.277273	0.671	0.494	8.70921e-130	C06
Cd38	1.07118	0.78	0.348	0	C04	Cd68	0.35465	0.839	0.626	0	C03	Ran	0.435303	0.86	0.771	4.61696e-128	C06
Cd2	1.06384	0.817	0.562	0	C04	Arf2	0.328453	0.684	0.427	0	C03	Ly863	0.313163	0.863	0.62	5.00895e-128	C06
Elof1	1.05917	0.768	0.46	0	C04	Hk3	0.320176	0.801	0.702	0	C03	Ms4a4c2	0.427828	0.7	0.468	7.45314e-125	C06
Cd19	1.05884	0.871	0.645	0	C04	Zfhx3	0.289844	0.794	0.618	0	C03	Ly6d3	0.320744	0.941	0.738	2.96354e-124	C06
mt-Atp6	1.05833	0.999	0.933	0	C04	Bmx	0.287641	0.748	0.674	0	C03	Napsa3	0.295269	0.917	0.724	2.92223e-118	C06
Cxxc5	1.05345	0.752	0.449	0	C04	Flot2	0.281473	0.881	0.622	0	C03	Cd79a3	0.339131	0.994	0.748	1.46208e-115	C06
Mast4	1.04892	0.729	0.39	0	C04	Ctsl	0.271874	0.816	0.567	0	C03	Hvcn13	0.429424	0.83	0.653	4.42075e-115	C06
Jun	1.04478	0.938	0.645	0	C04	Chil3	0.27108	0.987	0.935	0	C03	Zfp3183	0.393801	0.785	0.612	3.01765e-111	C06
mt-Nd4	1.04288	0.998	0.835	0	C04	Cep19	0.258787	0.845	0.696	0	C03	Cybb2	0.304479	0.803	0.611	1.30126e-110	C06
Ezh2	1.04126	0.736	0.45	0	C04	Casp6	0.256202	0.831	0.558	0	C03	Spib3	0.31516	0.786	0.629	1.0725e-104	C06
Ablim1	1.02672	0.867	0.566	0	C04	Milr1	0.255459	0.765	0.536	0	C03	Ciita3	0.266646	0.776	0.565	1.9625e-104	C06
Slc38a1	1.0259	0.839	0.419	0	C04	Rhov	0.255272	0.734	0.591	0	C03	Lcp1	0.320575	0.963	0.867	3.08561e-104	C06
Marcks1	0.995916	0.925	0.681	0	C04	Hmgn2	0.333587	0.907	0.548	1.51198e-304	C03	Hspd1	0.493431	0.731	0.598	2.55462e-100	C06
Hmgb1	0.971466	0.961	0.766	0	C04	Arg2	0.788681	0.708	0.595	2.96981e-299	C03	Sdc43	0.366152	0.742	0.526	1.24357e-98	C06
Eps8	0.958875	0.741	0.208	0	C04	Csf2rb	0.641789	0.791	0.763	5.12301e-299	C03	Unc93b13	0.253169	0.831	0.601	1.27102e-98	C06
Camk2d	0.953648	0.868	0.482	0	C04	Pycard	0.324044	0.953	0.845	1.51629e-295	C03	Blk3	0.285327	0.729	0.523	1.1895e-94	C06
Snrpf	0.942912	0.832	0.451	0	C04	Kctd12	0.575955	0.772	0.512	2.89741e-295	C03	Nfkbid	0.769521	0.535	0.348	3.03426e-83	C06
Trib2	0.941271	0.734	0.445	0	C04	Gk	0.530524	0.735	0.57	1.26037e-294	C03	Cd24a2	0.375374	0.763	0.654	5.79319e-82	C06
Apobec3	0.933569	0.869	0.499	0	C04	Rtp4	0.600425	0.803	0.632	1.43624e-286	C03	Bcl2a1b	0.459862	0.631	0.488	1.03303e-77	C06
mt-Nd1	0.931954	0.998	0.729	0	C04	Fgd4	0.426167	0.771	0.706	3.63593e-283	C03	Dmxl11	0.388266	0.71	0.554	5.3625e-69	C06
Ikzf3	0.918465	0.833	0.467	0	C04	Alox5	0.391257	0.778	0.73	1.16511e-280	C03	Srm	0.382277	0.662	0.583	1.77231e-66	C06
Blvrb	0.91802	0.816	0.541	0	C04	Dusp16	0.45154	0.65	0.37	5.72961e-276	C03	Bcl2a1d	0.253254	0.579	0.446	1.04804e-62	C06
Zfp36l1	0.903738	0.89	0.578	0	C04	Il1f9	0.676135	0.688	0.584	1.82267e-270	C03	Fam43a3	0.289168	0.628	0.449	3.69719e-62	C06
Tcf4	0.902344	0.826	0.45	0	C04	Tacstd2	0.389831	0.709	0.606	2.29277e-270	C03	Irf4	0.570064	0.569	0.429	2.0244e-59	C06
Scd2	0.897984	0.762	0.34	0	C04	Rab11fip1	0.66385	0.686	0.493	5.76509e-270	C03	Tuba1b	0.266925	0.773	0.679	1.63201e-53	C06
Uchl1	0.892194	0.739	0.379	0	C04	Ctsb	0.252872	0.851	0.629	6.36122e-269	C03	Kcnq1ot1	0.356866	0.76	0.659	2.16481e-46	C06
mt-Nd3	0.8915	0.947	0.615	0	C04	Xbp1	0.413195	0.728	0.412	5.50154e-268	C03	Phgdh	0.289223	0.659	0.553	8.16644e-46	C06
Spns3	0.889535	0.777	0.379	0	C04	Gm2a	0.458485	0.82	0.709	6.23088e-264	C03	Icam1	0.262257	0.593	0.474	5.40808e-44	C06
Prkce	0.887333	0.756	0.408	0	C04	Capg	0.275266	0.925	0.813	6.04823e-261	C03	Kdm6b	0.355083	0.599	0.48	3.00377e-41	C06
Rpl28	0.875166	0.992	0.905	0	C04	Pim1	0.270624	0.954	0.755	3.06801e-260	C03	Ehd1	0.373779	0.582	0.5	1.01598e-38	C06
mt-Nd5	0.867308	0.939	0.618	0	C04	Oasl2	0.718506	0.688	0.517	2.01886e-258	C03	Rasgef1b	0.433423	0.496	0.334	2.30576e-35	C06
Blk	0.866706	0.759	0.422	0	C04	Plin2	0.418705	0.732	0.592	2.472e-258	C03	Cd40	0.360784	0.475	0.293	1.26694e-28	C06
Hnrnpa1	0.861792	0.872	0.513	0	C04	Irak3	0.429563	0.638	0.406	2.85718e-258	C03	Bhlhe40	0.368382	0.552	0.454	1.88887e-22	C06
Slamf7	0.851814	0.722	0.435	0	C04	Arid3a	0.346392	0.738	0.56	5.44748e-245	C03	Odc1	0.267854	0.519	0.429	7.16911e-18	C06
Nuak1	0.843325	0.708	0.385	0	C04	Flna	0.389386	0.973	0.757	6.03358e-244	C03	Rilpl2	0.336832	0.559	0.493	8.03685e-18	C06
Dpp4	0.839263	0.706	0.311	0	C04	Tm6sf1	0.428928	0.786	0.583	3.62809e-239	C03	Nfkbie	0.309319	0.469	0.36	3.52982e-14	C06
Selenow	0.838717	0.852	0.506	0	C04	Marcksl1	0.722334	0.645	0.446	9.9305e-239	C03	Nr4a1	0.412223	0.493	0.45	2.96131e-06	C06
Rps26	0.830764	0.993	0.869	0	C04	Psap	0.345439	0.938	0.772	5.73278e-231	C03	Ccl5	2.1886	0.913	0.265	0	C07
Tmem108	0.826924	0.708	0.241	0	C04	Evi2a	0.496196	0.721	0.577	4.88496e-230	C03	Ly6c21	1.72144	0.9	0.418	0	C07
Rps3a1	0.823194	0.998	0.931	0	C04	Igf1r	0.459345	0.706	0.497	1.27788e-228	C03	Il2rb	1.56231	0.973	0.511	0	C07
mt-Nd2	0.822211	0.99	0.72	0	C04	D1Ertd622e	0.340531	0.755	0.49	6.53105e-228	C03	Nkg71	1.37202	0.973	0.402	0	C07
Gm26735	0.820401	0.764	0.341	0	C04	Gm19951	0.420055	0.63	0.441	2.08239e-225	C03	Klrd11	1.0801	0.837	0.445	0	C07
Tcf12	0.814942	0.804	0.402	0	C04	Dgat1	0.413369	0.72	0.464	2.88324e-225	C03	Ms4a4b2	1.04362	0.978	0.496	0	C07
Eef2	0.811671	0.954	0.757	0	C04	Hmox1	0.441927	0.672	0.517	8.79853e-225	C03	Hcst2	1.03431	0.951	0.626	0	C07
Rack1	0.797619	0.983	0.744	0	C04	Tagln2	0.46633	0.918	0.721	3.96264e-220	C03	Thy12	1.00338	0.938	0.437	0	C07
Rps17	0.794628	0.965	0.721	0	C04	Gm34084	0.578496	0.687	0.636	1.76134e-218	C03	Cd3d2	0.940439	0.982	0.464	0	C07
Rpl19	0.772172	0.997	0.896	0	C04	Tnf	0.572217	0.665	0.569	2.12527e-214	C03	Il7r2	0.903502	0.934	0.521	0	C07
Rps19	0.766549	0.998	0.794	0	C04	Ptafr	0.615904	0.643	0.52	1.48527e-210	C03	Cd3g2	0.806258	0.965	0.567	0	C07
Rps20	0.749779	0.996	0.77	0	C04	Orm1	0.501619	0.653	0.545	2.16963e-210	C03	Trbc22	0.806191	0.979	0.544	0	C07
Ralgps2	0.745537	0.85	0.511	0	C04	Fgl2	0.428434	0.658	0.529	9.40055e-209	C03	Txk2	0.791143	0.903	0.47	0	C07
Rpl12	0.726683	0.994	0.654	0	C04	Metrnl	0.622097	0.693	0.605	3.57435e-205	C03	AW112010	0.782083	0.955	0.572	0	C07
Hmgn1	0.715915	0.785	0.42	0	C04	Actn1	0.336371	0.919	0.753	2.88345e-203	C03	Ctsw1	0.760383	0.802	0.28	0	C07
Rpl10	0.708834	0.987	0.882	0	C04	Sirpb1c	0.555996	0.638	0.545	5.92061e-203	C03	Skap12	0.748299	0.923	0.556	0	C07
Rpl10a	0.690008	0.957	0.623	0	C04	Fam129a	0.448324	0.731	0.684	2.68772e-201	C03	Lck2	0.731576	0.914	0.484	0	C07
Gm42418	0.687904	0.999	1	0	C04	Ptpre	0.461653	0.715	0.515	1.15652e-197	C03	Cd160	0.57026	0.801	0.297	0	C07
Tubb2b	0.685899	0.695	0.214	0	C04	Crispld2	0.416109	0.703	0.643	2.41893e-196	C03	Cxcr3	0.567917	0.809	0.46	0	C07
Rpl35	0.684337	0.983	0.74	0	C04	Vamp5	0.295655	0.724	0.591	1.25869e-195	C03	Tcrg-C4	0.522931	0.632	0.083	0	C07
Rps7	0.663711	0.992	0.862	0	C04	Il1rap	0.654811	0.627	0.433	1.1256e-194	C03	Cd71	0.775409	0.832	0.503	3.07396e-299	C07
Rpl18	0.659114	0.99	0.88	0	C04	Adam8	0.604335	0.697	0.628	7.31107e-193	C03	Ahnak	0.906626	0.835	0.453	1.72369e-297	C07
Lynx1	0.64771	0.715	0.331	0	C04	Cd300a	0.620132	0.674	0.64	1.69692e-191	C03	Cd8b11	0.671253	0.796	0.281	1.47623e-289	C07
Rpl32	0.640675	0.994	0.795	0	C04	Fos	0.432576	0.743	0.623	2.68279e-184	C03	Lat2	0.592887	0.921	0.521	3.64252e-275	C07
Rps3	0.634605	0.992	0.904	0	C04	Cers6	0.410759	0.656	0.508	5.73737e-178	C03	Cd3e2	0.649435	0.905	0.45	8.68629e-273	C07
Klf4	0.626576	0.814	0.602	0	C04	Fosl2	0.409865	0.666	0.446	3.52357e-177	C03	Gimap32	0.748134	0.964	0.735	9.79224e-270	C07
Rpl18a	0.625461	0.997	0.944	0	C04	Il1rn	0.621261	0.56	0.353	1.14303e-174	C03	Gimap4	0.731352	0.943	0.701	3.41085e-269	C07
S1pr1	0.625356	0.772	0.493	0	C04	Ccrl2	0.798062	0.605	0.487	6.98604e-173	C03	Klk82	0.580518	0.837	0.504	6.15128e-269	C07
Rpl27a	0.621582	0.997	0.933	0	C04	Sirpa	0.480933	0.732	0.706	5.50659e-171	C03	Tcrg-C1	0.385626	0.664	0.219	2.47011e-260	C07
Rpl26	0.620966	0.991	0.886	0	C04	Bcl2l1	0.30743	0.607	0.456	1.45321e-165	C03	Tbx21	0.353432	0.721	0.368	4.59485e-253	C07
S100a10	0.575842	0.867	0.566	0	C04	Zfp36l11	0.502584	0.907	0.69	5.62682e-162	C03	Emb2	0.808906	0.923	0.601	1.22828e-251	C07
Rasgrp1	0.526212	0.747	0.453	0	C04	Cstb	0.51849	0.777	0.665	3.23734e-158	C03	Ccnd22	0.737028	0.94	0.658	5.00024e-247	C07
Rps4x	0.615991	0.991	0.843	1.31627e-304	C04	Slc2a3	0.435655	0.706	0.552	1.63765e-156	C03	Gm26822	0.582573	0.827	0.369	3.65937e-246	C07
Gm37065	0.69143	0.661	0.327	2.22377e-303	C04	2810474O19Rik	0.396896	0.879	0.753	1.76033e-155	C03	Bcl22	0.705044	0.976	0.769	6.68246e-237	C07
Kcnq1ot1	1.10164	0.731	0.361	3.19273e-302	C04	AC110211.1	0.546988	0.651	0.6	1.29587e-151	C03	Selplg2	0.590137	0.927	0.613	2.57495e-235	C07
Ly6e	0.666402	0.976	0.681	7.37526e-302	C04	Tlr13	0.625263	0.622	0.569	1.36322e-148	C03	Arl4c2	0.653503	0.89	0.532	1.49376e-234	C07
Sbk1	0.714971	0.729	0.448	1.38828e-301	C04	Gm5150	0.504117	0.568	0.4	2.97743e-147	C03	Sidt11	0.639913	0.766	0.37	4.95347e-222	C07
Rpl8	0.588369	0.988	0.851	1.39702e-301	C04	Itgal	0.313369	0.779	0.621	1.62459e-143	C03	Bcl11b2	0.45006	0.885	0.405	5.32056e-222	C07
Btg21	0.742303	0.983	0.933	1.92844e-301	C04	Cd300c2	0.422023	0.659	0.678	4.32051e-141	C03	Ifngr1	0.604262	0.879	0.54	1.9309e-219	C07
Rpl5	0.610299	0.977	0.778	2.08712e-298	C04	Creg1	0.449429	0.684	0.63	1.17817e-138	C03	Itk2	0.529659	0.834	0.428	3.18106e-214	C07
Rpl36	0.615766	0.983	0.769	2.10693e-297	C04	Hist1h2bc	0.586929	0.606	0.552	1.10018e-137	C03	Tnfaip31	0.635457	0.884	0.518	1.56592e-213	C07
Rabgap1l	0.967531	0.817	0.574	1.0072e-294	C04	Clec4n	0.299954	0.241	0.322	7.12716e-134	C03	Cd2261	0.480156	0.702	0.283	6.55491e-211	C07
Rps14	0.529299	0.993	0.945	5.97042e-293	C04	Cdc42ep2	0.487946	0.626	0.569	3.79017e-129	C03	Klrc1	0.674409	0.674	0.273	1.28136e-209	C07
Snrpe	0.79875	0.862	0.549	2.68191e-287	C04	Themis2	0.454409	0.626	0.545	1.49353e-128	C03	Osbpl3	0.265999	0.663	0.259	5.38544e-209	C07
Rps8	0.554803	0.997	0.901	3.72013e-287	C04	A530064D06Rik	0.36204	0.632	0.597	2.06944e-127	C03	Cish	0.37589	0.748	0.41	7.129e-208	C07
Rpl36al	0.694285	0.898	0.54	1.04704e-284	C04	Tlr2	0.593054	0.587	0.435	4.24765e-127	C03	Fyn1	0.609372	0.847	0.491	3.36668e-203	C07
Rps18	0.555719	0.988	0.746	7.55002e-281	C04	Ankrd33b	0.60185	0.621	0.557	3.90364e-124	C03	Zyx	0.518316	0.825	0.512	4.79429e-202	C07
Rps15a	0.554531	0.99	0.867	5.98336e-280	C04	Dmxl2	0.591583	0.651	0.659	2.25313e-123	C03	Serpinb6b	0.531306	0.726	0.414	1.33333e-199	C07
Kctd3	0.992114	0.666	0.309	2.41949e-278	C04	Isg15	0.667816	0.662	0.61	1.82888e-121	C03	Efhd2	0.367449	0.852	0.542	3.91905e-195	C07
Rps5	0.577058	0.99	0.811	5.49589e-277	C04	Zfand5	0.453297	0.692	0.54	2.17916e-121	C03	Trac2	0.563288	0.857	0.469	3.51849e-191	C07
Eef1a1	0.551323	0.996	0.933	7.76765e-277	C04	Sirpb1b	0.455946	0.589	0.556	7.05189e-119	C03	Cxcr6	0.529532	0.654	0.168	5.35667e-190	C07
Slc12a3	0.756428	0.663	0.406	4.51917e-276	C04	Rilpl2	0.56466	0.631	0.566	8.52514e-113	C03	Dnajc151	0.561726	0.817	0.563	1.75152e-186	C07
Utp14b	0.471999	0.678	0.434	7.36265e-275	C04	St3gal5	0.424991	0.64	0.595	2.66e-112	C03	Padi2	0.41276	0.713	0.393	7.089e-180	C07
Tnfrsf13c	0.775176	0.75	0.484	1.73036e-273	C04	Ifi204	0.555635	0.609	0.569	1.20311e-108	C03	Serpinb9	0.56618	0.699	0.379	1.19052e-179	C07
Hmgn3	0.274657	0.583	0.182	1.98105e-272	C04	Snx10	0.496764	0.639	0.576	1.3934e-106	C03	Cd8a1	0.626438	0.725	0.343	2.66139e-174	C07
Dusp5	0.671126	0.832	0.623	5.64384e-267	C04	Slfn5	0.467005	0.688	0.591	2.75419e-90	C03	Cd281	0.613037	0.777	0.41	1.16261e-171	C07
Ifi203	0.685889	0.776	0.464	6.15938e-267	C04	Irf1	0.292384	0.609	0.43	3.14222e-90	C03	Gzmk	0.299785	0.51	0.099	6.46966e-170	C07
Emid1	0.32313	0.606	0.212	1.92537e-264	C04	Pbx1	0.441981	0.63	0.609	4.11121e-90	C03	Fam189b2	0.459903	0.792	0.543	2.82513e-169	C07
Eaf2	0.280707	0.619	0.298	2.7469e-262	C04	Cdk2ap2	0.444308	0.814	0.786	2.61914e-86	C03	Ms4a6b2	0.427268	0.921	0.529	9.5767e-169	C07
Prdx2	0.62484	0.757	0.433	1.33762e-261	C04	Slc15a3	0.439733	0.571	0.498	2.08215e-84	C03	Myo1f	0.286057	0.705	0.383	5.19282e-168	C07
Rpl22	0.569426	0.966	0.731	7.14424e-260	C04	Gadd45a	0.509742	0.618	0.52	1.02385e-83	C03	Trbc12	0.797668	0.788	0.449	6.53595e-165	C07
Iglc2	1.51058	0.762	0.551	1.35445e-259	C04	Klra2	0.327856	0.569	0.539	5.66064e-83	C03	Sh2d2a	0.587976	0.757	0.465	3.48868e-162	C07
Rpl21	0.550794	0.99	0.886	2.9439e-258	C04	Pfkfb3	0.328807	0.512	0.32	3.1797e-82	C03	Cst71	0.37115	0.695	0.299	2.1751e-151	C07
Npm1	0.666057	0.884	0.537	7.70299e-258	C04	Tnfrsf1b	0.414768	0.574	0.455	1.09626e-81	C03	Itgal	0.495981	0.859	0.605	3.31918e-151	C07
Rpl15	0.549937	0.965	0.776	9.42978e-257	C04	H2-Q10	0.479726	0.465	0.274	4.83469e-79	C03	Sema4a1	0.3261	0.735	0.446	7.64399e-151	C07
Zbtb18	0.857311	0.721	0.498	1.92499e-256	C04	Tiparp	0.437689	0.592	0.461	9.73803e-79	C03	Fxyd52	0.411528	0.944	0.7	2.3779e-150	C07
Rps24	0.458905	0.998	0.94	1.16429e-255	C04	Nfil3	0.345097	0.585	0.477	1.15478e-76	C03	Socs11	0.360991	0.704	0.357	3.29046e-148	C07
Vgll4	0.798731	0.775	0.537	3.86823e-254	C04	Sod2	0.272958	0.685	0.597	1.65435e-76	C03	Tcf72	0.389827	0.865	0.498	1.62697e-146	C07
Fam43a	0.552522	0.665	0.352	3.60923e-252	C04	Ninj1	0.389773	0.533	0.398	1.40098e-72	C03	Nabp1	0.670445	0.75	0.446	1.65923e-146	C07
Hsp90b1	0.783858	0.867	0.596	5.65438e-252	C04	St3gal6	0.513433	0.529	0.384	1.84828e-72	C03	Epsti11	0.46108	0.822	0.514	4.28255e-146	C07
Edem3	0.882102	0.684	0.437	6.35712e-250	C04	I830077J02Rik	0.365257	0.588	0.58	3.46285e-72	C03	Pim21	0.316281	0.745	0.451	1.30063e-145	C07
Cacna1e	1.11872	0.699	0.513	9.06895e-249	C04	Entpd1	0.574529	0.558	0.481	2.38898e-70	C03	Themis2	0.387392	0.726	0.348	4.26498e-145	C07
Rps15	0.473256	0.986	0.884	3.83207e-248	C04	Irf7	0.264742	0.709	0.624	2.62363e-68	C03	Glipr21	0.325415	0.771	0.53	2.50695e-143	C07
Rpl39	0.510293	0.988	0.853	7.78186e-248	C04	Cd80	0.251785	0.312	0.462	1.07822e-67	C03	H2afz	0.375656	0.972	0.856	1.17364e-141	C07
Rps11	0.51654	0.991	0.889	5.10604e-247	C04	Nampt	0.256021	0.559	0.407	1.98889e-67	C03	Zap702	0.475466	0.722	0.434	1.54153e-138	C07
Id3	0.476153	0.68	0.419	8.39075e-247	C04	Hspa4l	0.280452	0.273	0.369	1.0052e-57	C03	S100a10	0.459327	0.953	0.777	1.79409e-133	C07
Reln	0.775231	0.612	0.306	8.75268e-245	C04	Il18rap	0.392364	0.601	0.571	1.33124e-56	C03	Atp1b32	0.318428	0.935	0.625	4.72725e-133	C07
Ets1	0.621911	0.927	0.773	2.84033e-242	C04	Lilrb4a	0.437231	0.535	0.441	4.21387e-55	C03	Spn2	0.411534	0.836	0.639	2.16561e-132	C07
Parp1	0.709001	0.736	0.459	1.92435e-241	C04	Nlrp3	0.56702	0.525	0.492	5.83934e-55	C03	Prkch2	0.446103	0.764	0.439	4.92421e-132	C07
B3gnt5	0.535148	0.693	0.373	1.30936e-240	C04	Sgms2	0.472729	0.584	0.605	1.46544e-51	C03	Cd2472	0.366298	0.766	0.453	7.04853e-132	C07
Rpl13	0.466888	0.994	0.891	1.35659e-240	C04	Cd300lb	0.329662	0.533	0.474	5.15663e-51	C03	Chsy1	0.365388	0.747	0.459	2.19669e-131	C07
Rps28	0.514672	0.965	0.735	2.44779e-240	C04	Csrnp1	0.379992	0.554	0.446	2.0134e-50	C03	Prkcq2	0.381767	0.777	0.462	3.84787e-129	C07
Ivns1abp	0.844412	0.747	0.469	2.17625e-238	C04	Zeb2	0.253132	0.596	0.538	4.60472e-50	C03	Il18rap	0.621891	0.644	0.249	8.72526e-128	C07
H2-Q7	0.773192	0.764	0.502	6.45474e-237	C04	Furin	0.295483	0.552	0.417	7.11644e-49	C03	Rplp12	0.272826	1	0.998	1.57303e-127	C07
Rpl3	0.492806	0.954	0.642	2.102e-236	C04	Oasl1	0.371692	0.534	0.439	3.29236e-48	C03	Ppm1h2	0.376461	0.728	0.47	6.52315e-124	C07
Rps23	0.46064	0.992	0.905	3.45616e-236	C04	Ddx60	0.276426	0.569	0.47	3.62752e-47	C03	Lcp21	0.351683	0.766	0.482	2.99821e-123	C07
Rps16	0.40307	0.994	0.97	2.36091e-235	C04	Nr4a1	0.261034	0.541	0.482	8.70011e-46	C03	Tagln21	0.311121	0.853	0.609	9.49886e-120	C07
Rps12	0.413324	0.989	0.967	6.85493e-233	C04	Antxr2	0.343622	0.515	0.41	9.16964e-46	C03	Nsg22	0.397644	0.756	0.506	1.16828e-119	C07
St6gal1	0.511001	0.673	0.324	1.01081e-230	C04	Entpd3	0.287874	0.498	0.393	3.03471e-45	C03	Jaml1	0.36051	0.696	0.464	4.18457e-118	C07
Rpl4	0.507773	0.946	0.735	4.08652e-228	C04	Hlx	0.263668	0.313	0.375	5.60843e-45	C03	Saraf2	0.409918	0.791	0.53	1.9681e-116	C07
Plekho1	0.782668	0.707	0.455	7.68713e-226	C04	Isg20	0.424716	0.561	0.51	2.42626e-44	C03	Itgb2	0.294062	0.827	0.573	2.95856e-115	C07
Irf8	0.520924	0.766	0.505	3.55574e-225	C04	Mt1	0.476471	0.529	0.509	8.00779e-39	C03	Gm269172	0.42965	0.897	0.693	1.22873e-111	C07
Atp13a2	0.876486	0.683	0.413	1.12444e-224	C04	Rbm47	0.405346	0.557	0.554	1.45366e-37	C03	Ifi471	0.3921	0.756	0.479	4.2795e-109	C07
Rps6	0.475865	0.964	0.836	5.15607e-222	C04	Slc2a6	0.416193	0.554	0.577	3.33009e-37	C03	Bbc31	0.293643	0.713	0.514	7.5627e-109	C07
Mylip	0.989123	0.742	0.562	1.38829e-221	C04	Atp1a3	0.312834	0.551	0.57	7.11067e-36	C03	Ctla2a	0.74948	0.644	0.338	7.50469e-108	C07
Zfpm1	0.785073	0.658	0.376	4.18917e-221	C04	Map3k8	0.271051	0.54	0.478	2.69128e-30	C03	Il18r1	0.449933	0.639	0.288	7.15153e-107	C07
Swap70	0.677234	0.741	0.512	4.23594e-221	C04	Nlrp12	0.295852	0.456	0.307	1.68588e-29	C03	Cd272	0.429539	0.758	0.564	7.96311e-105	C07
Gfra1	0.69507	0.646	0.416	1.04902e-220	C04	Ccl3	0.274014	0.42	0.313	3.70457e-28	C03	Vps37b2	0.361596	0.845	0.529	7.59305e-103	C07
Gpr171	0.385397	0.677	0.394	8.34638e-218	C04	Trpm2	0.31009	0.362	0.462	7.23989e-28	C03	Rgs3	0.320527	0.694	0.507	1.09789e-101	C07
St8sia41	0.767897	0.847	0.695	1.81786e-215	C04	Basp1	0.314224	0.307	0.351	3.92982e-27	C03	Klrb1c	0.635039	0.604	0.301	2.96387e-97	C07
H2-Q4	0.871673	0.734	0.501	6.46948e-215	C04	Icam1	0.290532	0.468	0.372	1.0834e-26	C03	Hopx	0.511484	0.652	0.415	4.64578e-95	C07
Aff3	0.767335	0.673	0.39	5.24557e-214	C04	Smim3	0.401912	0.503	0.458	2.77802e-24	C03	Fyb2	0.250788	0.83	0.582	1.73525e-92	C07
Dusp10	0.436994	0.66	0.381	9.24289e-211	C04	Prr5l	0.261374	0.495	0.478	5.52712e-24	C03	Ier2	0.36467	0.875	0.684	1.03595e-89	C07
Rpl23	0.380468	0.995	0.944	1.05862e-208	C04	Clec5a	0.325997	0.502	0.45	1.81759e-21	C03	Runx31	0.399948	0.775	0.545	1.45546e-89	C07
Eif3e	0.673789	0.772	0.475	1.12769e-203	C04	Kif23	0.290945	0.52	0.525	8.01251e-21	C03	Pik3r1	0.390913	0.833	0.628	3.05526e-86	C07
Pecam1	0.702502	0.727	0.529	1.97638e-202	C04	Rsad2	0.609237	0.53	0.549	8.79395e-21	C03	Peak1	0.443306	0.629	0.365	1.68097e-84	C07
Snn	0.758203	0.666	0.355	2.36699e-198	C04	Gm21188	0.298687	0.545	0.63	8.41349e-20	C03	Dusp5	0.433194	0.662	0.368	3.59877e-84	C07
Rplp0	0.456289	0.978	0.872	3.81659e-196	C04	Ppp1r3d	0.297689	0.517	0.533	8.54092e-20	C03	Kbtbd111	0.300311	0.795	0.631	1.31121e-81	C07
Sdc1	0.342878	0.622	0.412	2.63672e-195	C04	Ifit1	0.451406	0.526	0.483	1.64122e-19	C03	Irf1	0.286595	0.719	0.427	2.27866e-80	C07
Bhlhe41	0.387278	0.59	0.305	4.53855e-192	C04	Lilra6	0.433125	0.529	0.6	9.32562e-16	C03	Arsb	0.252179	0.662	0.51	1.0037e-77	C07
Zbtb10	0.72476	0.653	0.367	1.31716e-191	C04	Csf1	0.310156	0.329	0.298	6.3567e-12	C03	Camk42	0.314946	0.67	0.357	1.90549e-77	C07
Rpsa	0.352561	0.979	0.786	1.51723e-190	C04	2310001H17Rik	0.327531	0.509	0.511	6.59508e-11	C03	Itpkb2	0.350672	0.794	0.576	4.39994e-76	C07
Tfrc	0.714098	0.666	0.443	8.80791e-190	C04	Cpeb2	0.302818	0.319	0.322	1.18516e-09	C03	1700025G04Rik	0.284347	0.591	0.205	5.89823e-76	C07
Rpl38	0.354556	0.988	0.896	1.50127e-189	C04	Thbs1	0.413345	0.358	0.435	2.75666e-09	C03	Tnik2	0.281526	0.697	0.5	1.74621e-75	C07
Bfsp2	0.312062	0.622	0.412	8.33456e-189	C04	Trim30d	0.352745	0.483	0.428	3.59169e-09	C03	Cd82	0.302918	0.713	0.501	2.0871e-73	C07
H2-K1	0.436948	0.959	0.849	1.76594e-188	C04	Fndc3b	0.292743	0.5	0.546	4.49057e-09	C03	Id2	0.626742	0.766	0.635	5.12104e-73	C07
Mndal	0.580094	0.746	0.532	2.31631e-183	C04	Gadd45b	0.388163	0.45	0.418	1.93514e-06	C03	Junb1	0.384658	0.973	0.864	2.19594e-71	C07
Lig4	0.877705	0.642	0.466	3.45954e-181	C04	Slc22a15	0.435229	0.486	0.501	2.65971e-06	C03	Bcl2l11	0.288003	0.756	0.501	3.61926e-71	C07
Il12a	1.0141	0.605	0.306	2.37023e-178	C04	Trf	0.251211	0.469	0.459	3.57078e-06	C03	Cdc42ep3	0.281227	0.642	0.418	2.63963e-68	C07
Colgalt1	0.828675	0.695	0.544	3.69587e-178	C04	Jdp2	0.372251	0.486	0.499	7.9143e-06	C03	Dok2	0.27962	0.624	0.347	1.28524e-67	C07
Dyrk2	0.603978	0.634	0.35	6.14475e-177	C04	Ptgs2	0.480573	0.312	0.257	0.00259676	C03	Gbp4	0.276747	0.647	0.395	7.53172e-64	C07
Gm8369	0.911731	0.717	0.555	1.29003e-175	C04	Gm17619	0.287598	0.473	0.5	0.00341754	C03	Gimap9	0.303451	0.725	0.494	6.44267e-63	C07
Rps2	0.349814	0.953	0.791	3.1446e-175	C04	Hcar2	0.369156	0.373	0.226	0.00724879	C03	Tcrg-C2	0.556093	0.523	0.248	1.46523e-62	C07
Msi2	0.777743	0.711	0.493	4.75084e-175	C04	Ccl4	0.292629	0.336	0.319	0.0152092	C03	Ccr2	0.299102	0.585	0.356	1.97538e-62	C07
Ncl	0.551944	0.879	0.673	6.32837e-174	C04	Fas	0.280653	0.504	0.52	0.0478279	C03	Ugcg1	0.297299	0.782	0.56	9.56262e-62	C07
Ppia	0.452819	0.97	0.776	1.36889e-173	C04	Osm	0.35343	0.431	0.39	0.0490595	C03	Xcl1	0.407766	0.561	0.254	4.95007e-60	C07
Fubp1	0.646248	0.761	0.517	4.88509e-172	C04	Mpeg1	0.365817	0.486	0.582	1	C03	Nfkbiz	0.31535	0.677	0.428	7.36013e-60	C07
Ppp1r14b	0.707136	0.655	0.389	3.69906e-169	C04	Camp	2.76543	0.998	0.874	0	C04	Klrc2	0.452723	0.553	0.203	1.44888e-59	C07
Rplp2	0.307314	0.983	0.909	2.36118e-168	C04	Ngp	2.32474	1	0.963	0	C04	Klf6	0.279198	0.834	0.589	6.96314e-59	C07
Set	0.503121	0.809	0.552	3.66177e-168	C04	Ltf	2.28226	0.999	0.894	0	C04	Rgs1	0.419619	0.633	0.39	7.12425e-59	C07
Sec24a	0.443362	0.636	0.381	7.16862e-168	C04	Ifitm61	1.52044	1	0.949	0	C04	AU020206	0.291093	0.786	0.603	1.67807e-56	C07
Rpl14	0.35544	0.936	0.652	3.41793e-166	C04	Chil31	1.51773	1	0.934	0	C04	Utrn2	0.29363	0.739	0.54	6.42209e-55	C07
Rgs21	0.461129	0.963	0.89	1.44462e-165	C04	Anxa12	1.47081	1	0.896	0	C04	Tnfrsf18	0.252542	0.687	0.521	1.56466e-54	C07
Gclc	0.764996	0.601	0.347	2.51431e-165	C04	S100a91	1.43027	1	1	0	C04	Cd69	0.383113	0.781	0.551	2.50164e-53	C07
Trp53i11	0.748207	0.639	0.358	1.06164e-162	C04	Cd1771	1.39146	1	0.86	0	C04	Ikzf2	0.758111	0.578	0.34	3.04249e-53	C07
BC035044	0.632345	0.584	0.29	1.29486e-161	C04	Serpinb1a1	1.38147	0.984	0.79	0	C04	Hdgfl31	0.265528	0.573	0.348	6.07815e-52	C07
Eef1g	0.456049	0.814	0.539	1.51778e-161	C04	S100a81	1.30957	1	1	0	C04	Slco3a12	0.348708	0.589	0.349	2.25514e-51	C07
Rps21	0.263623	0.987	0.928	4.55364e-160	C04	AA4671971	1.26435	0.994	0.805	0	C04	Itgb1	0.30182	0.678	0.543	5.39489e-49	C07
Mef2c	0.332285	0.764	0.506	4.99886e-158	C04	Pglyrp11	1.2454	1	0.907	0	C04	Gtf2i2	0.275688	0.738	0.602	2.86214e-48	C07
Ppp1r15a	0.428029	0.777	0.59	7.08149e-153	C04	Lcn21	1.24103	1	0.977	0	C04	Gata31	0.408079	0.579	0.273	5.35799e-48	C07
Gm30211	1.07644	0.626	0.408	3.19586e-151	C04	Ly6c21	1.19885	0.997	0.839	0	C04	Ipcef12	0.347275	0.661	0.465	1.50941e-47	C07
Pou2f2	0.404485	0.698	0.44	1.55892e-148	C04	Asprv11	1.18986	0.988	0.865	0	C04	Traf1	0.398545	0.634	0.468	9.47301e-47	C07
Rpl36a	0.252305	0.909	0.629	6.99217e-147	C04	Wfdc211	1.13561	0.999	0.921	0	C04	Plcxd22	0.290438	0.598	0.376	2.69153e-44	C07
Dmxl1	0.515109	0.754	0.63	2.71602e-145	C04	Lrg11	1.13465	1	0.876	0	C04	Racgap11	0.319361	0.628	0.551	1.31451e-40	C07
Adam19	0.51812	0.765	0.683	9.25616e-144	C04	Mmp91	1.12122	1	0.879	0	C04	Cd62	0.320061	0.609	0.388	2.38288e-39	C07
mt-Nd4l	0.510295	0.777	0.6	3.2788e-142	C04	Dstn1	1.10788	0.997	0.797	0	C04	Eomes	0.405134	0.515	0.178	1.26205e-34	C07
BC005561	0.420407	0.549	0.301	1.33117e-136	C04	Mmp81	1.10062	0.997	0.902	0	C04	Gzmb	0.454569	0.509	0.239	5.11025e-33	C07
2021-09-11	0.387234	0.658	0.415	4.40227e-134	C04	Aldh21	1.08449	0.999	0.852	0	C04	Klrk1	0.56427	0.519	0.242	3.92116e-30	C07
Hist1h1e	0.514375	0.787	0.729	2.47542e-133	C04	Hp1	1.04893	1	0.899	0	C04	Samd3	0.270008	0.484	0.08	2.16208e-26	C07
Col5a3	0.876489	0.579	0.402	6.80144e-132	C04	Ceacam101	1.04823	0.95	0.757	0	C04	Nt5e	0.257329	0.578	0.428	1.94655e-25	C07
Gem	0.340293	0.604	0.394	1.57857e-130	C04	Ltb4r11	1.02743	0.993	0.82	0	C04	Sh2d1a1	0.308547	0.575	0.348	7.18414e-25	C07
Nfkbia1	0.251059	0.86	0.706	8.10411e-129	C04	Lgals31	1.0269	0.999	0.893	0	C04	Sytl3	0.311833	0.543	0.344	3.8753e-24	C07
Rnase6	0.462258	0.691	0.559	3.92954e-128	C04	G6pdx1	1.00083	0.98	0.735	0	C04	Fasl	0.362251	0.492	0.163	7.78001e-24	C07
Prdx1	0.357661	0.719	0.48	6.53013e-128	C04	Ckap41	0.994753	0.985	0.764	0	C04	Trdc	0.709535	0.468	0.134	2.35629e-21	C07
Lztfl1	0.333999	0.591	0.355	5.8803e-127	C04	Ncf11	0.983864	0.996	0.8	0	C04	Nr4a2	0.327699	0.473	0.325	1.39978e-09	C07
Ktn1	0.624818	0.641	0.445	1.03911e-126	C04	Anxa3	0.972639	0.953	0.749	0	C04	Adora2a	0.25313	0.488	0.409	4.68264e-05	C07
Atp5g2	0.470525	0.799	0.574	2.63057e-126	C04	Tkt1	0.964728	1	0.849	0	C04	Atp2b4	0.291358	0.452	0.18	0.00072835	C07
Snx5	0.356741	0.69	0.477	2.81017e-125	C04	Alox5ap1	0.955549	0.999	0.927	0	C04	Ccr5	0.342804	0.451	0.307	0.0138449	C07
Cenpa	0.409141	0.731	0.546	1.77088e-124	C04	S100a61	0.942932	1	0.994	0	C04	Ifng	0.342256	0.429	0.226	1	C07
Gm20696	0.600508	0.662	0.563	4.26132e-122	C04	Cybb	0.92347	0.976	0.799	0	C04	Izumo1r1	1.97604	0.957	0.436	0	C08
Vars	0.597909	0.611	0.342	2.6741e-120	C04	Hmgn21	0.914439	0.973	0.545	0	C04	Ikzf21	1.91532	0.808	0.332	0	C08
Pgm2l1	0.698876	0.574	0.38	1.66344e-118	C04	Degs1	0.900062	0.983	0.64	0	C04	Ctla4	1.5442	0.877	0.36	0	C08
Plk2	0.27271	0.67	0.522	1.15056e-117	C04	Scrg11	0.886962	0.965	0.778	0	C04	Il2rb1	1.38799	0.945	0.514	0	C08
AU020206	0.444802	0.567	0.299	5.92655e-117	C04	Mgst11	0.883084	0.996	0.823	0	C04	Il2ra	1.25348	0.828	0.27	0	C08
Col27a1	0.495442	0.54	0.311	8.42039e-117	C04	Adpgk	0.873655	0.948	0.612	0	C04	Foxp3	1.23347	0.805	0.318	0	C08
Mrpl52	0.369631	0.62	0.365	5.2569e-115	C04	Mcemp11	0.868648	0.995	0.815	0	C04	Cd282	1.2249	0.873	0.408	0	C08
Mif	0.316349	0.678	0.438	1.27617e-113	C04	Prdx51	0.867193	0.999	0.919	0	C04	Trbc23	1.22273	0.99	0.545	0	C08
Rbm24	0.545073	0.531	0.309	6.33032e-113	C04	Itgb2l	0.86604	0.909	0.728	0	C04	Tnfrsf4	1.17673	0.763	0.246	0	C08
Rpl22l1	0.322504	0.84	0.609	7.64395e-113	C04	S100a111	0.83468	0.999	0.932	0	C04	Trac3	1.08344	0.933	0.468	0	C08
Rnf187	0.406867	0.666	0.495	1.0396e-111	C04	Anxa21	0.821221	0.999	0.866	0	C04	Cd3d3	0.977546	0.968	0.467	0	C08
Pim11	0.271709	0.893	0.756	4.26154e-110	C04	Cyba1	0.817517	0.999	0.933	0	C04	Bcl11b3	0.968578	0.925	0.405	0	C08
Tubb5	0.363319	0.712	0.479	9.99942e-108	C04	Glrx1	0.813555	0.985	0.731	0	C04	Cd3e3	0.932886	0.906	0.452	0	C08
Inafm2	0.58977	0.601	0.47	1.12927e-107	C04	Ifitm31	0.812003	0.998	0.899	0	C04	Fyb3	0.928954	0.918	0.579	0	C08
Txndc5	0.292773	0.557	0.314	1.48382e-107	C04	Trem31	0.811411	0.965	0.738	0	C04	Skap13	0.918626	0.905	0.558	0	C08
Socs1	0.632699	0.588	0.485	4.73479e-106	C04	Lyz21	0.80772	1	0.912	0	C04	Cd3g3	0.901311	0.934	0.57	0	C08
Cdip1	0.771872	0.618	0.49	1.71996e-104	C04	Pirb1	0.803641	0.999	0.853	0	C04	Tiam1	0.867647	0.734	0.264	0	C08
Dusp61	0.631733	0.779	0.706	3.40111e-104	C04	Pygl1	0.79271	0.998	0.856	0	C04	Tox2	0.297536	0.647	0.141	0	C08
Hdac9	0.397463	0.629	0.522	8.91946e-103	C04	Dhrs71	0.784525	0.995	0.78	0	C04	Penk	0.25924	0.479	0.043	0	C08
Snrpg	0.279996	0.783	0.569	9.00835e-102	C04	Plbd11	0.774217	0.963	0.764	0	C04	Gimap33	0.891105	0.956	0.737	1.09795e-301	C08
Hspe1	0.297197	0.659	0.403	1.99548e-101	C04	Cd631	0.770834	0.915	0.709	0	C04	Lcp22	0.821982	0.847	0.48	1.24813e-299	C08
Hist1h1c1	0.751386	0.845	0.777	3.37385e-101	C04	Mapk131	0.770221	0.973	0.812	0	C04	Gpr83	0.696335	0.764	0.277	1.33989e-298	C08
Evl	0.333489	0.649	0.458	5.9792e-100	C04	Mettl91	0.743225	0.966	0.663	0	C04	Cd273	0.878955	0.854	0.561	3.39731e-274	C08
Slc16a1	0.504288	0.546	0.326	8.97829e-99	C04	Slpi1	0.740605	0.993	0.839	0	C04	Ms4a4b3	0.808284	0.944	0.5	4.40312e-271	C08
Selenop	0.332906	0.718	0.593	9.07003e-99	C04	Ncf41	0.736234	0.995	0.79	0	C04	Tnfaip32	0.967028	0.885	0.519	9.45831e-268	C08
Tgif1	0.587001	0.636	0.443	2.53834e-98	C04	Lipg1	0.734599	0.883	0.731	0	C04	Nrp1	0.716679	0.685	0.265	2.85144e-267	C08
Bmf	0.848673	0.565	0.398	1.59436e-96	C04	Capg1	0.731575	0.987	0.807	0	C04	Fyn2	0.795371	0.867	0.491	7.52396e-263	C08
Zfp703	0.37284	0.591	0.482	2.66082e-96	C04	Pgd1	0.726963	0.992	0.74	0	C04	Nt5e1	0.819444	0.745	0.422	1.29058e-258	C08
Prep	0.538464	0.538	0.384	1.02213e-95	C04	Ifitm21	0.719877	0.999	0.896	0	C04	Cd51	0.854129	0.788	0.428	1.34011e-258	C08
Filip1l	0.384972	0.591	0.362	1.45386e-95	C04	Mrgpra2b1	0.710614	0.821	0.726	0	C04	Kbtbd112	0.834631	0.873	0.629	9.7193e-257	C08
Stk3	0.904782	0.543	0.344	6.22887e-95	C04	Clec4a21	0.70736	0.935	0.756	0	C04	Cd41	0.96984	0.762	0.304	3.28886e-255	C08
Tceal9	0.25747	0.61	0.459	1.37171e-93	C04	Cd24a1	0.70451	0.984	0.751	0	C04	Ms4a6b3	0.791866	0.921	0.531	3.58359e-255	C08
Npc2	0.439757	0.772	0.664	1.95531e-91	C04	Flot21	0.698592	0.915	0.621	0	C04	Tnfrsf181	0.910099	0.8	0.517	3.03517e-251	C08
H2afv	0.520811	0.757	0.647	4.2833e-87	C04	Txn11	0.697393	0.997	0.896	0	C04	Lat3	0.767622	0.881	0.524	2.38658e-246	C08
Hvcn1	0.313379	0.748	0.606	7.88004e-86	C04	Ly6g1	0.696437	0.93	0.809	0	C04	Inpp4b2	0.861548	0.846	0.535	5.53374e-242	C08
Abca1	0.35811	0.533	0.32	4.95832e-85	C04	Fcer1g1	0.694595	0.999	0.86	0	C04	Rgs102	0.817122	0.853	0.581	7.30987e-237	C08
Pdcd4	0.382385	0.68	0.516	7.21474e-83	C04	Lamtor4	0.692155	0.978	0.779	0	C04	Thy13	0.600409	0.855	0.443	1.8357e-230	C08
Smad7	0.383978	0.703	0.606	1.42996e-82	C04	Fpr21	0.691152	0.966	0.755	0	C04	S100a101	0.928157	0.932	0.779	1.43296e-229	C08
Tspan131	0.519759	0.734	0.667	2.24107e-81	C04	Msrb11	0.688765	0.999	0.874	0	C04	Sh2d1a2	0.71808	0.739	0.342	7.17383e-227	C08
Nme1	0.277188	0.582	0.36	3.20699e-81	C04	Hmgb21	0.687747	0.999	0.819	0	C04	Prkcq3	0.693663	0.82	0.461	7.23721e-225	C08
Gnl3	0.257093	0.611	0.458	7.94484e-77	C04	Syne1	0.684958	0.926	0.641	0	C04	Trbc13	1.12186	0.81	0.45	7.37674e-225	C08
Anp32e	0.441726	0.608	0.422	2.70527e-76	C04	Tyrobp1	0.682281	0.999	0.905	0	C04	Il7r3	0.751651	0.897	0.524	6.48819e-223	C08
Limd1	0.642811	0.634	0.526	1.16244e-75	C04	Chil11	0.675766	0.945	0.747	0	C04	Atp2b41	0.57425	0.639	0.173	4.47958e-217	C08
Rapgef3	0.260772	0.444	0.14	9.55665e-75	C04	Tspo1	0.673834	0.998	0.934	0	C04	Fxyd53	0.667032	0.95	0.701	1.11502e-216	C08
Pml	0.332841	0.584	0.449	2.6632e-73	C04	Stfa2l11	0.664306	0.88	0.837	0	C04	Nrip11	0.896497	0.818	0.475	7.77191e-215	C08
Dennd5b	0.503668	0.565	0.425	6.40256e-64	C04	Plp21	0.662551	0.988	0.718	0	C04	Camk43	0.754285	0.755	0.355	1.14763e-213	C08
Irs2	0.344414	0.599	0.459	1.19978e-62	C04	R3hdm41	0.651364	0.996	0.683	0	C04	Zap703	0.653742	0.758	0.434	4.71936e-212	C08
Ppp1r16b	0.431068	0.518	0.307	6.81695e-61	C04	Plaur1	0.644427	0.969	0.611	0	C04	Ifi27l2a1	0.889129	0.936	0.741	8.53552e-212	C08
Nav2	0.805523	0.523	0.432	1.6816e-60	C04	Pgam1	0.641664	0.965	0.698	0	C04	Smc41	0.843547	0.841	0.538	4.13604e-205	C08
Eya1	0.46664	0.504	0.308	2.80226e-60	C04	Gsr1	0.638158	0.999	0.803	0	C04	Dusp1	0.717982	0.876	0.61	1.09718e-197	C08
Tob2	0.262533	0.634	0.504	2.57994e-59	C04	Ggt11	0.631448	0.923	0.787	0	C04	Hif1a	0.801372	0.812	0.499	1.00033e-196	C08
Gm26669	0.325204	0.559	0.422	1.58741e-56	C04	Vim1	0.628858	1	0.919	0	C04	Itga61	0.584697	0.777	0.478	1.42309e-190	C08
Manf	0.255966	0.606	0.452	1.64156e-56	C04	Atxn101	0.621835	0.962	0.71	0	C04	Maf	1.25683	0.718	0.417	7.79283e-190	C08
Dnajb9	0.369952	0.743	0.624	3.66085e-55	C04	Pnkp1	0.618245	0.961	0.733	0	C04	Lck3	0.627868	0.833	0.49	5.81222e-188	C08
Rnf122	0.35384	0.504	0.35	4.85791e-51	C04	Prok21	0.617713	0.823	0.785	0	C04	Spn3	0.718223	0.834	0.64	2.35542e-186	C08
Cdc25b	0.375436	0.545	0.434	8.50444e-50	C04	Spi11	0.609801	0.999	0.843	0	C04	Cd2473	0.757826	0.769	0.454	1.88734e-185	C08
A830010M20Rik	0.574881	0.529	0.454	6.03381e-48	C04	Flot11	0.608836	0.914	0.638	0	C04	Prkch3	0.72442	0.777	0.44	1.4585e-183	C08
Mat2a	0.271975	0.605	0.463	1.2388e-47	C04	Fcgr31	0.60666	0.989	0.764	0	C04	Itpkb3	0.7645	0.827	0.576	1.78028e-178	C08
Hmgn5	0.271864	0.476	0.316	1.93359e-46	C04	G0s21	0.60614	0.797	0.643	0	C04	Kcnn42	0.606417	0.799	0.629	5.48331e-177	C08
Calr	0.300309	0.738	0.625	8.79556e-46	C04	Cebpe	0.602405	0.753	0.653	0	C04	Gstp32	0.363424	0.737	0.47	1.42091e-174	C08
Steap41	0.306867	0.49	0.343	1.03759e-45	C04	Anxa111	0.5932	0.955	0.621	0	C04	Timp2	0.420461	0.756	0.531	4.0071e-174	C08
Selenos	0.282659	0.602	0.466	2.80796e-44	C04	C5ar11	0.590074	0.974	0.764	0	C04	Hivep3	0.316149	0.714	0.511	2.56995e-172	C08
Slco4a1	0.564697	0.501	0.401	1.25772e-40	C04	Retnlg1	0.585029	1	0.988	0	C04	2310001H17Rik	0.472578	0.725	0.445	8.41819e-165	C08
Maf	0.333885	0.495	0.377	3.39178e-40	C04	Cxcr21	0.579824	0.973	0.805	0	C04	Atp1b33	0.537982	0.93	0.627	2.49753e-164	C08
Hist3h2ba	0.258978	0.503	0.401	1.13898e-37	C04	Clec12a	0.579104	0.797	0.664	0	C04	Icos	0.992779	0.648	0.296	4.82015e-163	C08
Epha2	0.480239	0.43	0.2	1.14433e-36	C04	Gsn1	0.576368	0.956	0.715	0	C04	Ipcef13	0.67194	0.756	0.462	6.29759e-161	C08
Carmil1	0.326708	0.438	0.23	1.45186e-36	C04	Ncf21	0.575759	0.996	0.822	0	C04	Gimap41	0.679954	0.89	0.704	1.1052e-160	C08
Dnajc21	0.528321	0.513	0.436	1.63126e-33	C04	Agpat2	0.573961	0.835	0.507	0	C04	AW1120101	0.537586	0.832	0.578	2.30964e-160	C08
Pik3ip1	0.506627	0.462	0.297	2.2293e-33	C04	Mxd11	0.57303	0.991	0.693	0	C04	Nrn1	0.295295	0.562	0.155	3.65614e-159	C08
Hspa5	0.295782	0.825	0.742	6.88049e-32	C04	Slc2a31	0.567553	0.863	0.537	0	C04	Cd63	0.754189	0.697	0.385	1.07831e-156	C08
Pim2	0.443722	0.448	0.313	9.07199e-31	C04	Unc1191	0.56574	0.976	0.784	0	C04	Tbc1d4	0.7975	0.649	0.318	2.19562e-156	C08
Pde7a	0.354517	0.55	0.449	8.80201e-30	C04	Sqor1	0.565623	0.925	0.746	0	C04	Itgal1	0.602294	0.837	0.607	1.04483e-150	C08
Zbtb20	0.429746	0.578	0.51	3.39614e-29	C04	Hacd41	0.560648	0.933	0.785	0	C04	Ahnak1	0.700667	0.731	0.459	2.69113e-150	C08
Epsti1	0.251976	0.651	0.64	1.96284e-28	C04	Crispld21	0.559193	0.791	0.635	0	C04	Itm2c	0.547944	0.725	0.467	9.65533e-150	C08
Cmah	0.318778	0.642	0.632	1.33799e-26	C04	Nfe21	0.558172	0.88	0.755	0	C04	Fam189b3	0.39048	0.775	0.545	2.12725e-146	C08
Cd2ap	0.341105	0.531	0.407	1.72665e-25	C04	C31	0.554593	0.892	0.77	0	C04	Tcf73	0.500954	0.847	0.5	1.23338e-145	C08
Ube2s	0.259412	0.704	0.623	2.37704e-24	C04	Slfn41	0.552638	0.971	0.822	0	C04	Pim1	0.857718	0.825	0.587	1.68232e-143	C08
Rgs16	0.294419	0.384	0.112	2.21853e-20	C04	Ccr11	0.547922	0.944	0.743	0	C04	Slamf62	0.73611	0.846	0.667	1.40033e-138	C08
Gstt2	0.360844	0.415	0.243	2.32242e-20	C04	Ifitm11	0.54769	0.998	0.947	0	C04	Lrrc32	0.667684	0.579	0.259	8.40795e-131	C08
Clic4	0.457879	0.477	0.385	6.39669e-19	C04	Il1r21	0.547072	0.988	0.828	0	C04	Trib21	0.630935	0.765	0.545	2.39562e-130	C08
Cdk5r1	0.291594	0.639	0.614	5.7711e-17	C04	Itgam1	0.545913	0.995	0.838	0	C04	Faah1	0.514407	0.67	0.406	1.45505e-128	C08
Dck1	0.34623	0.586	0.638	7.99671e-07	C04	F630028O10Rik1	0.54416	0.818	0.681	0	C04	Igf1r	0.613697	0.655	0.432	2.38233e-128	C08
Glul	0.258414	0.48	0.467	0.0020648	C04	Cep191	0.541794	0.876	0.694	0	C04	Selplg3	0.462675	0.869	0.617	7.93618e-124	C08
Ifi214	0.25251	0.441	0.368	0.00728745	C04	Cd300lf1	0.541143	0.972	0.76	0	C04	Rgs11	0.737636	0.674	0.389	6.49969e-120	C08
Manea	0.34723	0.472	0.473	0.160498	C04	Alox51	0.540583	0.83	0.725	0	C04	Gata32	0.664074	0.624	0.273	5.10192e-119	C08
Rassf4	0.267139	0.398	0.307	0.402905	C04	Hck1	0.540407	0.95	0.773	0	C04	Ccnd23	0.489467	0.88	0.661	3.85261e-117	C08
Dusp16	0.31023	0.408	0.401	1	C04	Grina1	0.538488	0.997	0.772	0	C04	Arhgap31	0.625354	0.649	0.334	4.57913e-117	C08
Sertad4	0.335959	0.375	0.237	1	C04	Flna1	0.53182	0.994	0.757	0	C04	Fam169b1	0.561	0.758	0.52	6.86289e-117	C08
Igha	0.985007	0.644	0.685	1	C04	Cd331	0.530595	0.972	0.783	0	C04	H2afz1	0.484906	0.954	0.857	9.31918e-115	C08
Gramd3	0.345224	0.398	0.34	1	C04	Slfn11	0.528699	0.988	0.822	0	C04	Ikbke1	0.349493	0.667	0.424	1.10556e-114	C08
Cd74	2.86119	1	0.646	0	C05	Pilra1	0.527458	0.953	0.766	0	C04	Lgals1	0.61103	0.729	0.596	1.37436e-111	C08
H2-Aa	2.85741	0.997	0.596	0	C05	Pira21	0.525987	0.902	0.702	0	C04	Ift80	0.632624	0.626	0.357	5.29523e-111	C08
H2-Eb1	2.63555	0.985	0.52	0	C05	Hk31	0.524834	0.808	0.702	0	C04	Nsg23	0.386334	0.743	0.507	2.52563e-109	C08
H2-Ab1	2.59258	0.995	0.583	0	C05	Ctnnbip11	0.522437	0.871	0.708	0	C04	Ptms	0.485448	0.662	0.448	2.95018e-108	C08
Ighd	2.39423	0.957	0.506	0	C05	Plscr11	0.521314	0.831	0.664	0	C04	Tesc1	0.379137	0.666	0.456	4.60462e-108	C08
Fcmr	2.06199	0.966	0.486	0	C05	App1	0.521002	0.954	0.75	0	C04	Nfkbia	0.679332	0.828	0.64	7.97572e-108	C08
Mef2c1	2.05132	0.991	0.487	0	C05	Rnf81	0.520914	0.85	0.584	0	C04	Sidt12	0.330846	0.662	0.376	1.64765e-105	C08
H2-Ob	2.04906	0.958	0.545	0	C05	Upp11	0.517392	0.884	0.762	0	C04	Dok21	0.417063	0.625	0.348	3.11556e-103	C08
Igkc1	1.95996	0.989	0.713	0	C05	Rflnb	0.514166	0.961	0.657	0	C04	Junb2	0.451369	0.972	0.865	3.58359e-103	C08
Bank1	1.92087	0.931	0.598	0	C05	Prr131	0.513839	0.998	0.856	0	C04	Ncoa7	0.383731	0.608	0.368	8.39828e-101	C08
Ccr7	1.90669	0.954	0.494	0	C05	Ethe1	0.511331	0.858	0.632	0	C04	Vmp1	0.475177	0.735	0.536	1.70905e-100	C08
Fchsd2	1.79125	0.941	0.59	0	C05	Acvrl1	0.503343	0.8	0.7	0	C04	H1f0	0.318226	0.6	0.417	4.19703e-100	C08
Fcer2a	1.78036	0.93	0.471	0	C05	Pram11	0.494102	0.762	0.675	0	C04	Utrn3	0.526819	0.755	0.54	2.06221e-99	C08
H2-DMb2	1.74412	0.939	0.473	0	C05	Qsox11	0.492656	0.934	0.678	0	C04	Fam129a	0.45502	0.609	0.388	3.78413e-97	C08
Gm83691	1.72724	0.905	0.54	0	C05	Cpne3	0.491634	0.809	0.551	0	C04	Cish1	0.720985	0.627	0.416	1.80118e-96	C08
Pgap1	1.65085	0.883	0.487	0	C05	Actg11	0.487484	1	0.964	0	C04	Trp53inp1	0.50262	0.778	0.588	5.90127e-96	C08
Cd83	1.64909	0.89	0.462	0	C05	Lcp11	0.485188	1	0.892	0	C04	Klk83	0.294555	0.712	0.51	1.23677e-94	C08
Ralgps21	1.61572	0.963	0.502	0	C05	Map1lc3a	0.484943	0.819	0.547	0	C04	Il6st2	0.491314	0.637	0.382	4.08951e-94	C08
Ms4a1	1.60267	0.978	0.52	0	C05	Klhdc41	0.48035	0.901	0.651	0	C04	Slfn11	0.418353	0.688	0.445	4.13513e-91	C08
Scd1	1.59646	0.894	0.48	0	C05	Pi161	0.475721	0.898	0.772	0	C04	Socs3	0.419609	0.73	0.536	4.6077e-90	C08
H2-DMa	1.57037	0.929	0.389	0	C05	Acadl1	0.47286	0.907	0.705	0	C04	Cdk2ap21	0.439831	0.847	0.66	4.16433e-89	C08
Iglc21	1.56158	0.978	0.533	0	C05	Fdps	0.469633	0.771	0.641	0	C04	Ass1	0.466453	0.637	0.446	7.80268e-89	C08
Gpr183	1.53747	0.904	0.471	0	C05	Bst11	0.469332	0.831	0.745	0	C04	Traf11	0.697081	0.658	0.468	5.04299e-88	C08
Cd79a1	1.53006	0.994	0.583	0	C05	Taldo11	0.464666	0.998	0.887	0	C04	Gpm6b	0.352673	0.6	0.442	5.1209e-87	C08
Man1a	1.50867	0.861	0.378	0	C05	Gyg1	0.46441	0.927	0.693	0	C04	Slamf1	0.476482	0.615	0.423	4.55625e-83	C08
Pou2f21	1.45486	0.914	0.422	0	C05	Gpx11	0.462343	0.999	0.916	0	C04	Il6ra2	0.512121	0.706	0.509	1.12174e-82	C08
Gimap6	1.42713	0.906	0.505	0	C05	Msra1	0.458251	0.866	0.612	0	C04	Trat11	0.428681	0.615	0.305	4.06551e-82	C08
Rpl121	1.40216	0.998	0.654	0	C05	Gda1	0.45574	0.994	0.858	0	C04	Hcst3	0.407615	0.82	0.632	8.64783e-81	C08
Zfp36l11	1.37692	0.974	0.571	0	C05	Dhrs91	0.453911	0.755	0.729	0	C04	Ikzf4	0.4982	0.553	0.239	4.99115e-76	C08
Rps191	1.34732	0.999	0.794	0	C05	B230208H11Rik	0.453491	0.78	0.606	0	C04	Sh2d2a1	0.438557	0.674	0.469	2.01172e-75	C08
Ciita	1.34561	0.859	0.465	0	C05	Abhd5	0.4499	0.77	0.655	0	C04	Dusp51	0.337358	0.631	0.371	7.89643e-75	C08
P2ry10	1.34532	0.819	0.353	0	C05	Slc25a24	0.449864	0.705	0.553	0	C04	Pik3r11	0.382362	0.814	0.63	3.57854e-74	C08
Shisa5	1.34254	0.961	0.667	0	C05	Nt5c3	0.448688	0.824	0.557	0	C04	Lag3	0.270757	0.577	0.4	3.77119e-73	C08
Irs21	1.33945	0.846	0.438	0	C05	Gm145481	0.444999	0.829	0.741	0	C04	Srgn	0.35375	0.959	0.88	1.1982e-71	C08
Btla	1.33665	0.761	0.405	0	C05	Alas11	0.443176	0.779	0.59	0	C04	Gm26823	0.368417	0.674	0.377	1.00531e-70	C08
Hvcn11	1.33514	0.907	0.593	0	C05	Mtus11	0.441787	0.865	0.767	0	C04	Tmem641	0.447879	0.655	0.441	2.97852e-68	C08
Satb1	1.32542	0.938	0.711	0	C05	Padi41	0.441338	0.83	0.75	0	C04	Saraf3	0.473374	0.712	0.534	6.68861e-68	C08
mt-Nd21	1.31818	0.998	0.719	0	C05	Itgb21	0.438921	0.99	0.787	0	C04	Mllt31	0.501527	0.649	0.473	8.23442e-67	C08
Zfp318	1.31756	0.835	0.33	0	C05	6430548M08Rik1	0.438029	0.821	0.715	0	C04	Gbp7	0.45686	0.68	0.526	2.8634e-64	C08
Rps241	1.30174	1	0.94	0	C05	Cd91	0.437851	0.951	0.755	0	C04	Rnf19a1	0.375008	0.579	0.364	2.63246e-61	C08
Bcl11a	1.30172	0.901	0.555	0	C05	Csf2ra1	0.437372	0.859	0.739	0	C04	Itk3	0.358143	0.681	0.436	6.77462e-61	C08
mt-Nd11	1.29917	0.998	0.729	0	C05	Apobr1	0.436286	0.81	0.703	0	C04	Myb1	0.376181	0.531	0.291	6.23085e-60	C08
Ets11	1.29196	0.978	0.769	0	C05	Lmo1	0.431375	0.715	0.599	0	C04	Emb3	0.434559	0.77	0.608	1.08831e-57	C08
Cd22	1.28639	0.866	0.453	0	C05	Rab3d	0.43093	0.705	0.571	0	C04	Ifngr11	0.391516	0.725	0.548	1.13512e-57	C08
Rps201	1.27125	0.999	0.77	0	C05	Dach1	0.430596	0.645	0.54	0	C04	Itih5	0.303081	0.683	0.526	4.74574e-57	C08
Malt1	1.25312	0.9	0.571	0	C05	Myo1f1	0.428873	0.904	0.682	0	C04	Cxcr31	0.407789	0.59	0.47	1.26076e-56	C08
Dmxl11	1.23883	0.903	0.618	0	C05	Adam81	0.425946	0.837	0.615	0	C04	Tox1	0.636251	0.586	0.345	1.74559e-55	C08
Rpl361	1.22234	0.998	0.768	0	C05	Hsd11b1	0.417369	0.87	0.705	0	C04	Dtx11	0.317024	0.811	0.716	2.22119e-55	C08
Rps181	1.21814	0.995	0.746	0	C05	Timp21	0.414485	0.926	0.756	0	C04	Snx18	0.477624	0.601	0.444	7.72929e-54	C08
Rps51	1.21446	0.995	0.811	0	C05	Nfam11	0.41391	0.926	0.73	0	C04	Slfn5	0.273785	0.633	0.432	7.36233e-53	C08
Rpl10a1	1.20837	0.99	0.62	0	C05	Cpne21	0.412676	0.88	0.753	0	C04	Bcl2a1b1	0.252142	0.633	0.492	9.57298e-53	C08
Nap1l1	1.19977	0.921	0.525	0	C05	Cfp1	0.411797	0.833	0.728	0	C04	Ppp1r15a1	0.437138	0.692	0.529	4.31289e-51	C08
Swap701	1.19951	0.925	0.497	0	C05	Ceacam1	0.406043	0.782	0.62	0	C04	Fam46c1	0.315398	0.625	0.524	2.83199e-50	C08
Rps211	1.18985	0.999	0.927	0	C05	Pilrb21	0.403821	0.876	0.744	0	C04	Itgb11	0.652526	0.643	0.545	3.59354e-49	C08
Iglc31	1.18415	0.959	0.572	0	C05	Milr11	0.400516	0.795	0.535	0	C04	Iigp1	0.299483	0.455	0.154	2.4815e-48	C08
Pax51	1.18014	0.934	0.56	0	C05	Tcn21	0.399503	0.809	0.525	0	C04	Mxd1	0.287951	0.604	0.429	5.19148e-47	C08
Rpl131	1.17055	0.999	0.891	0	C05	Lmo4	0.399093	0.897	0.63	0	C04	Plcxd23	0.301381	0.577	0.377	1.32871e-45	C08
Cmah1	1.16367	0.882	0.612	0	C05	Pbx11	0.398833	0.741	0.598	0	C04	Tnfrsf1b	0.344812	0.588	0.448	5.58399e-45	C08
Rpl141	1.16041	0.973	0.649	0	C05	4930438A08Rik	0.392646	0.727	0.577	0	C04	S1pr12	0.327535	0.822	0.649	3.94621e-43	C08
Rpl211	1.15781	0.994	0.886	0	C05	Litaf1	0.384991	0.873	0.572	0	C04	Trib1	0.399799	0.558	0.395	6.5325e-43	C08
H2-Oa	1.15747	0.79	0.33	0	C05	Zyx1	0.381508	0.989	0.797	0	C04	Btg2	0.312812	0.856	0.729	6.29954e-42	C08
Rps71	1.15354	0.996	0.862	0	C05	Csf2rb1	0.38101	0.872	0.755	0	C04	Klf61	0.294338	0.774	0.592	5.46458e-41	C08
mt-Nd31	1.14853	0.967	0.614	0	C05	Ftl11	0.38089	1	0.975	0	C04	Vsir1	0.267191	0.63	0.481	7.43092e-41	C08
Rpl18a1	1.14785	1	0.944	0	C05	Siglece1	0.377801	0.796	0.651	0	C04	Adk	0.301386	0.573	0.44	7.63534e-41	C08
Rps4x1	1.14029	0.996	0.843	0	C05	Samsn11	0.374908	0.923	0.629	0	C04	S100a4	0.499364	0.539	0.413	1.49783e-40	C08
Ly6e1	1.13989	0.988	0.681	0	C05	Atp6v1a1	0.371251	0.865	0.645	0	C04	Smpdl3a	0.308107	0.634	0.537	6.97519e-40	C08
Snx51	1.13875	0.825	0.466	0	C05	Dgat11	0.371109	0.816	0.457	0	C04	Zfp2811	0.443428	0.596	0.426	1.15493e-38	C08
Rps22	1.13469	0.988	0.788	0	C05	Cebpb1	0.368668	0.998	0.831	0	C04	Aebp22	0.312167	0.685	0.562	3.24541e-35	C08
Foxp11	1.13299	0.979	0.696	0	C05	Arid3a1	0.368351	0.732	0.562	0	C04	Cd821	0.341102	0.629	0.505	2.35196e-34	C08
Rpsa1	1.13088	0.997	0.784	0	C05	Tinagl1	0.367812	0.664	0.597	0	C04	Tnfsf81	0.686171	0.563	0.42	7.0292e-34	C08
Rpl231	1.12813	0.999	0.944	0	C05	Fabp51	0.362308	0.842	0.722	0	C04	Themis3	0.301428	0.572	0.356	8.21227e-34	C08
Rpl321	1.12438	0.996	0.795	0	C05	Stx111	0.361784	0.799	0.583	0	C04	Tnik3	0.352749	0.611	0.504	6.37919e-33	C08
Rpl191	1.12142	0.998	0.896	0	C05	Rasgrp41	0.361547	0.777	0.628	0	C04	Dst	0.32213	0.48	0.248	1.193e-32	C08
Cd79b1	1.11939	0.973	0.561	0	C05	Myadm1	0.361425	0.907	0.68	0	C04	Nfkbiz1	0.380641	0.595	0.432	7.31414e-32	C08
mt-Cytb1	1.11748	0.997	0.859	0	C05	Actn11	0.35552	0.954	0.751	0	C04	Cited21	0.264037	0.643	0.511	3.64883e-31	C08
Rpl351	1.11685	0.997	0.739	0	C05	Hdc1	0.355416	0.918	0.76	0	C04	Gpr1831	0.260088	0.612	0.462	1.85983e-29	C08
Rpl27a1	1.11031	0.998	0.933	0	C05	Golim4	0.355036	0.71	0.59	0	C04	Itga4	0.329136	0.835	0.706	3.39495e-29	C08
Rps15a1	1.10909	0.996	0.867	0	C05	Wipi1	0.354723	0.657	0.438	0	C04	Socs12	0.342128	0.526	0.366	1.08959e-28	C08
Rpl391	1.10214	0.995	0.852	0	C05	Cib2	0.352811	0.709	0.573	0	C04	Tnfrsf9	0.443722	0.501	0.346	6.79494e-26	C08
Rps151	1.0887	0.996	0.883	0	C05	Grn1	0.350678	0.912	0.754	0	C04	Cd691	0.307163	0.694	0.555	1.20986e-25	C08
Rpl81	1.08729	0.995	0.851	0	C05	Ctsd1	0.349168	0.992	0.792	0	C04	Gadd45b	0.328034	0.508	0.366	3.97747e-25	C08
Rpl221	1.07942	0.986	0.729	0	C05	Slc16a31	0.346265	0.829	0.741	0	C04	Ttc28	0.260007	0.547	0.452	5.39569e-23	C08
mt-Nd41	1.06158	0.999	0.835	0	C05	St3gal51	0.344731	0.744	0.585	0	C04	Spry1	0.275792	0.488	0.352	8.40905e-23	C08
Cd691	1.05665	0.948	0.489	0	C05	F13a1	0.340331	0.718	0.73	0	C04	Hopx1	0.37096	0.531	0.421	3.31525e-22	C08
B3gnt51	1.05596	0.776	0.366	0	C05	Fpr11	0.335857	0.811	0.712	0	C04	Atxn1	0.493527	0.576	0.548	1.61373e-21	C08
mt-Atp61	1.0521	0.999	0.933	0	C05	Rogdi	0.333281	0.765	0.644	0	C04	Dusp101	0.295941	0.527	0.408	5.13277e-19	C08
Rps29	1.05078	1	0.97	0	C05	Nudt41	0.333123	0.865	0.521	0	C04	Gimap91	0.260665	0.604	0.5	2.82141e-17	C08
Ighm1	1.04568	0.999	0.825	0	C05	Oas31	0.331395	0.775	0.646	0	C04	Mgst21	0.264036	0.597	0.528	7.14531e-17	C08
Rps281	1.03588	0.988	0.733	0	C05	Gclm1	0.330231	0.838	0.652	0	C04	Rora	0.534521	0.464	0.305	9.78759e-14	C08
Rpl41	1.03492	0.981	0.732	0	C05	Emilin21	0.329774	0.9	0.783	0	C04	Gm201862	0.380841	0.5	0.365	2.2299e-13	C08
mt-Co31	1.03254	0.999	0.95	0	C05	Clec4e1	0.327301	0.93	0.744	0	C04	Odc11	0.280895	0.512	0.432	9.12556e-10	C08
Cd180	1.03013	0.798	0.398	0	C05	Cebpd1	0.32278	0.806	0.677	0	C04	Itgav	0.339082	0.469	0.407	2.90837e-06	C08
Pde7a1	1.02618	0.852	0.424	0	C05	Carhsp11	0.321786	0.809	0.573	0	C04	Ecm1	0.322068	0.467	0.375	8.797e-06	C08
mt-Co21	1.02173	0.999	0.936	0	C05	Trp53inp2	0.315403	0.561	0.373	0	C04	Hmgb2	1.94045	0.835	0.71	1.93124e-244	C09
Rps161	1.0194	0.999	0.97	0	C05	Rdh121	0.315228	0.864	0.61	0	C04	Stmn1	1.69153	0.691	0.486	8.09989e-220	C09
Rpl51	1.01546	0.991	0.777	0	C05	Cpd1	0.309014	0.81	0.717	0	C04	Pclaf	1.87093	0.674	0.583	2.34675e-174	C09
Ifi2031	1.00991	0.848	0.458	0	C05	Eif4ebp11	0.307083	0.945	0.742	0	C04	Hsp90ab11	0.830063	0.914	0.948	6.41346e-172	C09
Rps141	1.00978	0.999	0.945	0	C05	Sirpa1	0.304869	0.803	0.699	0	C04	H2afz2	1.25908	0.872	0.861	2.79935e-165	C09
Rpl261	1.00223	0.995	0.886	0	C05	Fam129a1	0.304547	0.829	0.675	0	C04	Gapdh	1.09052	0.843	0.885	1.07005e-152	C09
Rpl31	1.00104	0.986	0.64	0	C05	Card191	0.3042	0.926	0.661	0	C04	Cks1b	1.23782	0.636	0.56	2.40586e-148	C09
Cd191	1.00062	0.881	0.644	0	C05	Lilr4b1	0.298995	0.874	0.715	0	C04	Ran1	1.31294	0.794	0.776	5.03761e-148	C09
Rpl181	0.994551	0.994	0.88	0	C05	Col5a1	0.294253	0.646	0.575	0	C04	Gm269173	0.376491	0.29	0.716	1.52593e-146	C09
Ebf11	0.992345	0.993	0.56	0	C05	Tnfrsf1a1	0.292113	0.866	0.639	0	C04	Actg1	0.653412	0.932	0.966	3.37171e-124	C09
Rplp1	0.991179	0.998	0.901	0	C05	Fgr1	0.289221	0.869	0.728	0	C04	Birc5	1.18762	0.588	0.53	4.33787e-118	C09
Rpl381	0.986842	0.998	0.895	0	C05	Lmnb11	0.285362	0.863	0.589	0	C04	Rplp13	0.309656	0.996	0.998	4.31471e-117	C09
Rps171	0.977733	0.969	0.721	0	C05	Lamp21	0.27304	0.927	0.575	0	C04	Plac82	1.13263	0.782	0.755	3.75853e-101	C09
Rps81	0.974731	0.999	0.901	0	C05	Esd1	0.271114	0.952	0.817	0	C04	Tk1	0.52322	0.445	0.328	9.83199e-100	C09
Rpl151	0.974637	0.989	0.774	0	C05	Nadk1	0.270157	0.904	0.694	0	C04	Prtn3	0.301711	0.176	0.554	3.34904e-99	C09
Rasgef1b	0.956829	0.812	0.369	0	C05	Slc40a11	0.263115	0.771	0.713	0	C04	Nusap1	0.684331	0.489	0.399	2.00941e-98	C09
Trim7	0.955963	0.718	0.313	0	C05	Gm340841	0.2601	0.738	0.632	0	C04	Top2a	1.27249	0.582	0.488	3.0084e-97	C09
Rack11	0.955113	0.982	0.745	0	C05	Ogfrl11	0.259333	0.832	0.639	0	C04	Hmgn2	0.930705	0.578	0.446	1.18844e-94	C09
Rpl36a1	0.951353	0.959	0.625	0	C05	Cd441	0.254287	0.967	0.722	0	C04	Nme11	1.08753	0.777	0.742	1.31904e-93	C09
Mndal1	0.951229	0.863	0.522	0	C05	Lyst1	0.252317	0.912	0.622	0	C04	Cks2	0.97198	0.539	0.419	1.52591e-89	C09
mt-Nd51	0.951045	0.94	0.618	0	C05	Hopx	0.250595	0.777	0.54	0	C04	Actb	0.364474	0.999	0.999	1.48714e-88	C09
Rps31	0.947523	0.994	0.904	0	C05	Stfa21	1.15961	0.879	0.853	5.62377e-304	C04	Rrm2	0.902889	0.536	0.499	3.37267e-88	C09
Apobec31	0.945893	0.866	0.5	0	C05	Tacstd21	0.26635	0.701	0.607	1.93997e-301	C04	Dut	1.26671	0.639	0.616	1.74676e-87	C09
Rps111	0.944554	0.993	0.889	0	C05	Igsf61	0.327403	0.782	0.701	1.49433e-287	C04	Mif1	1.11989	0.718	0.715	9.05861e-85	C09
Rplp21	0.932946	0.999	0.908	0	C05	Ebi31	0.298455	0.74	0.654	5.17452e-279	C04	Hba-a1	3.05019	0.256	0.195	1.30892e-84	C09
Ccdc50	0.919038	0.842	0.415	0	C05	Trem11	0.280679	0.806	0.75	4.64593e-278	C04	Rrm1	0.911997	0.553	0.499	1.57326e-80	C09
Rps261	0.916175	0.995	0.869	0	C05	Vamp51	0.257933	0.711	0.593	1.25521e-277	C04	Esco2	0.310801	0.385	0.265	2.52237e-73	C09
Ctss	0.913601	0.882	0.487	0	C05	Sgms21	0.393712	0.681	0.595	3.13973e-276	C04	Ube2c	1.27578	0.595	0.651	1.9624e-71	C09
Irf81	0.91126	0.861	0.498	0	C05	Nucb2	0.325589	0.667	0.564	2.32379e-275	C04	Txn1	0.810674	0.751	0.76	3.05724e-71	C09
Rps3a11	0.911153	1	0.931	0	C05	Tarm11	0.374925	0.742	0.718	1.42463e-267	C04	Cdk1	0.686853	0.492	0.439	3.39569e-68	C09
Dennd5b1	0.908703	0.805	0.405	0	C05	Clec5a1	0.343812	0.598	0.441	3.93133e-259	C04	Uhrf1	0.716961	0.466	0.427	5.72104e-68	C09
Eef1a11	0.905846	0.999	0.933	0	C05	Xdh1	0.292226	0.736	0.664	1.2252e-247	C04	Tuba1b1	1.36722	0.65	0.686	1.69161e-66	C09
Filip1l1	0.903637	0.808	0.344	0	C05	Krt83	0.293216	0.615	0.619	6.67491e-234	C04	Tmsb4x	0.315977	0.987	0.998	7.07431e-64	C09
Eef21	0.893266	0.962	0.756	0	C05	Zfhx31	0.363093	0.677	0.632	2.04566e-228	C04	Ccnb2	0.605677	0.482	0.421	2.30021e-62	C09
Rps121	0.882204	0.998	0.966	0	C05	Lta4h	0.285993	0.634	0.461	2.30897e-227	C04	Cdca3	0.745543	0.534	0.558	8.57376e-60	C09
Rps61	0.882042	0.98	0.835	0	C05	Mgam	0.284442	0.638	0.572	3.32465e-221	C04	Tyms	0.486824	0.457	0.45	8.57585e-57	C09
Ablim11	0.876174	0.851	0.568	0	C05	AC110211.11	0.31822	0.668	0.599	1.72329e-211	C04	Cd24a3	0.866014	0.673	0.66	8.93932e-56	C09
Cxcr5	0.873226	0.774	0.32	0	C05	Slc27a4	0.384884	0.592	0.492	8.88859e-209	C04	Hist1h2ap	0.953151	0.444	0.413	5.02293e-55	C09
Tnfrsf13c1	0.861294	0.811	0.479	0	C05	Tnnt1	0.262136	0.55	0.466	9.07418e-208	C04	Ncl1	0.799159	0.779	0.866	7.58762e-55	C09
Snn1	0.858402	0.771	0.347	0	C05	Fgd41	0.297331	0.715	0.713	5.14272e-203	C04	Hist1h1b	0.949138	0.489	0.506	5.34368e-53	C09
H2-DMb1	0.855613	0.791	0.431	0	C05	Nhsl2	0.374386	0.627	0.585	4.57162e-197	C04	Alas2	0.280927	0.252	0.17	5.4144e-46	C09
Bach21	0.853268	0.901	0.51	0	C05	Dgat21	0.259896	0.647	0.572	9.39222e-195	C04	Lmnb1	0.754129	0.533	0.508	4.31821e-44	C09
Rps231	0.850134	0.998	0.904	0	C05	Stfa31	1.13268	0.854	0.845	2.7817e-187	C04	Hspd11	1.08035	0.599	0.607	8.16823e-43	C09
Rpl101	0.840612	0.993	0.882	0	C05	Olfm4	0.702404	0.283	0.652	3.32637e-183	C04	Ranbp11	1.08508	0.607	0.643	4.74017e-42	C09
Klf41	0.838852	0.858	0.599	0	C05	Prnp1	0.334006	0.712	0.69	8.34064e-183	C04	Tpx2	0.550306	0.456	0.468	2.54079e-41	C09
Pml1	0.837142	0.754	0.435	0	C05	Vcl	0.32079	0.62	0.559	1.02291e-174	C04	Mcm7	0.758553	0.488	0.478	1.37874e-38	C09
Eef1b2	0.834867	0.964	0.765	0	C05	Orm11	0.699257	0.591	0.552	2.45022e-160	C04	Mki67	0.889892	0.512	0.587	2.24275e-37	C09
Fosb	0.820762	0.918	0.618	0	C05	Gca	0.335183	0.561	0.534	1.50931e-150	C04	Hist1h2ae	0.885352	0.429	0.444	2.41164e-35	C09
Parp11	0.818844	0.795	0.454	0	C05	Lbp	0.358814	0.587	0.592	7.80581e-136	C04	Ccna2	0.723483	0.492	0.542	9.95227e-34	C09
Siglecg1	0.815554	0.856	0.613	0	C05	Bmx1	0.322379	0.648	0.685	8.74584e-134	C04	Cenpe	0.328557	0.357	0.36	5.69981e-33	C09
Tgif11	0.811762	0.843	0.426	0	C05	Rhou	0.308196	0.544	0.539	4.52923e-113	C04	Plk1	0.446301	0.441	0.473	6.4023e-31	C09
Mzb11	0.811575	0.832	0.475	0	C05	Rgs18	0.336416	0.58	0.594	6.09909e-107	C04	Odc12	0.572076	0.445	0.434	2.83299e-30	C09
Rpl281	0.805743	0.993	0.905	0	C05	Abca13	0.323337	0.546	0.614	5.36028e-78	C04	Rps27l	0.863979	0.61	0.685	3.24429e-30	C09
Ms4a4c	0.799482	0.785	0.353	0	C05	Megf9	0.254634	0.53	0.573	1.64465e-57	C04	Ybx31	0.806059	0.52	0.541	3.85215e-29	C09
Fcrla1	0.793898	0.869	0.578	0	C05	1700047M11Rik	0.276972	0.494	0.526	1.53322e-48	C04	Tkt	0.644952	0.631	0.656	1.19699e-28	C09
Blk1	0.789368	0.781	0.421	0	C05	Mrgpra2a	0.255174	0.447	0.437	3.11426e-42	C04	Kif11	0.71211	0.465	0.521	2.96694e-24	C09
Ikzf31	0.787413	0.846	0.466	0	C05	Olfml2b	0.325894	0.435	0.531	5.35391e-06	C04	Smc2	0.729807	0.444	0.484	1.92137e-23	C09
Ppp1r15a1	0.785284	0.886	0.581	0	C05	Cd8b1	1.75844	0.978	0.446	0	C05	Sp1401	0.348317	0.476	0.459	4.17059e-23	C09
Cr2	0.784245	0.773	0.413	0	C05	Cd8a	1.25712	0.919	0.524	0	C05	Hmmr	0.34576	0.362	0.355	1.75065e-22	C09
Gimap4	0.780457	0.8	0.369	0	C05	Fam241a	1.08195	0.901	0.474	0	C05	Prc1	0.432385	0.385	0.425	2.65603e-20	C09
Ly6d1	0.772764	0.967	0.623	0	C05	Klk81	0.899292	0.929	0.551	0	C05	Phgdh1	0.673136	0.514	0.561	1.15773e-17	C09
Gga2	0.765929	0.736	0.36	0	C05	Cd3d1	0.887736	0.994	0.656	0	C05	Cenph	0.348716	0.424	0.483	1.33475e-17	C09
Il21r	0.764045	0.809	0.488	0	C05	Nkg7	0.88443	0.982	0.598	0	C05	Hist1h3c	0.298448	0.305	0.3	2.88358e-15	C09
Ptp4a31	0.754712	0.901	0.598	0	C05	Dapl11	0.839592	0.783	0.497	0	C05	Gpx1	0.387434	0.728	0.795	3.93907e-15	C09
Egr31	0.754099	0.781	0.548	0	C05	Rplp11	0.812228	1	0.985	0	C05	Lgals11	0.433107	0.36	0.61	9.01997e-15	C09
Ptprcap1	0.751656	0.909	0.621	0	C05	Cd3g1	0.797679	0.978	0.685	0	C05	Hmgn3	0.324202	0.382	0.429	1.20488e-13	C09
St6gal11	0.747502	0.795	0.315	0	C05	Rpl122	0.783523	1	0.965	0	C05	Pnp	0.284789	0.45	0.501	3.13803e-12	C09
Hspe11	0.740623	0.844	0.388	0	C05	Hspe12	0.756804	0.972	0.664	0	C05	Cenpf	0.453202	0.425	0.497	1.01405e-10	C09
Rplp01	0.730661	0.984	0.871	0	C05	Lef11	0.743344	0.963	0.576	0	C05	Cd36	0.34305	0.436	0.517	5.89254e-09	C09
Chst31	0.696427	0.864	0.534	0	C05	Ms4a4b1	0.742049	0.995	0.716	0	C05	Crip11	0.616191	0.74	0.854	6.0525e-09	C09
Jund1	0.693233	0.998	0.932	0	C05	Arl4c1	0.738099	0.904	0.55	0	C05	Car2	0.557514	0.297	0.367	3.51676e-08	C09
Ptma1	0.687912	0.997	0.68	0	C05	Trbc21	0.735334	0.988	0.681	0	C05	Mt2	0.330569	0.298	0.353	6.70986e-08	C09
Sbk11	0.684799	0.783	0.444	0	C05	Thy11	0.716557	0.896	0.551	0	C05	Atad2	0.266966	0.431	0.491	3.49865e-06	C09
Nr4a11	0.682946	0.883	0.64	0	C05	H2-Q7	0.714251	0.95	0.539	0	C05	Racgap12	0.343509	0.336	0.562	2.08252e-05	C09
Gimap8	0.665062	0.747	0.378	0	C05	Tcf71	0.711114	0.952	0.601	0	C05	Nedd4	0.415509	0.374	0.463	7.10861e-05	C09
Irf41	0.621496	0.833	0.592	0	C05	Ccr72	0.702205	0.947	0.585	0	C05	S100a102	0.320424	0.614	0.791	0.000104133	C09
Zbtb101	0.595425	0.774	0.357	0	C05	Cd3e1	0.694123	0.915	0.595	0	C05	Tagln22	0.594372	0.513	0.623	0.00015011	C09
Gm26532	0.573868	0.82	0.618	0	C05	Rplp01	0.671456	0.999	0.976	0	C05	Bcl2a1b2	0.361986	0.415	0.5	0.000891114	C09
Mast41	0.544859	0.775	0.387	0	C05	Bcl21	0.663397	0.98	0.665	0	C05	Kif15	0.420026	0.287	0.368	0.00282249	C09
Bmyc	0.532818	0.727	0.382	0	C05	Il7r1	0.659346	0.965	0.633	0	C05	Gm42418	0.271369	0.999	1	0.0101535	C09
Grap2	0.515173	0.761	0.448	0	C05	Txk1	0.658035	0.93	0.487	0	C05	Smc42	0.348793	0.482	0.552	0.114445	C09
Tagap	0.472443	0.782	0.448	0	C05	Cd7	0.654307	0.852	0.43	0	C05	Dtl	0.267499	0.24	0.428	0.15976	C09
Cd21	0.438068	0.831	0.561	0	C05	Tubb51	0.61926	0.919	0.65	0	C05	Ighg2b	0.36698	0.434	0.622	0.160656	C09
Kmo	0.388127	0.712	0.346	0	C05	Fam189b1	0.610985	0.827	0.531	0	C05	Pgam1	0.667314	0.489	0.637	1	C09
Spib1	0.352861	0.843	0.524	0	C05	Dnajc15	0.602425	0.852	0.616	0	C05	Ppa1	0.560882	0.385	0.5	1	C09
Gimap7	0.315939	0.687	0.298	0	C05	Rgs101	0.575744	0.872	0.628	0	C05	Hist1h1e	0.392105	0.401	0.511	1	C09
Il4i1	0.289755	0.737	0.425	0	C05	Ablim11	0.574891	0.955	0.614	0	C05	Hmox1	4.10004	0.944	0.672	0	C10
Tsc22d1	0.275244	0.717	0.364	0	C05	Ctsw	0.573879	0.862	0.42	0	C05	Vcam1	3.83763	0.863	0.552	0	C10
Slc25a4	0.26726	0.754	0.39	0	C05	Ms4a6b1	0.563939	0.967	0.629	0	C05	Ctsb	3.3192	0.908	0.628	0	C10
S100a101	0.476357	0.879	0.565	1.12549e-303	C05	Trac1	0.555206	0.897	0.625	0	C05	C1qa	3.27424	0.866	0.572	0	C10
Hmgn11	0.820033	0.783	0.42	3.69183e-301	C05	Skap11	0.551693	0.918	0.612	0	C05	C1qc	3.22532	0.822	0.546	0	C10
Selenow1	0.630395	0.861	0.506	3.55713e-300	C05	Vps37b1	0.550277	0.946	0.514	0	C05	C1qb	3.19495	0.854	0.623	0	C10
Eef1g1	0.957021	0.851	0.536	2.74455e-299	C05	Itk1	0.537497	0.861	0.487	0	C05	Apoe	2.87247	0.909	0.686	0	C10
Tmsb101	0.712903	0.995	0.813	7.45745e-299	C05	Saraf1	0.534638	0.858	0.566	0	C05	Sdc3	2.68657	0.74	0.315	0	C10
Ly86	1.01941	0.772	0.427	6.93412e-298	C05	Mif1	0.529663	0.93	0.568	0	C05	Ftl1	2.47858	0.999	0.962	0	C10
Gm424181	0.50889	1	1	6.95019e-298	C05	Gm26821	0.504363	0.852	0.517	0	C05	Fth1	1.84247	0.993	0.984	0	C10
Pecam11	0.920241	0.79	0.523	1.63806e-297	C05	Ccnd21	0.49892	0.91	0.531	0	C05	Tmsb4x1	1.37484	1	0.997	0	C10
Itpr1	0.637489	0.754	0.457	2.11877e-292	C05	Emb1	0.494632	0.981	0.832	0	C05	Actb1	0.714362	0.999	0.999	1.5718e-260	C10
Tcf121	0.924112	0.798	0.403	2.06135e-285	C05	Lat1	0.48851	0.925	0.635	0	C05	Gpx11	2.00964	0.875	0.79	2.95451e-257	C10
Ppp1r16b1	0.939087	0.703	0.292	3.80006e-285	C05	Lck1	0.480091	0.849	0.547	0	C05	Csf1r	2.5406	0.751	0.484	2.63751e-248	C10
Gimap3	0.727626	0.716	0.331	4.59841e-284	C05	Runx3	0.475128	0.757	0.426	0	C05	Cd5l	3.18577	0.774	0.573	5.18098e-246	C10
S1pr11	0.940295	0.784	0.493	8.8264e-284	C05	Ifi47	0.470997	0.87	0.503	0	C05	Ctsd	2.46589	0.818	0.66	1.4343e-243	C10
Cd86	0.805764	0.72	0.447	1.20792e-279	C05	Satb11	0.460076	0.97	0.655	0	C05	Slc40a1	3.19666	0.783	0.589	7.11516e-241	C10
Gm6377	0.495927	0.631	0.242	5.18175e-278	C05	Itgae	0.457016	0.682	0.439	0	C05	Fcer1g	2.15329	0.815	0.588	9.45365e-239	C10
Itgb7	0.344694	0.767	0.497	7.00203e-278	C05	Bcl11b1	0.454783	0.873	0.601	0	C05	Txn11	2.00891	0.843	0.757	2.22594e-237	C10
Aff31	0.473221	0.725	0.386	1.50971e-275	C05	Gramd31	0.448641	0.825	0.453	0	C05	Tyrobp	1.85641	0.824	0.606	1.13748e-235	C10
Txndc51	0.492123	0.694	0.303	2.94219e-275	C05	Gimap51	0.432064	0.85	0.576	0	C05	Psap	2.0619	0.864	0.828	7.75924e-234	C10
Plk21	0.638138	0.755	0.515	5.13406e-275	C05	Igfbp41	0.431661	0.947	0.683	0	C05	Selenop	2.35355	0.754	0.539	1.71019e-224	C10
Krtcap2	0.585007	0.779	0.372	2.91068e-271	C05	Klrd1	0.418471	0.758	0.426	0	C05	Lgmn	2.51586	0.778	0.59	1.64788e-210	C10
Crip1	0.447035	0.886	0.617	3.51908e-270	C05	Trnp1	0.400407	0.876	0.439	0	C05	Mafb	2.7131	0.728	0.518	5.13963e-208	C10
Sdc41	0.59471	0.768	0.409	5.36967e-264	C05	Dtx11	0.352386	0.797	0.503	0	C05	Marco	3.19666	0.68	0.534	6.5107e-173	C10
Fam43a1	0.611498	0.705	0.349	2.90682e-261	C05	Gm43698	0.350163	0.734	0.23	0	C05	Mrc1	2.41658	0.652	0.446	1.70018e-167	C10
Smad71	0.828966	0.829	0.595	8.24304e-259	C05	S1pr11	0.337144	0.897	0.561	0	C05	Hebp1	2.28298	0.689	0.545	9.64285e-166	C10
Cd40	0.351621	0.687	0.42	1.11617e-256	C05	Mettl1	0.311882	0.833	0.452	0	C05	Marcks	2.00646	0.732	0.601	4.82562e-164	C10
Gimap1	0.883869	0.728	0.377	1.33066e-256	C05	Cst7	0.311823	0.858	0.585	0	C05	Clec4n	2.30619	0.621	0.388	6.62953e-153	C10
Fgd2	0.362596	0.706	0.485	2.09424e-254	C05	Nme11	0.302974	0.924	0.68	0	C05	Wfdc17	1.2948	0.703	0.608	8.47109e-140	C10
Ppia1	0.625114	0.987	0.775	3.05358e-254	C05	Ranbp1	0.280276	0.862	0.535	0	C05	Sirpa	2.23057	0.68	0.585	1.92972e-135	C10
Vps37b	0.675628	0.842	0.556	3.86435e-254	C05	Myc	0.251054	0.739	0.397	0	C05	Fcna	2.35715	0.64	0.506	2.03871e-135	C10
Slc38a11	0.82738	0.801	0.422	4.14151e-251	C05	Epsti1	0.44069	0.835	0.605	5.69192e-284	C05	Cfp	2.14106	0.667	0.588	1.73045e-133	C10
Lat2	0.44246	0.748	0.446	2.15566e-250	C05	Gm26917	0.414868	0.804	0.53	4.47952e-271	C05	Pla2g7	1.88455	0.627	0.493	1.0126e-131	C10
Rnase61	0.369557	0.789	0.551	2.83684e-249	C05	Racgap1	0.440042	0.672	0.376	2.2163e-269	C05	Il18	1.95686	0.565	0.36	1.78139e-128	C10
Camk2d1	0.960563	0.779	0.49	9.60802e-247	C05	Gimap31	0.344679	0.891	0.612	6.50139e-267	C05	Cd81	1.8196	0.734	0.681	2.31625e-121	C10
Rpl22l11	0.761859	0.919	0.603	2.40438e-243	C05	Themis1	0.423093	0.712	0.465	2.2509e-266	C05	AW1120102	1.78614	0.68	0.585	2.42109e-117	C10
Dock10	0.744094	0.784	0.443	6.50533e-238	C05	Gnl31	0.275709	0.779	0.515	7.71466e-257	C05	Aif1	2.18945	0.642	0.563	1.53906e-115	C10
Rasgrp11	0.333116	0.753	0.453	9.26984e-234	C05	Acp52	0.293252	0.897	0.701	2.82259e-256	C05	Gm21188	0.516261	0.322	0.052	7.41048e-114	C10
Fam214a	0.402521	0.699	0.418	8.91577e-233	C05	Trbc11	0.576155	0.797	0.624	2.01733e-234	C05	Grn	2.19693	0.613	0.481	4.45201e-113	C10
Rpl36al1	0.669647	0.895	0.541	2.54744e-232	C05	Grap21	0.417675	0.717	0.42	8.74211e-232	C05	Mpeg1	1.75001	0.598	0.43	9.20929e-112	C10
Eif3e1	0.706169	0.847	0.469	2.14062e-231	C05	Nsg21	0.364622	0.717	0.461	1.33893e-227	C05	Hpgd	1.96051	0.624	0.54	2.10236e-111	C10
Tcf41	0.736904	0.763	0.456	5.30348e-228	C05	Slamf61	0.345791	0.787	0.54	1.09387e-225	C05	Adgre4	1.33377	0.469	0.266	1.77884e-109	C10
Junb1	0.683246	0.993	0.889	2.85263e-227	C05	Atp1b31	0.280713	0.952	0.799	1.39797e-216	C05	Creg1	1.9028	0.63	0.562	1.08146e-106	C10
Npm11	0.647202	0.882	0.537	1.21097e-224	C05	Tnfsf81	0.252725	0.701	0.487	3.69849e-198	C05	Trf	2.03394	0.621	0.553	2.98922e-103	C10
Acp5	0.683262	0.668	0.286	9.89476e-223	C05	Pim2	0.295242	0.632	0.342	3.60992e-193	C05	Cx3cr1	0.326555	0.375	0.168	1.66549e-100	C10
Lncpint	0.79308	0.691	0.411	1.22765e-222	C05	Atp1a1	0.286781	0.813	0.596	4.78377e-193	C05	Atox1	1.62599	0.709	0.666	2.68806e-99	C10
H2-K11	0.513472	0.961	0.849	1.91731e-220	C05	Smc41	0.297224	0.785	0.529	4.72386e-185	C05	Slc45a3	0.700795	0.393	0.187	3.81041e-91	C10
Lztfl11	0.460092	0.688	0.347	4.16858e-220	C05	Epb41l4aos	0.324475	0.685	0.425	1.53671e-184	C05	Rbm47	0.27691	0.082	0.475	6.38543e-86	C10
mt-Nd4l1	0.641514	0.837	0.595	9.9797e-218	C05	Tmem1081	0.321652	0.594	0.267	2.43075e-184	C05	Spic	1.94615	0.564	0.481	8.44687e-86	C10
Limd11	0.777411	0.762	0.515	2.89274e-217	C05	Rgcc1	0.274742	0.666	0.382	4.77072e-179	C05	Adgre1	1.56712	0.519	0.4	2.22702e-85	C10
Set1	0.713788	0.842	0.55	2.15573e-212	C05	Gtf2i1	0.383425	0.706	0.47	4.32272e-178	C05	Crip2	1.15021	0.46	0.334	5.86847e-85	C10
Gpr174	0.758725	0.662	0.392	6.16381e-209	C05	Inpp4b1	0.364016	0.705	0.482	1.49776e-174	C05	Cttnbp2nl	0.44224	0.288	0.054	1.93612e-84	C10
Anxa6	0.263505	0.783	0.55	2.36893e-208	C05	Kcnq1ot1	0.291408	0.693	0.425	1.45601e-164	C05	Ctss	1.44955	0.726	0.742	9.87065e-81	C10
Ifi2091	0.583962	0.776	0.532	3.7304e-208	C05	Prkcq1	0.331876	0.721	0.542	8.67147e-157	C05	Sash1	1.08461	0.449	0.315	4.21322e-76	C10
Cd2741	0.487788	0.664	0.34	6.10946e-206	C05	Lcn4	0.32431	0.58	0.316	9.11179e-148	C05	Sort1	0.258521	0.3	0.133	2.23012e-73	C10
Snrpg1	0.603378	0.851	0.564	1.48078e-204	C05	Socs11	0.280688	0.638	0.383	9.00252e-138	C05	Lrp1	1.32494	0.486	0.376	1.12596e-72	C10
Ranbp1	0.35639	0.732	0.403	1.4991e-203	C05	Tnik1	0.320497	0.634	0.37	2.95817e-133	C05	Tmem106a	0.78267	0.396	0.323	1.65719e-72	C10
Bcl2	0.546303	0.7	0.45	7.02935e-203	C05	Ifi206	0.322087	0.672	0.469	1.65916e-131	C05	Gsr	1.60824	0.569	0.509	4.5377e-70	C10
Rabgap1l1	0.790042	0.787	0.577	1.63205e-199	C05	Setd7	0.262514	0.636	0.381	3.01199e-127	C05	Nr1h3	1.74635	0.513	0.421	5.84109e-70	C10
Mtss11	0.739396	0.766	0.525	1.86664e-199	C05	Gimap91	0.252229	0.716	0.534	2.19836e-114	C05	Treml4	0.956786	0.438	0.256	4.48425e-69	C10
Ktn11	0.539479	0.713	0.439	1.51647e-198	C05	Prkch1	0.278197	0.678	0.526	1.0836e-109	C05	Cd300c2	1.21282	0.472	0.318	7.72625e-68	C10
Grap	0.811493	0.692	0.478	5.07572e-193	C05	Cep971	0.307875	0.604	0.383	5.15541e-108	C05	Fcgr4	1.27566	0.419	0.27	1.29532e-66	C10
Hint1	0.58219	0.806	0.488	3.47731e-190	C05	Pde3b1	0.28961	0.582	0.296	4.4526e-106	C05	Cd300a	1.14852	0.387	0.236	1.50974e-64	C10
Atp5g21	0.749024	0.834	0.572	1.93582e-187	C05	Ifi208	0.279209	0.644	0.443	1.51993e-103	C05	Ifitm3	1.17158	0.482	0.374	1.01029e-63	C10
Dusp21	0.450894	0.834	0.597	4.22151e-187	C05	Plcxd2	0.337898	0.574	0.308	8.73284e-103	C05	Maf1	1.35074	0.507	0.427	1.16713e-63	C10
Itga4	0.707852	0.819	0.611	1.19493e-186	C05	Klhdc21	0.278604	0.704	0.538	2.42452e-102	C05	Cd44	1.53732	0.58	0.552	1.4589e-63	C10
Ncl1	0.708588	0.884	0.673	1.64742e-185	C05	Cd2471	0.28116	0.678	0.493	6.40992e-98	C05	Ifi207	1.21608	0.409	0.311	3.14998e-61	C10
Anp32b	0.594251	0.869	0.563	3.73671e-183	C05	Sidt1	0.413933	0.573	0.352	1.84004e-82	C05	Cxcl13	0.770093	0.084	0.331	4.45129e-60	C10
P2rx4	0.546842	0.702	0.446	6.10048e-181	C05	Rnf138	0.253387	0.626	0.427	4.01148e-80	C05	Mfge8	0.408006	0.023	0.483	1.68228e-59	C10
Cpm1	0.255491	0.665	0.371	2.73777e-178	C05	Il21r1	0.304175	0.601	0.436	1.15658e-77	C05	Cebpd	0.315619	0.38	0.31	1.62545e-58	C10
Rab30	0.529672	0.555	0.187	3.74599e-174	C05	Ttc3	0.272925	0.561	0.306	6.2202e-77	C05	Cp	0.792725	0.355	0.208	1.24214e-57	C10
Gm266691	0.482936	0.672	0.413	4.01369e-170	C05	Pmepa1	0.294132	0.558	0.353	1.14853e-75	C05	Gfra2	1.31135	0.487	0.379	2.58143e-56	C10
Gm206961	0.846598	0.709	0.559	4.18433e-170	C05	Kif1b1	0.261902	0.645	0.494	5.0452e-71	C05	Ifi204	1.21583	0.359	0.243	2.96265e-56	C10
Cxxc51	0.46993	0.696	0.454	9.55365e-170	C05	Tdrp	0.359058	0.491	0.295	5.56856e-35	C05	Asah1	1.42066	0.509	0.467	5.45104e-55	C10
Foxo11	0.734498	0.737	0.518	1.98917e-169	C05	Dpp4	0.289633	0.567	0.461	7.37692e-35	C05	Sult1a1	0.533076	0.379	0.279	8.65311e-55	C10
Anp32e1	0.527598	0.725	0.413	8.31657e-169	C05	Hdgfl3	0.28775	0.472	0.333	1.50063e-19	C05	Lyz2	2.53533	0.519	0.534	7.9486e-53	C10
Sec24a1	0.431037	0.661	0.379	6.25621e-167	C05	Ccr9	0.349504	0.474	0.313	2.81627e-07	C05	C6	1.87282	0.546	0.549	2.30524e-52	C10
Clec2i	0.758968	0.645	0.326	3.83993e-165	C05	Ifitm12	1.59838	0.999	0.948	0	C06	Ctnnd1	1.22646	0.457	0.399	2.34465e-52	C10
Msi21	0.809788	0.714	0.493	1.64103e-164	C05	Retnlg2	1.53731	1	0.988	0	C06	Cd302	1.25578	0.434	0.343	8.19442e-52	C10
Gpr18	0.504291	0.605	0.333	2.43148e-163	C05	Lcn22	1.43956	1	0.977	0	C06	Lst1	1.47217	0.528	0.515	2.79761e-51	C10
AI504432	0.469189	0.617	0.323	2.18065e-162	C05	Asprv12	1.41529	0.991	0.866	0	C06	Apoc1	1.55315	0.451	0.33	2.33535e-49	C10
Cenpa1	0.67092	0.769	0.543	6.11257e-161	C05	Ifitm62	1.41433	1	0.949	0	C06	Igf1	1.53655	0.511	0.455	2.82291e-49	C10
Arhgap171	0.417654	0.846	0.61	1.2893e-154	C05	Wfdc171	1.31826	0.999	0.916	0	C06	Sirpb1a	0.302946	0.145	0.34	4.29461e-48	C10
Cd2ap1	0.709492	0.67	0.395	4.39274e-154	C05	Pglyrp12	1.30866	1	0.908	0	C06	Frmd4b	1.10886	0.401	0.341	5.07071e-47	C10
Hmgb11	0.562935	0.94	0.768	1.85324e-152	C05	Stfa22	1.29543	0.904	0.851	0	C06	Zfp703	1.08172	0.372	0.343	8.24459e-46	C10
Evl1	0.541114	0.7	0.454	3.9071e-150	C05	Wfdc212	1.28538	0.999	0.921	0	C06	Tgfbi	1.3125	0.511	0.506	1.05002e-45	C10
Chd3	0.254394	0.678	0.389	7.05378e-150	C05	Alox5ap2	1.28086	1	0.927	0	C06	Gm424181	0.341303	1	1	3.40025e-45	C10
Cd48	0.269278	0.713	0.446	1.06112e-147	C05	Mmp82	1.26568	1	0.902	0	C06	Plbd1	1.37763	0.491	0.451	3.43317e-45	C10
Fbl	0.366419	0.646	0.344	1.49248e-143	C05	S100a62	1.23731	1	0.994	0	C06	Ptgs1	1.42268	0.498	0.482	7.273e-45	C10
Cerk1	0.560656	0.717	0.545	1.54276e-141	C05	S100a112	1.22242	1	0.933	0	C06	Tbc1d9	0.451287	0.199	0.539	1.53771e-44	C10
Nop10	0.424014	0.698	0.452	3.95914e-140	C05	Lrg12	1.22084	0.999	0.877	0	C06	Kcnj16	0.519788	0.306	0.187	1.78515e-44	C10
Gnl31	0.667083	0.678	0.452	5.15218e-140	C05	Stfa2l12	1.20002	0.897	0.836	0	C06	Pdlim41	0.421231	0.154	0.431	8.35233e-44	C10
Tob21	0.698867	0.71	0.498	3.85774e-138	C05	S100a82	1.19686	1	1	0	C06	Prg3	0.327315	0.125	0.293	1.54991e-43	C10
Calr1	0.363034	0.879	0.614	5.52553e-134	C05	Anxa13	1.19203	1	0.898	0	C06	Il13ra1	0.356747	0.116	0.373	5.48656e-43	C10
Cd81	0.501802	0.734	0.471	3.09902e-130	C05	Ifitm22	1.18602	0.999	0.898	0	C06	Plxnb2	0.944801	0.434	0.398	7.22336e-43	C10
H2-Q41	0.436429	0.74	0.501	1.09562e-129	C05	Slpi2	1.16451	0.991	0.84	0	C06	Timd4	0.987627	0.395	0.254	9.70951e-43	C10
Pxdc1	0.545791	0.584	0.329	2.60302e-129	C05	Cd1772	1.16445	0.999	0.862	0	C06	Ifitm2	0.982057	0.498	0.489	3.54409e-42	C10
Slamf61	0.330074	0.661	0.408	4.89189e-126	C05	Hp2	1.14394	1	0.9	0	C06	Abcd2	0.275692	0.333	0.209	7.30181e-42	C10
Trim59	0.372718	0.616	0.42	1.20021e-122	C05	Ifitm32	1.12638	0.999	0.9	0	C06	Gngt2	1.36929	0.581	0.599	9.44309e-42	C10
Prkce1	0.428767	0.639	0.418	6.10547e-121	C05	Ly6g2	1.12459	0.96	0.808	0	C06	Pdgfb	0.37278	0.283	0.135	1.33994e-41	C10
Pkig1	0.602844	0.638	0.345	2.80578e-120	C05	S100a92	1.11072	1	1	0	C06	Ncf2	0.325938	0.2	0.563	1.51255e-41	C10
Tubb51	0.309582	0.772	0.474	5.78821e-120	C05	Mmp92	1.09597	0.999	0.88	0	C06	Pltp	1.30963	0.456	0.45	3.5832e-39	C10
Gpr1711	0.653509	0.629	0.398	1.12594e-119	C05	Prdx52	1.08748	1	0.919	0	C06	Ctsz1	1.30634	0.633	0.699	7.83806e-39	C10
Gm302111	0.269642	0.63	0.408	4.47202e-118	C05	Prok22	1.07682	0.93	0.776	0	C06	Ddit4	0.408578	0.418	0.711	1.36351e-38	C10
Ifi2141	0.318717	0.597	0.355	4.728e-118	C05	Msrb12	1.05199	0.997	0.876	0	C06	Sat1	1.10648	0.579	0.626	2.42001e-38	C10
Sdhaf1	0.287088	0.558	0.322	2.83341e-113	C05	Dhrs72	1.0471	0.993	0.782	0	C06	Pira2	1.16423	0.484	0.492	6.4912e-38	C10
Rnf157	0.32477	0.556	0.3	4.03335e-113	C05	Lgals32	1.01939	1	0.894	0	C06	Pirb	1.01639	0.489	0.487	1.24479e-37	C10
Tuba1b	0.294688	0.635	0.331	2.38626e-111	C05	Pygl2	1.00981	1	0.857	0	C06	Slc16a9	0.831461	0.296	0.078	6.22683e-37	C10
B4galnt1	0.638871	0.683	0.451	4.93077e-110	C05	Cd141	1.00858	0.977	0.808	0	C06	Dst1	0.418057	0.292	0.255	9.75442e-37	C10
Plekho11	0.592084	0.654	0.46	7.23707e-110	C05	Tspo2	1.00315	1	0.935	0	C06	Axl	1.85233	0.521	0.553	1.2e-36	C10
Trp53i111	0.635437	0.62	0.36	1.86081e-108	C05	Mcemp12	1.00298	0.992	0.817	0	C06	Itm2c1	1.33159	0.476	0.477	1.65892e-35	C10
Crem	0.315203	0.609	0.442	3.70865e-106	C05	Anxa22	1.00105	0.999	0.867	0	C06	Rgl1	1.18099	0.404	0.381	4.81945e-34	C10
Gem1	0.415723	0.61	0.393	3.08908e-105	C05	Prr132	0.99964	1	0.858	0	C06	Kcnj10	0.642584	0.304	0.156	1.7348e-33	C10
Cblb	0.476812	0.637	0.435	4.20923e-105	C05	Mgst12	0.987798	0.99	0.825	0	C06	Taldo1	1.11697	0.639	0.685	5.09336e-33	C10
Mif1	0.309166	0.7	0.437	7.85552e-102	C05	Ngp1	0.987466	1	0.963	0	C06	Ms4a6c	1.34062	0.456	0.47	1.7171e-32	C10
Nucks1	0.490766	0.675	0.43	4.8331e-101	C05	Tyrobp2	0.978853	0.999	0.906	0	C06	AY036118	0.312098	0.437	0.817	2.67603e-32	C10
D10Wsu102e	0.3993	0.611	0.408	1.21199e-96	C05	Chil12	0.975516	0.958	0.748	0	C06	Gdpd1	0.411612	0.342	0.313	3.92451e-32	C10
Fam169b	0.519233	0.6	0.416	1.95249e-96	C05	Aldh22	0.973234	0.998	0.854	0	C06	Vim	0.436002	0.434	0.746	2.90684e-31	C10
Zbtb201	0.767208	0.674	0.502	2.54832e-96	C05	Ly6c22	0.971473	0.998	0.841	0	C06	Sirpb1c	0.326463	0.302	0.202	5.00129e-31	C10
Rif1	0.42352	0.598	0.366	2.57768e-95	C05	Fcgr32	0.961229	0.99	0.767	0	C06	Clec4a2	1.07961	0.409	0.384	9.69204e-31	C10
Snrpe1	0.408004	0.788	0.556	1.24225e-93	C05	Spi12	0.961154	0.999	0.844	0	C06	Glrx	0.261828	0.141	0.466	2.80445e-30	C10
Fos1	0.365649	0.931	0.852	1.63178e-93	C05	Ceacam102	0.959945	0.943	0.759	0	C06	Actg11	0.453632	0.848	0.968	3.2673e-30	C10
Vars1	0.705938	0.601	0.344	7.08979e-93	C05	Il1r22	0.951054	0.987	0.83	0	C06	Ccr3	1.27299	0.456	0.439	5.18574e-30	C10
Ctsc	0.312921	0.647	0.421	1.52931e-90	C05	Cxcr22	0.941256	0.968	0.807	0	C06	Msr1	0.990804	0.351	0.263	1.88384e-29	C10
Tmem64	0.461335	0.564	0.294	2.5224e-89	C05	AA4671972	0.93352	0.983	0.808	0	C06	Mgst1	0.622196	0.275	0.576	2.85005e-28	C10
Nme11	0.292256	0.624	0.357	2.67708e-86	C05	Plp22	0.93334	0.992	0.72	0	C06	Rab31	0.471175	0.149	0.446	4.82889e-28	C10
Snrpf1	0.346795	0.7	0.463	1.03078e-85	C05	R3hdm42	0.927961	0.996	0.686	0	C06	Msrb1	1.19758	0.535	0.604	1.06376e-27	C10
Pou2af11	0.557427	0.659	0.51	3.73505e-84	C05	Grina2	0.926952	0.995	0.775	0	C06	Siglece	1.19329	0.376	0.301	1.28259e-27	C10
Myc	0.552191	0.574	0.361	4.44423e-83	C05	Cd332	0.90667	0.962	0.786	0	C06	Lrrc25	0.544728	0.167	0.437	1.53927e-27	C10
Cers4	0.425442	0.525	0.176	5.61973e-83	C05	Pirb2	0.899282	0.999	0.855	0	C06	Sema6d	0.968486	0.389	0.313	1.60561e-27	C10
Mrpl521	0.341767	0.618	0.365	6.25872e-82	C05	G0s22	0.899111	0.808	0.644	0	C06	Itgad	1.47532	0.425	0.373	3.61336e-27	C10
Hnrnpa11	0.435413	0.736	0.525	1.43884e-80	C05	Glrx2	0.897477	0.986	0.733	0	C06	Ctsl	1.22059	0.427	0.456	9.73157e-27	C10
Ttc3	0.311708	0.595	0.446	1.24958e-78	C05	Tkt2	0.895207	1	0.85	0	C06	Asb2	0.889589	0.401	0.4	4.67013e-26	C10
Fubp11	0.543922	0.693	0.523	1.40475e-78	C05	Txn12	0.881641	0.997	0.898	0	C06	Epb41l3	1.20146	0.392	0.331	6.67362e-26	C10
Gm19951	0.303589	0.49	0.224	8.82106e-73	C05	Mapk132	0.860016	0.978	0.813	0	C06	Dusp11	0.625776	0.254	0.631	9.4324e-26	C10
Nasp	0.328547	0.623	0.454	3.62271e-69	C05	Fcer1g2	0.8566	1	0.861	0	C06	Rps27l1	0.570987	0.328	0.693	2.86748e-25	C10
Gm15987	0.558699	0.532	0.331	1.09441e-64	C05	Vim2	0.854281	1	0.919	0	C06	Rab32	0.866489	0.395	0.44	4.0462e-24	C10
Dek	0.344881	0.717	0.514	2.52126e-64	C05	C5ar12	0.853188	0.943	0.769	0	C06	Litaf	0.786449	0.339	0.363	8.34389e-24	C10
Nfkbid1	0.262385	0.789	0.653	3.09565e-64	C05	Ncf42	0.852943	0.992	0.792	0	C06	Ms4a6d	0.742042	0.305	0.283	1.3505e-23	C10
Gch1	0.266404	0.552	0.393	4.41135e-64	C05	Fth11	0.847149	1	0.989	0	C06	Gatm	1.24423	0.362	0.31	1.62259e-23	C10
Cd381	0.528065	0.578	0.365	1.33144e-63	C05	Taldo12	0.843974	0.996	0.888	0	C06	Adap2	0.308811	0.285	0.162	2.07498e-23	C10
Runx3	0.283608	0.546	0.361	2.64233e-62	C05	Gda2	0.83716	0.992	0.86	0	C06	Flot1	0.255207	0.188	0.494	3.87779e-23	C10
Kcnq1ot11	0.670139	0.581	0.374	6.80624e-62	C05	Eif4ebp12	0.837042	0.976	0.741	0	C06	Lair1	1.03068	0.423	0.464	4.4364e-23	C10
Vgll41	0.261671	0.672	0.546	2.81548e-61	C05	Gsr2	0.82485	0.989	0.806	0	C06	Wdfy3	0.737004	0.311	0.192	7.79973e-23	C10
Rilpl21	0.289981	0.805	0.681	4.47807e-60	C05	Timp22	0.819181	0.966	0.754	0	C06	Tmem176a	0.275277	0.112	0.403	9.83608e-23	C10
Pkib	0.476026	0.53	0.334	5.04629e-60	C05	Klhdc42	0.817431	0.958	0.648	0	C06	Stx11	0.390083	0.31	0.353	1.61526e-22	C10
Fcgr2b	0.404906	0.616	0.489	1.79843e-55	C05	Upp12	0.811347	0.926	0.759	0	C06	Lgals3	1.28638	0.541	0.645	2.65788e-22	C10
Tmem245	0.646285	0.562	0.43	4.41039e-53	C05	Ctsd2	0.808613	0.996	0.794	0	C06	Iscu	0.377459	0.2	0.528	4.15908e-22	C10
H2-Q61	0.4485	0.603	0.399	4.16122e-50	C05	Unc1192	0.808492	0.982	0.786	0	C06	Ehd4	0.477921	0.364	0.411	1.12911e-21	C10
Ier51	0.300273	0.869	0.779	3.05826e-47	C05	Hacd42	0.8003	0.915	0.788	0	C06	Fcgr3	1.09133	0.443	0.476	1.74653e-21	C10
Hs3st1	0.259841	0.272	0.21	1.30558e-46	C05	Pgd2	0.797924	0.98	0.744	0	C06	Saa3	1.55094	0.392	0.456	2.59781e-21	C10
AU0202061	0.435906	0.522	0.303	6.01395e-46	C05	Ltb4r12	0.79787	0.98	0.823	0	C06	Fabp4	0.257661	0.306	0.27	7.94991e-21	C10
Ctsh	0.51546	0.719	0.644	9.80431e-46	C05	Hdc2	0.797743	0.971	0.757	0	C06	Lgals3bp	1.25587	0.415	0.451	1.38154e-20	C10
Abca11	0.765158	0.519	0.321	1.58677e-45	C05	Ncf22	0.792084	0.976	0.825	0	C06	Ube2l6	0.431609	0.236	0.269	1.49812e-20	C10
Dyrk21	0.342475	0.539	0.358	1.77811e-45	C05	Scrg12	0.790343	0.944	0.782	0	C06	Ppfia4	0.252074	0.334	0.349	3.99075e-20	C10
Prcp	0.406319	0.569	0.463	3.84178e-45	C05	Cd300lf2	0.789426	0.963	0.763	0	C06	G6pdx	0.509104	0.381	0.465	7.82723e-20	C10
Dnajb91	0.31194	0.763	0.622	3.83789e-41	C05	Itgam2	0.779973	0.997	0.84	0	C06	Slpi	1.94729	0.499	0.552	1.00789e-19	C10
Smc6	0.566042	0.578	0.434	4.02218e-39	C05	Zyx2	0.776872	0.977	0.8	0	C06	Tmem51	0.516641	0.356	0.358	3.99431e-19	C10
Slc15a2	0.40221	0.522	0.405	4.13172e-37	C05	Fabp52	0.770644	0.906	0.717	0	C06	Mertk	0.882693	0.35	0.249	1.05384e-18	C10
Gimap5	0.69984	0.543	0.42	5.63459e-36	C05	Dstn2	0.769546	0.986	0.8	0	C06	Adamdec1	0.853643	0.413	0.391	1.27177e-18	C10
Gpr132	0.255406	0.563	0.446	1.11742e-35	C05	Cd24a2	0.761601	0.968	0.755	0	C06	Txnrd1	0.454425	0.209	0.523	1.47081e-18	C10
Gramd31	0.357731	0.508	0.331	2.0788e-35	C05	Rdh122	0.760505	0.882	0.611	0	C06	Cadm1	0.988559	0.419	0.396	3.78934e-18	C10
Blnk1	0.418738	0.587	0.429	3.17078e-34	C05	Ncf12	0.756197	0.986	0.803	0	C06	Cdk14	0.469959	0.361	0.352	7.44866e-18	C10
Kdm2b	0.32241	0.541	0.417	1.60633e-33	C05	Ggt12	0.748956	0.948	0.787	0	C06	Gm2a1	0.454743	0.353	0.695	2.82629e-17	C10
Manea1	0.255232	0.589	0.463	3.85579e-33	C05	Fpr12	0.745172	0.907	0.704	0	C06	Agap1	0.709746	0.251	0.061	1.15372e-16	C10
Apoe	0.558803	0.567	0.538	1.07717e-32	C05	Mrgpra2b2	0.743668	0.831	0.726	0	C06	Clec4a1	1.19499	0.426	0.452	1.65452e-16	C10
Ran	0.311402	0.647	0.496	9.17179e-32	C05	Pi162	0.74301	0.906	0.772	0	C06	Coch	0.338583	0.044	0.258	1.95423e-16	C10
Mylip1	0.513348	0.621	0.572	9.33834e-32	C05	Cyba2	0.742976	1	0.934	0	C06	Tnfrsf1b1	0.317324	0.167	0.461	2.39306e-16	C10
Cdc25b1	0.250122	0.544	0.434	5.05243e-29	C05	Pnkp2	0.742895	0.964	0.735	0	C06	Tkt1	0.430533	0.344	0.663	3.57884e-16	C10
St8sia42	0.450635	0.716	0.706	2.0946e-28	C05	Gyg2	0.731742	0.949	0.693	0	C06	Hist1h2bc	0.488717	0.353	0.437	1.35768e-15	C10
Pik3ip11	0.648118	0.478	0.296	1.19095e-27	C05	Fpr22	0.731578	0.951	0.758	0	C06	Hacd4	0.521284	0.401	0.411	2.11185e-15	C10
Cbx5	0.280407	0.499	0.355	1.00727e-26	C05	Cebpb2	0.730906	0.999	0.833	0	C06	Prdx5	0.582864	0.353	0.68	2.59354e-15	C10
Arap2	0.564382	0.539	0.478	4.39079e-24	C05	Anxa112	0.729384	0.961	0.624	0	C06	Ckb	1.04962	0.42	0.473	3.16267e-15	C10
Ivns1abp1	0.298751	0.575	0.483	1.84462e-22	C05	Atxn102	0.727478	0.966	0.712	0	C06	Icam11	0.36451	0.18	0.49	1.20823e-14	C10
Ctsz	0.319439	0.638	0.575	1.25475e-19	C05	Lcp12	0.727413	0.997	0.894	0	C06	Lpcat2	0.520873	0.171	0.425	2.8335e-14	C10
Pdcd41	0.427729	0.581	0.524	3.94018e-18	C05	Bst12	0.727407	0.864	0.743	0	C06	Cstb	1.18796	0.439	0.513	4.32413e-14	C10
Ffar1	0.537961	0.481	0.313	4.96247e-18	C05	Cd632	0.725756	0.893	0.713	0	C06	Tspo	0.329727	0.383	0.733	6.83849e-14	C10
Tmem1081	0.26263	0.487	0.26	1.6604e-16	C05	Clec4d1	0.721856	0.881	0.65	0	C06	Cd14	0.7118	0.22	0.437	2.07541e-13	C10
Gm26917	0.263522	0.521	0.403	1.80223e-14	C05	Slfn42	0.720735	0.979	0.823	0	C06	Tagln23	0.512309	0.328	0.627	3.3059e-13	C10
Tecpr1	0.354827	0.528	0.48	1.4095e-11	C05	Slfn12	0.715877	0.988	0.824	0	C06	Gpr35	0.288166	0.26	0.182	1.22767e-12	C10
Mat2a1	0.407854	0.546	0.469	3.37531e-10	C05	Plaur2	0.714887	0.941	0.617	0	C06	Cst3	0.856192	0.611	0.759	1.41895e-12	C10
Pde4b1	0.271916	0.688	0.71	3.9942e-07	C05	App2	0.711699	0.962	0.751	0	C06	Ccl6	1.26875	0.432	0.509	1.73734e-12	C10
Ly6a	0.610409	0.438	0.258	4.10695e-05	C05	Clec4e2	0.709931	0.923	0.747	0	C06	Gbp2	0.372985	0.132	0.413	2.9275e-12	C10
Cd200	0.514827	0.381	0.346	0.00520655	C05	Tgfbi1	0.70944	0.956	0.82	0	C06	Rgs31	0.486114	0.421	0.518	3.30081e-12	C10
Dpp41	0.255314	0.452	0.333	0.156129	C05	Ccr12	0.709369	0.918	0.748	0	C06	Paqr9	0.718147	0.306	0.234	5.25334e-12	C10
Trio	0.335165	0.43	0.396	0.681071	C05	Pilra2	0.709178	0.91	0.772	0	C06	Clec12a	0.822252	0.388	0.464	6.92097e-12	C10
Retnlg2	1.18761	1	0.92	0	C06	Mxd12	0.707236	0.984	0.697	0	C06	Itga9	0.725629	0.269	0.217	1.2164e-11	C10
S100a63	1.13182	0.995	0.84	0	C06	Hmgn22	0.70685	0.954	0.551	0	C06	Kcnk6	0.360215	0.109	0.27	1.471e-11	C10
Clec4d2	1.11966	0.968	0.67	0	C06	Qsox12	0.698416	0.955	0.679	0	C06	Fgd4	0.292933	0.175	0.275	1.56e-11	C10
Slc7a112	0.997607	0.946	0.66	0	C06	Sqor2	0.697665	0.929	0.747	0	C06	Prr13	0.507438	0.356	0.659	1.65984e-11	C10
Il1f92	0.995517	0.901	0.675	0	C06	Pla2g71	0.697493	0.928	0.796	0	C06	Dusp6	0.258675	0.176	0.447	2.07207e-11	C10
S100a113	0.970153	0.999	0.938	0	C06	G6pdx2	0.69488	0.953	0.741	0	C06	Ear2	0.761715	0.288	0.271	2.15713e-11	C10
Cxcr22	0.943945	0.989	0.75	0	C06	Mtus12	0.680929	0.88	0.767	0	C06	Sowahc	0.405604	0.152	0.376	3.43603e-11	C10
Gda3	0.940017	0.999	0.781	0	C06	Hck2	0.678969	0.955	0.774	0	C06	Rab3il1	0.79325	0.342	0.294	5.11301e-11	C10
Trem12	0.926203	0.951	0.75	0	C06	Fbxl51	0.670038	0.95	0.623	0	C06	Ctsh3	0.413622	0.375	0.658	1.02601e-10	C10
Cxcl21	0.920784	0.919	0.657	0	C06	Gpx12	0.666038	0.999	0.917	0	C06	Hist1h1c	0.412285	0.406	0.472	1.09856e-10	C10
Slpi3	0.920667	0.989	0.808	0	C06	Litaf2	0.665727	0.865	0.576	0	C06	Ap1s2	0.529504	0.417	0.503	1.36319e-10	C10
Slc16a32	0.911946	0.948	0.793	0	C06	Ckap42	0.659441	0.948	0.77	0	C06	Gclm	0.475203	0.27	0.536	1.75935e-10	C10
Jaml1	0.861353	0.909	0.629	0	C06	Gsn2	0.653243	0.901	0.722	0	C06	Slc11a1	1.03778	0.329	0.281	3.24059e-10	C10
Msrb12	0.854628	1	0.854	0	C06	Cebpd2	0.650427	0.803	0.679	0	C06	Anxa5	1.38879	0.509	0.638	2.20433e-09	C10
Grina2	0.846361	0.987	0.804	0	C06	Myadm2	0.647974	0.879	0.685	0	C06	Lyn3	0.873812	0.562	0.665	3.35077e-09	C10
Mxd13	0.845267	0.994	0.804	0	C06	Esd2	0.646873	0.973	0.817	0	C06	Cebpb	0.860492	0.435	0.526	4.08541e-09	C10
Ccl61	0.829317	0.994	0.774	0	C06	Csf3r1	0.646564	0.962	0.769	0	C06	Cd68	1.08017	0.361	0.421	5.25092e-09	C10
Srgn1	0.796828	0.999	0.941	0	C06	Trem32	0.646444	0.877	0.748	0	C06	Sdf2l1	0.466975	0.394	0.527	6.10367e-09	C10
Ccr12	0.791675	0.982	0.788	0	C06	Lyz22	0.645732	0.997	0.913	0	C06	Snx10	0.976808	0.345	0.43	7.52535e-09	C10
Csf3r1	0.789249	0.984	0.835	0	C06	Cpd2	0.645336	0.847	0.714	0	C06	Cd300lf	0.51532	0.224	0.479	8.38331e-09	C10
Anxa23	0.78187	0.991	0.829	0	C06	Emilin22	0.645181	0.905	0.784	0	C06	Zfhx3	0.453799	0.335	0.394	2.31032e-08	C10
AC110211.12	0.781774	0.893	0.671	0	C06	Actg12	0.643777	0.999	0.964	0	C06	Tcn2	0.793856	0.32	0.418	3.76097e-08	C10
Cebpb2	0.760411	0.993	0.805	0	C06	Slc16a32	0.641471	0.821	0.743	0	C06	Adk1	0.350969	0.186	0.452	4.91723e-08	C10
Txn12	0.752951	0.996	0.884	0	C06	Lipg2	0.638828	0.867	0.734	0	C06	Ifi27l2a2	1.01241	0.623	0.752	4.92057e-08	C10
Tyrobp2	0.723639	0.999	0.889	0	C06	Siglece2	0.636356	0.789	0.654	0	C06	Arhgap5	0.380903	0.343	0.447	6.88939e-08	C10
Il1r22	0.708966	0.961	0.726	0	C06	Flot12	0.625269	0.908	0.641	0	C06	Tmcc3	0.465688	0.274	0.526	1.09452e-07	C10
Il1b1	0.602159	0.912	0.729	0	C06	Plbd12	0.62196	0.905	0.771	0	C06	Smpdl3a1	0.837534	0.467	0.543	1.10594e-07	C10
Fth12	0.646457	0.999	0.979	2.65888e-300	C06	Pira22	0.621012	0.856	0.709	0	C06	Pgd	0.43713	0.293	0.545	1.34102e-07	C10
Cd300ld2	0.70913	0.893	0.66	1.97555e-298	C06	Tpd521	0.62098	0.963	0.749	0	C06	Fpr1	0.393649	0.266	0.229	1.49211e-07	C10
Cd333	0.74544	0.976	0.784	1.91211e-283	C06	Trim30b1	0.618457	0.839	0.689	0	C06	Cela1	1.02004	0.358	0.392	1.9153e-07	C10
Slfn12	0.765789	0.948	0.762	2.461e-280	C06	Dhrs92	0.617988	0.826	0.723	0	C06	Mmp14	0.424537	0.195	0.397	1.99842e-07	C10
Pla2g71	0.677805	0.867	0.611	2.35146e-278	C06	Lmnb12	0.613323	0.902	0.588	0	C06	Fyb4	0.721775	0.512	0.595	4.03457e-07	C10
Cd522	0.537657	0.999	0.962	4.6549e-277	C06	Cpne22	0.612442	0.893	0.753	0	C06	Tnfrsf1a	0.448995	0.338	0.392	4.83945e-07	C10
Cyp4f182	0.711823	0.958	0.762	4.71122e-276	C06	Trem12	0.611447	0.826	0.748	0	C06	F11r	0.520762	0.201	0.302	4.94274e-07	C10
Hdc2	0.694589	0.975	0.805	7.37787e-276	C06	Srgn1	0.610877	0.999	0.925	0	C06	Rhob	0.533221	0.285	0.371	8.47595e-07	C10
Hp3	0.7	0.991	0.769	3.62103e-275	C06	Lpcat21	0.608476	0.786	0.641	0	C06	Pilra	0.802324	0.401	0.456	1.25481e-06	C10
Tgfbi2	0.664059	0.916	0.64	2.25048e-270	C06	Capg2	0.606912	0.972	0.811	0	C06	Fxyd2	0.257392	0.2	0.36	1.32589e-06	C10
Plk32	0.697694	0.903	0.725	4.17093e-268	C06	Msra2	0.606639	0.86	0.615	0	C06	Fos	0.263376	0.247	0.521	1.92681e-06	C10
Ftl11	0.494162	0.997	0.973	2.38e-262	C06	Mettl92	0.601204	0.93	0.67	0	C06	Ms4a7	0.53524	0.21	0.347	2.98035e-06	C10
G0s23	0.876634	0.933	0.784	2.76624e-249	C06	Itgb22	0.598055	0.983	0.79	0	C06	Bcl2a1b3	0.358132	0.24	0.504	3.89787e-06	C10
Ifitm21	0.591979	0.963	0.759	8.63291e-248	C06	Ctnnbip12	0.594835	0.879	0.709	0	C06	Nfam1	0.302495	0.392	0.479	3.96257e-06	C10
Slc2a33	0.705609	0.964	0.805	2.24795e-243	C06	Slc40a12	0.588016	0.749	0.715	0	C06	Clec4a3	0.849101	0.277	0.434	1.09035e-05	C10
Rnf1491	0.527554	0.914	0.654	2.83298e-238	C06	Adam82	0.586598	0.784	0.622	0	C06	Mt1	1.42599	0.388	0.467	1.15977e-05	C10
Tmcc13	0.673189	0.964	0.806	2.93746e-234	C06	Nudt42	0.583841	0.823	0.528	0	C06	Tspan4	0.968977	0.422	0.55	1.87967e-05	C10
Fbxl52	0.783941	0.903	0.722	2.29807e-232	C06	Pilrb22	0.583242	0.878	0.745	0	C06	1600010M07Rik	0.439869	0.352	0.361	2.33861e-05	C10
Lilr4b2	0.601358	0.978	0.838	1.41977e-230	C06	Efhd21	0.580371	0.968	0.779	0	C06	Spi1	0.899591	0.443	0.543	3.30704e-05	C10
H2-Q101	0.64018	0.834	0.691	1.81318e-228	C06	Tarm12	0.579768	0.828	0.71	0	C06	Scamp5	0.261403	0.267	0.202	3.31649e-05	C10
Sirpb1b1	0.441449	0.799	0.64	6.28403e-227	C06	Clec4a22	0.577723	0.886	0.762	0	C06	Cd244	0.345554	0.217	0.417	3.34497e-05	C10
Alox5ap3	0.539517	0.995	0.803	5.41495e-222	C06	Cxcl21	0.573976	0.923	0.781	0	C06	Efhd21	0.640368	0.302	0.563	6.53292e-05	C10
Glipr12	0.613204	0.888	0.739	1.72708e-219	C06	Hmgb22	0.570897	0.99	0.822	0	C06	Tcf7l2	1.23131	0.299	0.351	8.04217e-05	C10
Clec4e3	0.692986	0.909	0.719	2.0833e-217	C06	Slc2a32	0.567034	0.771	0.549	0	C06	Rap2a	0.367199	0.134	0.321	0.000102404	C10
Mpeg11	0.301644	0.849	0.609	1.97059e-210	C06	Nfe22	0.562379	0.815	0.762	0	C06	Kctd12	0.45519	0.229	0.484	0.000124489	C10
Mcemp13	0.58892	0.981	0.798	3.72125e-210	C06	Nfam12	0.562163	0.895	0.735	0	C06	Rtp4	0.482509	0.258	0.363	0.000155152	C10
Dusp11	0.402656	0.972	0.824	1.45546e-207	C06	Apobr2	0.554494	0.82	0.704	0	C06	Epsti12	0.716424	0.448	0.529	0.000162909	C10
Klra22	0.520623	0.798	0.637	1.54038e-207	C06	Chil32	0.551383	0.997	0.935	0	C06	Hck	0.940073	0.419	0.526	0.000176492	C10
Hacd43	0.627367	0.895	0.75	2.1612e-202	C06	Rnf82	0.543747	0.842	0.588	0	C06	Hbegf	0.263227	0.281	0.28	0.000197514	C10
Nlrp31	0.627325	0.817	0.651	6.33437e-201	C06	Degs11	0.543039	0.938	0.648	0	C06	Tifa	0.377345	0.274	0.362	0.000205158	C10
Mmp93	0.6058	0.997	0.82	4.57378e-194	C06	Stx112	0.542944	0.78	0.587	0	C06	Rgs12	1.06534	0.302	0.403	0.000230924	C10
Rdh122	0.750594	0.812	0.651	4.03391e-193	C06	Flot22	0.542843	0.88	0.627	0	C06	Syngr2	0.513454	0.404	0.502	0.00024703	C10
Hcar21	0.596216	0.788	0.565	1.03279e-192	C06	Sat11	0.538482	0.969	0.763	0	C06	App	0.770268	0.362	0.453	0.000345862	C10
Dck2	0.436213	0.851	0.619	4.77384e-191	C06	Steap41	0.53611	0.789	0.736	0	C06	Bcl2a1a	0.781247	0.222	0.357	0.000565058	C10
Bst12	0.634521	0.825	0.603	5.31208e-191	C06	Alox52	0.533981	0.796	0.729	0	C06	Dstn	1.08389	0.423	0.577	0.000774415	C10
Arg22	0.661549	0.769	0.591	8.79679e-191	C06	Prnp2	0.5286	0.824	0.68	0	C06	Npc22	0.85468	0.59	0.787	0.00105081	C10
Ankrd33b2	0.619301	0.8	0.59	1.2806e-189	C06	Actn12	0.528544	0.952	0.754	0	C06	Adrb1	0.345528	0.323	0.31	0.00105767	C10
Acod11	0.693088	0.762	0.561	1.32444e-187	C06	Marcks1	0.525254	0.891	0.689	0	C06	Tpd52	0.68798	0.3	0.556	0.00208007	C10
Asprv12	0.896647	0.763	0.539	1.6935e-187	C06	Cfp2	0.523948	0.826	0.73	0	C06	Marcksl11	0.515777	0.149	0.381	0.00218017	C10
Hist1h2bc1	0.370197	0.785	0.642	5.99246e-183	C06	Cep192	0.523935	0.842	0.699	0	C06	6430548M08Rik	0.436494	0.217	0.32	0.00341922	C10
Tnfaip21	0.563022	0.847	0.723	6.27796e-183	C06	Tnfrsf1a2	0.522453	0.814	0.646	0	C06	Basp1	1.0076	0.306	0.367	0.00345781	C10
Ifitm11	0.526214	0.787	0.521	6.92786e-181	C06	Fgr2	0.51616	0.843	0.732	0	C06	Actn12	0.619548	0.42	0.497	0.0034719	C10
Ifitm33	0.550939	0.971	0.755	8.63153e-181	C06	Grn2	0.513577	0.936	0.754	0	C06	Myof	0.292001	0.311	0.343	0.00446109	C10
St3gal61	0.375501	0.772	0.621	5.53006e-176	C06	Lamtor41	0.512708	0.948	0.784	0	C06	Rnf149	1.11555	0.37	0.487	0.0059604	C10
Pygl3	0.533205	0.972	0.768	1.20259e-173	C06	Itgb2l1	0.510208	0.836	0.736	0	C06	C3	1.47827	0.421	0.557	0.00615618	C10
Ddx602	0.581472	0.772	0.586	7.34257e-171	C06	Nadk2	0.508325	0.882	0.698	0	C06	Dpy19l1	0.62436	0.376	0.502	0.00642955	C10
Plek2	0.490929	0.925	0.816	2.31105e-170	C06	Cd442	0.506693	0.948	0.726	0	C06	Bst2	0.972693	0.397	0.53	0.00759794	C10
2810474O19Rik1	0.57756	0.903	0.754	8.95374e-170	C06	Csf2ra2	0.502681	0.825	0.744	0	C06	Abcc3	0.817015	0.36	0.389	0.00768995	C10
Dhrs92	0.489531	0.758	0.527	1.27643e-166	C06	Ftl12	0.50083	0.998	0.976	0	C06	Cd631	0.859044	0.262	0.474	0.0139501	C10
Ifi2041	0.597323	0.706	0.538	2.4355e-163	C06	Id11	0.500125	0.695	0.434	0	C06	Il4i11	0.311589	0.322	0.415	0.0187055	C10
Fcer1g3	0.472755	0.999	0.828	4.25631e-162	C06	Ebi32	0.495541	0.81	0.648	0	C06	Myadm	0.25849	0.209	0.426	0.0190388	C10
Acta22	0.38953	0.717	0.538	3.29351e-161	C06	Padi42	0.493591	0.836	0.75	0	C06	Ptprj2	0.561931	0.251	0.465	0.0205053	C10
Ptgs21	0.37992	0.759	0.638	8.26434e-161	C06	Gm145482	0.49122	0.792	0.746	0	C06	Cks1b1	0.319093	0.312	0.57	0.0226885	C10
Lst11	0.425963	0.958	0.869	9.14851e-161	C06	Lyn1	0.484762	0.947	0.758	0	C06	Lima1	0.357381	0.175	0.316	0.0232946	C10
Kctd122	0.585465	0.931	0.831	5.77898e-160	C06	Atp6v1a2	0.484106	0.899	0.644	0	C06	Csf2rb	0.408673	0.272	0.489	0.0356218	C10
Emilin22	0.488557	0.785	0.575	1.09582e-154	C06	Tmcc11	0.483165	0.85	0.583	0	C06	Grk3	0.306854	0.174	0.371	0.0398089	C10
Fpr13	0.704858	0.788	0.629	1.48948e-154	C06	Cyp4f181	0.478112	0.854	0.768	0	C06	Tlr13	0.260668	0.255	0.414	0.0609606	C10
Cpd2	0.552244	0.812	0.57	3.00503e-151	C06	Lamp22	0.472632	0.88	0.583	0	C06	Ptms1	0.972176	0.344	0.46	0.0885391	C10
Neat11	0.33755	0.979	0.885	6.10645e-150	C06	Myo1f2	0.471197	0.826	0.691	0	C06	Sgk1	0.595496	0.22	0.443	0.0927413	C10
Mmp82	0.361104	0.989	0.8	2.39528e-148	C06	Plscr12	0.470029	0.806	0.668	0	C06	Spred1	0.576463	0.267	0.386	0.12574	C10
Gadd45a3	0.563788	0.866	0.732	3.86415e-147	C06	Gclm2	0.469765	0.852	0.653	0	C06	Rassf41	0.358261	0.348	0.556	0.127192	C10
Myadm1	0.444267	0.861	0.747	1.27525e-142	C06	Hk32	0.466971	0.768	0.707	0	C06	Crip12	0.495934	0.58	0.857	0.128419	C10
Pim12	0.34721	0.953	0.755	4.82875e-142	C06	Tcn22	0.466296	0.743	0.534	0	C06	Itgb12	0.541163	0.333	0.555	0.143091	C10
Gcnt11	0.302723	0.713	0.539	1.5084e-139	C06	Rnf1491	0.464836	0.941	0.646	0	C06	Fgr	0.740588	0.229	0.426	0.164354	C10
Lilrb4a2	0.419724	0.879	0.75	7.09797e-139	C06	Flna2	0.462306	0.985	0.76	0	C06	Ccdc88a	0.391606	0.221	0.435	0.240264	C10
Pglyrp12	0.480652	0.996	0.847	3.75949e-131	C06	Pdlim71	0.461843	0.761	0.615	0	C06	Serpina3g	0.953776	0.328	0.442	0.27158	C10
Gcnt21	0.359221	0.797	0.666	2.40681e-129	C06	C32	0.460924	0.828	0.778	0	C06	Irf7	0.703335	0.312	0.423	0.363107	C10
Oasl21	0.540854	0.675	0.484	3.27756e-129	C06	Anxa31	0.459305	0.859	0.76	0	C06	Creb3l2	0.356809	0.309	0.481	0.371757	C10
Cebpd2	0.479239	0.881	0.752	9.24096e-126	C06	Carhsp12	0.45862	0.792	0.577	0	C06	Evi2a	0.310182	0.191	0.418	0.412578	C10
Tlr22	0.534303	0.724	0.538	2.68325e-125	C06	Oas32	0.44312	0.816	0.644	0	C06	Skap2	0.531176	0.343	0.457	0.510121	C10
Mpzl31	0.31508	0.62	0.453	1.98458e-124	C06	Card192	0.440189	0.858	0.67	0	C06	Cd86	0.410122	0.234	0.448	0.555557	C10
Slfn43	0.545569	0.833	0.646	1.35368e-122	C06	Pnp1	0.437921	0.879	0.633	0	C06	Vsir2	0.510281	0.39	0.489	0.617006	C10
Rsad21	0.593826	0.634	0.416	2.29939e-122	C06	Acadl2	0.428364	0.887	0.709	0	C06	Nadk	0.451221	0.303	0.513	0.681086	C10
Cd94	0.420436	0.954	0.837	7.45837e-119	C06	Lilr4b2	0.426484	0.809	0.723	0	C06	Fam129a1	0.459549	0.222	0.401	0.7258	C10
Il1rn2	0.539707	0.764	0.646	6.63341e-117	C06	Adrb21	0.422405	0.777	0.502	0	C06	Dnase1l3	0.858359	0.209	0.374	1	C10
Lgals32	0.41406	0.972	0.795	2.54592e-112	C06	6430548M08Rik2	0.419978	0.784	0.719	0	C06	Tnfaip2	0.707164	0.274	0.354	1	C10
Trib13	0.40257	0.933	0.821	4.71455e-109	C06	Smpdl3a1	0.418951	0.958	0.752	0	C06	I830077J02Rik	0.338549	0.221	0.35	1	C10
Gm54832	1.13969	0.612	0.397	3.89557e-108	C06	Xdh2	0.416253	0.802	0.659	0	C06	Lcp23	0.895575	0.384	0.497	1	C10
Adam191	0.350087	0.77	0.684	2.55725e-107	C06	Pgam11	0.410557	0.906	0.706	0	C06	Ifih1	0.504134	0.215	0.333	1	C10
Mgst12	0.440004	0.927	0.789	2.32476e-105	C06	Pycard1	0.404059	0.964	0.846	0	C06	Lamp2	0.76515	0.377	0.5	1	C10
Hmgb21	0.259082	0.996	0.932	7.42961e-95	C06	Adpgk1	0.390794	0.863	0.623	0	C06	Zyx1	0.374084	0.32	0.531	1	C10
Fabp51	0.361283	0.643	0.522	1.67279e-93	C06	Serpinb1a2	0.38452	0.894	0.8	0	C06	Pld42	0.615147	0.448	0.665	1	C10
Prdx52	0.385263	0.99	0.89	7.34673e-92	C06	Agpat21	0.379674	0.76	0.517	0	C06	Ogfrl1	0.718867	0.26	0.369	1	C10
Glrx2	0.40348	0.873	0.705	3.63761e-89	C06	Gpr1411	0.378288	0.827	0.739	0	C06	Eif4ebp1	0.395009	0.277	0.498	1	C10
Gk2	0.420697	0.663	0.531	1.45537e-88	C06	Milr12	0.376567	0.745	0.543	0	C06	Slc12a2	0.690741	0.321	0.447	1	C10
Ceacam102	0.360564	0.769	0.645	1.82903e-87	C06	Dusp11	0.373742	0.987	0.81	0	C06	Snx181	0.428772	0.328	0.454	1	C10
Plaur3	0.393755	0.873	0.77	8.11465e-86	C06	Rnh11	0.372478	0.911	0.713	0	C06	Ifngr12	0.39587	0.369	0.56	1	C10
Nfkbiz1	0.42331	0.805	0.706	4.62179e-85	C06	Ltf1	0.362757	0.97	0.898	0	C06	Unc93b14	0.466266	0.513	0.618	1	C10
Ap1s22	0.354727	0.816	0.751	9.58556e-82	C06	Mgam1	0.358432	0.694	0.568	0	C06	Timp21	0.722876	0.407	0.544	1	C10
Csf2rb1	0.341553	0.744	0.582	1.72797e-78	C06	Rogdi1	0.348488	0.772	0.644	0	C06	Isg15	0.364375	0.226	0.441	1	C10
Padi42	0.335013	0.791	0.679	2.46346e-78	C06	Ets21	0.348147	0.797	0.498	0	C06	Cd163	0.953552	0.345	0.386	1	C10
Pirb3	0.323289	0.907	0.785	4.31503e-75	C06	Rnd11	0.336891	0.725	0.626	0	C06	Fabp5	0.92271	0.259	0.455	1	C10
Mrgpra2b2	0.401449	0.796	0.724	1.06257e-74	C06	Acvrl11	0.334054	0.767	0.705	0	C06	Fndc3b	0.309041	0.238	0.353	1	C10
Hist1h1c2	0.38684	0.829	0.78	1.59513e-72	C06	Hsd11b11	0.333771	0.824	0.711	0	C06	Adpgk	0.285068	0.208	0.445	1	C10
Chil12	0.359757	0.865	0.795	1.00484e-71	C06	Cd2441	0.291123	0.777	0.68	0	C06	Cd822	0.768725	0.393	0.513	1	C10
Lrrc251	0.354334	0.675	0.582	1.55625e-70	C06	Ecm11	0.277501	0.756	0.612	0	C06	Ccnd1	0.260448	0.21	0.296	1	C10
Oas32	0.497194	0.645	0.531	9.76065e-68	C06	Cd681	0.273197	0.758	0.638	0	C06	Pnp1	0.571871	0.291	0.505	1	C10
Dgkh2	0.302292	0.774	0.648	1.45289e-67	C06	Casp61	0.26056	0.701	0.575	0	C06	Xbp1	0.456042	0.322	0.535	1	C10
Fpr22	0.310064	0.895	0.766	3.06869e-67	C06	Lyst2	0.398463	0.865	0.629	3.09462e-303	C06	Ifit3	0.277629	0.158	0.298	1	C10
Cd142	0.423291	0.637	0.5	7.395e-66	C06	Alas12	0.390131	0.757	0.594	1.94312e-302	C06	Gzma	4.17451	0.987	0.229	0	C11
Stfa2l12	0.963433	0.612	0.499	3.42265e-65	C06	Rflnb1	0.450506	0.93	0.663	2.3224e-302	C06	Ccl51	3.72271	0.998	0.273	0	C11
Basp11	0.426738	0.657	0.631	7.52312e-62	C06	Plek1	0.405515	0.878	0.727	1.28154e-299	C06	Nkg72	2.68856	0.999	0.411	0	C11
Trem32	0.29235	0.859	0.724	1.74423e-57	C06	Dgat12	0.493309	0.746	0.467	3.1688e-298	C06	Il2rb2	2.328	0.999	0.518	0	C11
Gdap101	0.405661	0.633	0.562	6.15957e-57	C06	Crispld22	0.461404	0.738	0.641	4.74759e-297	C06	Klrk11	2.27256	0.985	0.234	0	C11
Ptafr1	0.305914	0.664	0.601	2.73969e-55	C06	Casp41	0.365379	0.724	0.541	5.3781e-297	C06	AW1120103	2.17088	0.995	0.577	0	C11
Cdk2ap21	0.277948	0.892	0.827	8.90105e-54	C06	Tnfaip21	0.450783	0.771	0.657	8.49418e-297	C06	Klrd12	2.16306	0.993	0.447	0	C11
[truncated: 4,577 more rows]

## Sheet: Table S3
Table S3. Percentage and absolute counts of Seurat clusters and major immune cell populations.
[truncated: 63 more rows]

[truncated: 11 more sheets: Table S4, Table S5, Table S6, Table S7, Table S8, Table S9, Table S10, Table S11, Table S12, Table S13, Table S14]
